# Supplementary material for: Betaine and I-LG may have a predictive value for ATB: A causal study in a large European population
Source: PLoS One. 2024 Jul 5;19(7):e0306752. doi: 10.1371/journal.pone.0306752 (PMC11226055; doi:10.1371/journal.pone.0306752)
Supplement: S1 Table — (CSV) [file pone.0306752.s001.csv]

Supplementary Table 1. STROBE-MR checklist of recommended items to address in reports of Mendelian randomization studies.
Item No.	Section	Checklist item	Page No.	Relevant text from manuscript
1	TITLE and ABSTRACT	Indicate Mendelian randomization (MR) as the study’s design in the title and/or the abstract if that is a main purpose of the study	1	Title
	INTRODUCTION
2	Background	Explain the scientific background and rationale for the reported study. What is the exposure? Is a potential causal relationship between exposure and outcome plausible? Justify why MR is a helpful method to address the study question	3-5	Although great progress has been made in the prevention and control of ATB, it remains a public health problem worldwide. the present study collected serum metabolomic data from a comprehensive European population and utilized metabolism-associated single nucleotide polymorphisms (SNPs) as instrumental variables (IVs) in mendelian randomization (MR) validation in genomics to assess the causal inf…
3	Objectives	State specific objectives clearly, including pre-specified causal hypotheses (if any). State that MR is a method that, under specific assumptions, intends to estimate causal effects	5	Therefore, this study included three different European ATB GWAS datasets to comprehensively analyze the influence of serum metabolites on ATB pathogenesis.
	METHODS
4	Study design and data sources	Present key elements of the study design early in the article. Consider including a table listing sources of data for all phases of the study. For each data source contributing to the analysis, describe the following:
	a)	Setting: Describe the study design and the underlying population, if possible. Describe the setting, locations, and relevant dates, including periods of recruitment, exposure, follow-up, and data collection, when available.	5-6	At its core, MR used genetic data as IVs to explore causal associations between a given exposure and outcome. Developed by the Integrated Epidemiology Unit (IEU) at the University of Bristol, this resource is a manually curated collection of the complete GWAS summary datasets and is available for download as an open-source file or by querying the complete database online. A total of 7,824 partici…
	b)	Participants: Give the eligibility criteria, and the sources and methods of selection of participants. Report the sample size, and whether any power or sample size calculations were carried out prior to the main analysis	7	The GWAS pooled data included a total of 2,937 cases and 911,722 controls, with 56.95 million SNPs included in the analysis. We used SNPs associations of 486 human serum metabolites with ATB and their significant variables to explore the causal relationship. and 911,722 controls, with 56.95 million SNPs included in the analysis. We used SNPs associations of 486 human serum metabolites with ATB an…
	c)	Describe measurement, quality control and selection of genetic variants	7-8	The selection of IVs in this MR Analysis were based on three basic premises. First, for each metabolite, we set P < 1×10-5 as a genome-wide significance threshold to select strongly correlated SNPs
	d)	For each exposure, outcome, and other relevant variables, describe methods of assessment and diagnostic criteria for diseases	8	The standard inverse variance weighting (IVW) method was employed to assess the causal association between metabolites and ATB.
	e)	Provide details of ethics committee approval and participant informed consent, if relevant	10	The requirement for obtaining informed consent was waived in this study due to the utilization of publicly available data sets within the database, which does not encompass any medical records pertaining to research subjects and can be accessed by anyone through the website.
5	Assumptions	Explicitly state the three core IV assumptions for the main analysis (relevance, independence and exclusion restriction) as well assumptions for any additional or sensitivity analysis	5	A scientific MR study must include the testing of three hypotheses: 1) the association hypothesis: genetic IVs are strongly associated with the study's exposure; 2) the independence hypothesis: genetic IVs are not associated with outcome and are independent of any confounding factors, known or unknown; 3) the exclusive hypothesis: IVs can only affect the outcome through exposure factors.
6	Statistical methods: main analysis	Describe statistical methods and statistics used
	a)	Describe how quantitative variables were handled in the analyses (i.e., scale, units, model)	7	First, for each metabolite, we set P < 1×10-5 as a genome-wide significance threshold to select strongly correlated SNPs. Second, a clustering program was implemented using R software to identify independent variants. Within a range of 10,000 kilobases(kb), R2 ≤ 0.01 were used to indicate LD, and identify independent SNPs. Finally, to quantitatively verify whether the selected SNPs were powerful …
	b)	Describe how genetic variants were handled in the analyses and, if applicable, how their weights were selected	7	Within a range of 10,000 kilobases(kb), R2 ≤ 0.01 were used to indicate LD, and identify independent SNPs
	c)	Describe the MR estimator (e.g. two-stage least squares, Wald ratio) and related statistics. Detail the included covariates and, in case of two-sample MR, whether the same covariate set was used for adjustment in the two samples	8	The standard inverse variance weighting (IVW) method was employed to assess the causal association between metabolites and ATB. When all three main assumptions of IVs are met, the IVW method can provide a more precise estimate of the causal effect of exposure and is considered as the approach for robust causal detection. If the null hypothesis were rejected, indicating that one or more variants m…
	d)	Explain how missing data were addressed	NA	NA
	e)	If applicable, indicate how multiple testing was addressed	10	The P < 0.05 of the IVW, since the threshold of the P value was artificially specified, even the smallest P value will give false positive results. Therefore, to reduce the chance of making Class I errors, we needed to perform multiple tests to eliminate false positives by correcting the threshold of P-values by Bonferroni, ensuring that the metabolites selected were diagnostically significant.
7	Assessment of assumptions	Describe any methods or prior knowledge used to assess the assumptions or justify their validity	8	The standard inverse variance weighting (IVW) method was employed to assess the causal association between metabolites and ATB. When all three main assumptions of IVs are met, the IVW method can provide a more precise estimate of the causal effect of exposure and is considered as the approach for robust causal detection
8	Sensitivity analyses and additional analyses	Describe any sensitivity analyses or additional analyses performed (e.g. comparison of effect estimates from different approaches, independent replication, bias analytic techniques, validation of instruments, simulations)	8-9	We performed the following sensitivity analysis: 1) Q tests were performed on both IVW and MR-Egger methods to detect potential violation of heterogeneity assumption among individual IVs. Cochran's Q test, commonly used in studies assessing diagnostic accuracy heterogeneity, was utilized; 2) MR-Egger intercept was estimated to evaluate horizontal pleiotropy and ensure that genetic variants were i…
9	Software and pre-registration
	a)	Name statistical software and package(s), including version and settings used	10	All MR Analyses were performed using the "TwoSampleMR" package in R (version 4.3.2). Both the volcano and veen plots were drawn using Bioladder (https://www.bioladder.cn/), and the heat plots were drawn using Chiplot (https://www.chiplot.online/).
	b)	State whether the study protocol and details were pre-registered (as well as when and where)	NA	NA
	RESULTS
10	Descriptive data
	a)	Report the numbers of individuals at each stage of included studies and reasons for exclusion. Consider use of a flow diagram	11	Among them, 485 metabolites were selected for both finn-b-AB1_TUBERCULOSIS and finn-b-TBC_RESP, and 486 metabolites were selected for ebi-a-GCST90018892. However, metabolites that passed the IVW test and Bonferroni P<0.05 were found in 21 in finn-b-AB1_TUBERCULOSIS, 17 in finn-b-TBC_RESP, and 19 in ebi-a-GCST90018892. These metabolites were involved in seven super-pathways.
	b)	Report summary statistics for phenotypic exposure(s), outcome(s), and other relevant variables (e.g. means, SDs, proportions)	11-12	Table 1
	c)	If the data sources include meta-analyses of previous studies, provide the assessments of heterogeneity across these studies	NA	NA
	d)	For two-sample MR:	13	The significance of two metabolites, tryptophan and betaine, was observed across all three databases, indicating their super-pathway as amino acids. The metabolites that were significant in finn-b-AB1_TUBERCULOSIS and finn-b-TBC_RESP databases included 1-LG, 1-eicosatrienoylgly cerophosphocholine, and oleoylcarnitine.
		i. Provide justification of the similarity of the genetic variant-exposure associations between the exposure and outcome samples
		ii. Provide information on the number of individuals who overlap between the exposure and outcome studies
11	Main results
	a)	Report the associations between genetic variant and exposure, and between genetic variant and outcome, preferably on an interpretable scale	6	Figure 1
	b)	Report MR estimates of the relationship between exposure and outcome, and the measures of uncertainty from the MR analysis, on an interpretable scale, such as odds ratio or relative risk per SD difference	12	Supplementary Table 3
	c)	If relevant, consider translating estimates of relative risk into absolute risk for a meaningful time period	NA	NA
	d)	Consider plots to visualize results (e.g. forest plot, scatterplot of associations between genetic variants and outcome versus between genetic variants and exposure)	13	Figure 2
12	Assessment of assumptions
	a)	Report the assessment of the validity of the assumptions	NA	NA
	b)	Report any additional statistics (e.g., assessments of heterogeneity across genetic variants, such as I2, Q statistic or E-value)	12	Supplementary Table 3
13	Sensitivity analyses and additional analyses
	a)	Report any sensitivity analyses to assess the robustness of the main results to violations of the assumptions	12	Supplementary Table 3
	b)	Report results from other sensitivity analyses or additional analyses	12	Supplementary Table 3
	c)	Report any assessment of direction of causal relationship (e.g., bidirectional MR)	11	Unfortunately, we were unable to identify relevant human serum metabolites in our reverse causal assessment. Consequently, different databases yielded varying numbers of associated metabolites based on the forward MR Study.
	d)	When relevant, report and compare with estimates from non-MR analyses	NA	NA
	e)	Consider additional plots to visualize results (e.g., leave-one-out analyses)	15	Figures 5-6
	DISCUSSION
14	Key results	Summarize key results with reference to study objectives	16	Firstly, 15 known metabolites (tryptophan, tyrosine, pantothenate, pyroglutamylglycine, serine, alanine, propionylcarnitine, betaine, 2-hydroxybutyrate (AHB), 1-LG, X-14189--leucylalanine, urea, choline, X-11593--O-methylascorbate*, and 2-linoleoylglycerophosphocholine*) were found to be risk factors for the development of ATB, while 13 known metabolites (inosine, oleate (18:1n9), 1,5-anhydrogluc…
15	Limitations	Discuss limitations of the study, taking into account the validity of the IV assumptions, other sources of potential bias, and imprecision. Discuss both direction and magnitude of any potential bias and any efforts to address them	22	However, there may be several limitations to this study. Firstly, in the current environment, it was inevitable to encounter the limitation of unavailability of individual behavioral and biological characteristics due to the utilization of a pooled dataset. Secondly, there is a possibility that certain metabolites associated with ATB might have been excluded due to the pleiotropic level limitatio…
16	Interpretation
	a)	Meaning: Give a cautious overall interpretation of results in the context of their limitations and in comparison with other studies	18	Studies have found that choline, carnitine, and betaine are associated with inflammation and cardiometabolic biomarkers. But they play a good role in chronic diseases such as obesity, diabetes, cancer, and Alzheimer's disease. Somashekar has identified betaine as a potential biomarker for ATB detection, which aligns with the findings of this study. Shin. conducted an in vitro trial using cultured…
	b)	Mechanism: Discuss underlying biological mechanisms that could drive a potential causal relationship between the investigated exposure and the outcome, and whether the gene-environment equivalence assumption is reasonable. Use causal language carefully, clarifying that IV estimates may provide causal effects only under certain assumptions	18-24	The fact that betaine was shown to be a risk factor for ATB in this study may be due to its abnormal metabolism leading to a decrease in the production of pro-inflammatory cytokines, which blocks the release of anti-inflammatory cytokines and leads to a decline in human immunity. This makes it difficult for the body to combat the accelerated proliferation of M.tb and the spread of infectious foci…
	c)	Clinical relevance: Discuss whether the results have clinical or public policy relevance, and to what extent they inform effect sizes of possible interventions	22-23	Through a causal analysis based on a large European sample, we found that betaine and 1-LG may be biomarkers or auxiliary diagnostic tools for ATB. The findings suggest that these two human serum metabolites may lead to new guidance for medical practice in the early diagnosis and surveillance of ATB. In addition, by interfering with PE synthesis, methionine metabolism, betaine metabolism branch c…
17	Generalizability	Discuss the generalizability of the study results (a) to other populations, (b) across other exposure periods/timings, and (c) across other levels of exposure	NA	NA
	OTHER INFORMATION
18	Funding	Describe sources of funding and the role of funders in the present study and, if applicable, sources of funding for the databases and original study or studies on which the present study is based	NA	NA
19	Data and data sharing	Provide the data used to perform all analyses or report where and how the data can be accessed, and reference these sources in the article. Provide the statistical code needed to reproduce the results in the article, or report whether the code is publicly accessible and if so, where	24	The exposure datasets generated during the current study are available in IEU.[https://gwas.mrcieu.ac.uk/datasets/]. The original contributions presented in the study are included in the article/Supplementary Materials. Further inquiries can be directed to the corresponding authors.
20	Conflicts of Interest	All authors should declare all potential conflicts of interest	24	The authors declare that they have no conflict of interest.
