# Supplementary material for: Betaine and I-LG may have a predictive value for ATB: A causal study in a large European population
Source: PLoS One. 2024 Jul 5;19(7):e0306752. doi: 10.1371/journal.pone.0306752 (PMC11226055; doi:10.1371/journal.pone.0306752)
Supplement: S2 Table — (CSV) [file pone.0306752.s002.csv]

Supplementary Table 2. The Super-pathway of metabolites selected by IVs.
Database	Super-pathway	Metabolites
finn-b-AB1_TUBERCULOSIS	Amino acid	tryptophan
	Nucleotide	inosine
	Amino acid	tyrosine
	Lipid	oleate (18:1n9)
	Cofactors and vitamins	pantothenate
	Amino acid	betaine
	Unknown	X-05426
	Carbohydrate	1,5-anhydroglucitol (1,5-AG)
	Lipid	1-linoleoylglycerol (1-monolinolein)
	Peptide	pyroglutamylglycine
	Amino acid	serine
	Amino acid	alanine
	Lipid	propionylcarnitine
	Unknown	X-06126
	Unknown	X-11491
	Unknown	X-11799
	Unknown	X-12092
	Unknown	X-12212
	Lipid	1-eicosatrienoylglycerophosphocholine*
	Lipid	oleoylcarnitine
	Unknown	X-13619
finn-b-TBC_RESP	Amino acid	tryptophan
	Amino acid	betaine
	Unknown	X-05426
	Amino acid	2-hydroxybutyrate (AHB)
	Unknown	X-08402
	Unknown	X-08766
	Amino acid	homocitrulline
	Lipid	1-linoleoylglycerol (1-monolinolein)
	Xenobiotics	glycerol 2-phosphate
	Unknown	X-06126
	Unknown	X-11440
	Unknown	X-11858
	Unknown	X-10346
	Lipid	1-eicosatrienoylglycerophosphocholine*
	Lipid	oleoylcarnitine
	Unknown	X-14056
	Peptide	X-14189--leucylalanine
ebi-a-GCST90018892	Amino acid	tryptophan
	Amino acid	urea
	Amino acid	betaine
	Lipid	carnitine
	Lipid	choline
	Lipid	taurocholate
	Lipid	butyrylcarnitine
	Unknown	X-11261
	Unknown	X-11315
	Unknown	X-11374
	Cofactors and vitamins	X-11593--O-methylascorbate*
	Unknown	X-11799
	Xenobiotics	salicyluric glucuronide*
	Unknown	X-12188
	Unknown	X-12217
	Unknown	X-10346
	Lipid	X-12990--docosapentaenoic acid (n6-DPA)
	Lipid	2-linoleoylglycerophosphocholine*
	Xenobiotics	4-vinylphenol sulfate
