# Supplementary material for: Betaine and I-LG may have a predictive value for ATB: A causal study in a large European population
Source: PLoS One. 2024 Jul 5;19(7):e0306752. doi: 10.1371/journal.pone.0306752 (PMC11226055; doi:10.1371/journal.pone.0306752)
Supplement: S3 Table — (CSV) [file pone.0306752.s003.csv]

SupplementaryTable 3. The causal relationships between 57 metabolites and the risk of ATB are estimated by three MR models, which also conduct tests for heterogeneity and horizontal pleiotropy.
GWAS ID	Metabolites	Methods	SNP £¨N)	OR (95% CI)	P	Bonferrion-P	Heterogeneity Q value (I2)	P	Pleiotropy Intercept	P
finn-b-AB1_TUBERCULOSIS	tryptophan	IVWa	150	8.14(1.88-35.17)	0.0050	<0.0001	132.95	0.8229	-0.01	0.5810
		MR Egger	150	57.49 (0.05-68203.59)	0.2637	0.0005	132.64	0.8123	¡ª	¡ª
		WMb	150	8.11 (0.95- 69.30)	0.0558	0.0001	¡ª	¡ª	¡ª	¡ª
	inosine	IVW	10	0.74(0.56-0.98)	0.0372	0.0001	6.03	0.7367	-0.04	0.2054
		MR Egger	10	0.90 (0.61-1.34)	0.6287	0.0013	4.13	0.8451	¡ª	¡ª
		WM	10	0.85 (0.59-1.22)	0.3799	0.0008	¡ª	¡ª	¡ª	¡ª
	tyrosine	IVW	31	9.93(1.56-63.22)	0.0151	<0.0001	29.00	0.5179	0.02	0.5582
		MR Egger	31	1.08 (0.00-2105.07)	0.9847	0.0020	28.64	0.4837	¡ª	¡ª
		WM	31	3.46 (0.23-52.00)	0.3687	0.0008	¡ª	¡ª	¡ª	¡ª
	oleate (18:1n9)	IVW	20	0.14(0.02-0.79)	0.0267	0.0001	18.13	0.5135	0.04	0.3684
		MR Egger	20	0.01 (0.00-4.92)	0.1551	0.0003	17.28	0.5037	¡ª	¡ª
		WM	20	0.04 (0.00-0.47)	0.0108	<0.0001	¡ª	¡ª	¡ª	¡ª
	pantothenate	IVW	25	3.16(1.07-9.35)	0.0378	0.0001	25.13	0.3988	0.00	0.9913
		MR Egger	25	3.19 (0.45-22.64)	0.2585	0.0005	25.13	0.3437	¡ª	¡ª
		WM	25	4.18 (0.81-21.53)	0.0869	0.0002	¡ª	¡ª	¡ª	¡ª
	betaine	IVW	22	4.82(1.27-18.28)	0.0207	<0.0001	18.47	0.6191	0.00	0.8879
		MR Egger	22	3.98 (0.21- 76.93)	0.3721	0.0008	18.45	0.5578	¡ª	¡ª
		WM	22	6.68 (1.00- 44.48)	0.0494	0.0001	¡ª	¡ª	¡ª	¡ª
	X-05426	IVW	10	0.31(0.13-0.74)	0.0083	<0.0001	9.58	0.3853	0.04	0.4337
		MR Egger	10	0.10 (0.01-1.56)	0.1406	0.0003	8.83	0.3566	¡ª	¡ª
		WM	10	0.25 (0.07-0.85)	0.0261	0.0001	¡ª	¡ª	¡ª	¡ª
	1,5-anhydroglucitol (1,5-AG)	IVW	27	0.32(0.11-0.92)	0.0337	0.0001	26.26	0.4490	0.02	0.5076
		MR Egger	27	0.14 (0.01-1.93)	0.1548	0.0003	25.79	0.4188	¡ª	¡ª
		WM	27	0.12 (0.02-0.62)	0.0109	<0.0001	¡ª	¡ª	¡ª	¡ª
	1-linoleoylglycerol (1-monolinolein)	IVW	14	2.58(1.21-5.52)	0.0144	<0.0001	16.93	0.2027	0.04	0.3790
		MR Egger	14	1.10 (0.15- 8.02)	0.9279	0.0019	15.83	0.1993	¡ª	¡ª
		WM	14	2.85 (1.07- 7.55)	0.0356	0.0001	¡ª	¡ª	¡ª	¡ª
	pyroglutamylglycine	IVW	4	2.62(1.06-6.50)	0.0371	0.0001	1.73	0.6298	-0.06	0.5513
		MR Egger	4	6.93 (0.41-117.53)	0.3121	0.0006	1.23	0.5411	¡ª	¡ª
		WM	4	1.74 (0.54-5.68)	0.3562	0.0007	¡ª	¡ª	¡ª	¡ª
	serine	IVW	31	5.35(1.10-25.90)	0.0372	0.0001	37.82	0.1543	-0.01	0.6414
		MR Egger	31	14.38 (0.17-1189.78)	0.2464	0.0005	37.54	0.1330	¡ª	¡ª
		WM	31	2.63 (0.31-22.16)	0.3746	0.0008	¡ª	¡ª	¡ª	¡ª
	alanine	IVW	37	5.69(1.28-25.28)	0.0223	<0.0001	35.78	0.4788	0.02	0.4673
		MR Egger	37	0.75 (0.00- 204.28)	0.9205	0.0019	35.24	0.4568	¡ª	¡ª
		WM	37	1.97 (0.20-19.31)	0.5619	0.0012	¡ª	¡ª	¡ª	¡ª
	propionylcarnitine	IVW	31	3.78(1.13-12.59)	0.0304	0.0001	31.10	0.4106	0.01	0.4649
		MR Egger	31	1.58 (0.12-21.35)	0.7318	0.0015	30.52	0.3884	¡ª	¡ª
		WM	31	1.79 (0.34- 9.43)	0.4913	0.0010	¡ª	¡ª	¡ª	¡ª
	X-06126	IVW	14	2.27(1.04-4.93)	0.0388	0.0001	10.92	0.6176	-0.06	0.2963
		MR Egger	14	11.07 (0.58-211.48)	0.1362	0.0003	9.73	0.6399	¡ª	¡ª
		WM	14	3.32 (1.13-9.72)	0.0290	0.0001	¡ª	¡ª	¡ª	¡ª
	X-11491	IVW	13	0.56(0.32-0.99)	0.0480	0.0001	10.23	0.5959	0.01	0.8334
		MR Egger	13	0.51 (0.17-1.53)	0.2514	0.0005	10.18	0.5140	¡ª	¡ª
		WM	13	0.46 (0.20-1.07)	0.0718	0.0001	¡ª	¡ª	¡ª	¡ª
	X-11799	IVW	7	0.52(0.27-0.98)	0.0439	0.0001	8.77	0.1868	0.02	0.6724
		MR Egger	7	0.39 (0.09-1.65)	0.2567	0.0005	8.43	0.1340	¡ª	¡ª
		WM	7	0.45 (0.23-0.86)	0.0164	<0.0001	¡ª	¡ª	¡ª	¡ª
	X-12092	IVW	1827	0.87(0.78-0.97)	0.0130	<0.0001	1767.78	0.8322	0.00	0.2985
		MR Egger	1827	0.93 (0.79-1.10)	0.4117	0.0008	1766.69	0.8326	¡ª	¡ª
		WM	1827	0.97 (0.75-1.26)	0.8188	0.0017	¡ª	¡ª	¡ª	¡ª
	X-12212	IVW	11	2.14(1.02-4.50)	0.0452	0.0001	9.68	0.4688	-0.01	0.7680
		MR Egger	11	2.61 (0.58-11.66)	0.2406	0.0005	9.58	0.3852	¡ª	¡ª
		WM	11	3.46 (1.28- 9.34)	0.0144	<0.0001	¡ª	¡ª	¡ª	¡ª
	1-eicosatrienoylglycerophosphocholine*	IVW	20	0.32(0.11-0.91)	0.0327	0.0001	20.37	0.3726	-0.01	0.7083
		MR Egger	20	0.54 (0.03-10.13)	0.6854	0.0014	20.21	0.3213	¡ª	¡ª
		WM	20	0.60 (0.14- 2.66)	0.5012	0.0010	¡ª	¡ª	¡ª	¡ª
	oleoylcarnitine	IVW	11	0.17(0.04-0.69)	0.0135	<0.0001	7.44	0.6835	0.00	0.9930
		MR Egger	11	0.16 (0.00-12.92)	0.4367	0.0009	7.44	0.5915	¡ª	¡ª
		WM	11	0.08 (0.01- 0.55)	0.0099	<0.0001	¡ª	¡ª	¡ª	¡ª
	X-13619	IVW	31	7.60(1.18-49.01)	0.0328	0.0001	16.78	0.9751	-0.03	0.3490
		MR Egger	31	104.92 (0.35-31852.11)	0.1214	0.0003	15.87	0.9769	¡ª	¡ª
		WM	31	7.65 (0.57-103.17)	0.1253	0.0003	¡ª	¡ª	¡ª	¡ª
finn-b-TBC_RESP	tryptophan	IVW	150	9.12 (1.62- 51.39)	0.0122	<0.0001	144.27	0.5940	-0.01	0.6034
		MR Egger	150	80.07 (0.02-341649.60)	0.3058	0.0006	144.00	0.5775	¡ª	¡ª
		WM	150	15.00 (1.16- 193.27)	0.0378	0.0001	¡ª	¡ª	¡ª	¡ª
	betaine	IVW	22	6.36 (1.25- 32.28)	0.0255	0.0001	22.33	0.3810	-0.01	0.6825
		MR Egger	22	12.77 (0.32-507.76)	0.1903	0.0004	22.13	0.3333	¡ª	¡ª
		WM	22	9.72 (0.97- 96.91)	0.0527	0.0001	¡ª	¡ª	¡ª	¡ª
	X-05426	IVW	10	0.25 (0.09-0.72)	0.0100	<0.0001	9.80	0.3672	0.05	0.3547
		MR Egger	10	0.06 (0.00-1.34)	0.1134	0.0002	8.74	0.3645	¡ª	¡ª
		WM	10	0.15 (0.04-0.60)	0.0070	<0.0001	¡ª	¡ª	¡ª	¡ª
	2-hydroxybutyrate (AHB)	IVW	16	4.76 (1.09- 20.87)	0.0384	0.0001	11.22	0.7371	0.01	0.8146
		MR Egger	16	3.23 (0.10-107.28)	0.5218	0.0011	11.16	0.6735	¡ª	¡ª
		WM	16	3.41 (0.44- 26.15)	0.2383	0.0005	¡ª	¡ª	¡ª	¡ª
	X-08402	IVW	22	3.61 (1.03- 12.66)	0.0447	0.0001	12.53	0.9241	-0.01	0.6358
		MR Egger	22	5.49 (0.66- 45.53)	0.1304	0.0003	12.30	0.9053	¡ª	¡ª
		WM	22	9.12 (1.57- 53.08)	0.0139	<0.0001	¡ª	¡ª	¡ª	¡ª
	X-08766	IVW	15	0.16 (0.03- 0.85)	0.0309	0.0001	18.03	0.2056	0.02	0.6228
		MR Egger	15	0.07 (0.00- 2.73)	0.1793	0.0004	17.68	0.1700	¡ª	¡ª
		WM	15	0.11 (0.01- 0.89)	0.0382	0.0001	¡ª	¡ª	¡ª	¡ª
	homocitrulline	IVW	7	0.19 (0.04- 0.98)	0.0468	0.0001	5.49	0.4822	-0.14	0.0989
		MR Egger	7	15.60 (0.16-1550.12)	0.2945	0.0006	1.40	0.9244	¡ª	¡ª
		WM	7	0.19 (0.02- 1.78)	0.1462	0.0003	¡ª	¡ª	¡ª	¡ª
	1-linoleoylglycerol (1-monolinolein)	IVW	14	3.49 (1.37- 8.89)	0.0087	<0.0001	18.34	0.1450	0.07	0.1703
		MR Egger	14	0.70 (0.07- 7.24)	0.7737	0.0016	15.58	0.2114	¡ª	¡ª
		WM	14	2.88 (0.91- 9.16)	0.0730	0.0002	¡ª	¡ª	¡ª	¡ª
	glycerol 2-phosphate	IVW	31	0.34 (0.12-0.95)	0.0393	0.0001	18.09	0.9570	0.02	0.3229
		MR Egger	31	0.16 (0.03-0.96)	0.0543	0.0001	17.08	0.9609	¡ª	¡ª
		WM	31	0.29 (0.06-1.49)	0.1390	0.0003	¡ª	¡ª	¡ª	¡ª
	X-06126	IVW	14	3.35 (1.34- 8.39)	0.0098	<0.0001	10.52	0.6513	-0.03	0.6370
		MR Egger	14	7.69 (0.24-250.45)	0.2736	0.0006	10.28	0.5912	¡ª	¡ª
		WM	14	3.98 (1.24- 12.79)	0.0206	<0.0001	¡ª	¡ª	¡ª	¡ª
	X-11440	IVW	18	2.24 (1.23- 4.10)	0.0087	<0.0001	15.65	0.5487	0.00	0.9770
		MR Egger	18	2.22 (0.90- 5.47)	0.1022	0.0002	15.65	0.4776	¡ª	¡ª
		WM	18	2.22 (1.06- 4.65)	0.0350	0.0001	¡ª	¡ª	¡ª	¡ª
	X-11858	IVW	15	0.68 (0.49-0.95)	0.0216	<0.0001	6.96	0.9363	-0.01	0.8626
		MR Egger	15	0.72 (0.36-1.43)	0.3682	0.0008	6.93	0.9059	¡ª	¡ª
		WM	15	0.79 (0.50-1.23)	0.2918	0.0006	¡ª	¡ª	¡ª	¡ª
	X-10346	IVW	14	1.58 (1.05-2.38)	0.0276	0.0001	5.99	0.9465	-0.04	0.2149
		MR Egger	14	2.30 (1.15-4.61)	0.0365	0.0001	4.28	0.9779	¡ª	¡ª
		WM	14	1.82 (1.04-3.19)	0.0354	0.0001	¡ª	¡ª	¡ª	¡ª
	1-eicosatrienoylglycerophosphocholine*	IVW	20	0.22 (0.07- 0.72)	0.0125	<0.0001	12.07	0.8826	-0.02	0.6505
		MR Egger	20	0.44 (0.02-11.63)	0.6314	0.0013	11.86	0.8545	¡ª	¡ª
		WM	20	0.47 (0.09- 2.56)	0.3822	0.0008	¡ª	¡ª	¡ª	¡ª
	oleoylcarnitine	IVW	11	0.10 (0.02- 0.52)	0.0066	<0.0001	7.79	0.6496	-0.06	0.3303
		MR Egger	11	1.28 (0.01-232.42)	0.9291	0.0019	6.73	0.6654	¡ª	¡ª
		WM	11	0.13 (0.01-1.33)	0.0844	0.0002	¡ª	¡ª	¡ª	¡ª
	X-14056	IVW	9	4.67 (1.11-19.60)	0.0352	0.0001	5.11	0.7457	-0.01	0.9003
		MR Egger	9	5.34 (0.45-64.15)	0.2278	0.0005	5.09	0.6485	¡ª	¡ª
		WM	9	5.06 (0.73-35.08)	0.1011	0.0002	¡ª	¡ª	¡ª	¡ª
	X-14189--leucylalanine	IVW	12	1.83 (1.06-3.16)	0.0299	0.0001	2.08	0.9982	0.01	0.7921
		MR Egger	12	1.64 (0.61-4.36)	0.3476	0.0007	2.00	0.9963	¡ª	¡ª
		WM	12	1.82 (0.84-3.91)	0.1264	0.0003	¡ª	¡ª	¡ª	¡ª
ebi-a-GCST90018892	tryptophan	IVW	189	2.43 (1.47- 4.01)	0.0005	<0.0001	170.48	0.8156	0.00	0.9704
		MR Egger	189	2.38 (0.66- 8.57)	0.1879	0.0004	170.48	0.8013	¡ª	¡ª
		WM	189	2.87 (1.17- 7.06)	0.0218	<0.0001	¡ª	¡ª	¡ª	¡ª
	urea	IVW	14	2.42 (1.16- 5.07)	0.0187	<0.0001	12.77	0.4656	0.00	0.9356
		MR Egger	14	2.65 (0.27-25.65)	0.4160	0.0009	12.76	0.3864	¡ª	¡ª
		WM	14	3.16 (1.05- 9.48)	0.0401	0.0001	¡ª	¡ª	¡ª	¡ª
	betaine	IVW	23	2.26 (1.16- 4.40)	0.0163	<0.0001	26.54	0.2293	0.00	0.7666
		MR Egger	23	1.67 (0.20-13.58)	0.6377	0.0013	26.42	0.1907	¡ª	¡ª
		WM	23	2.70 (1.15- 6.32)	0.0225	<0.0001	¡ª	¡ª	¡ª	¡ª
	carnitine	IVW	220	0.54 (0.34-0.88)	0.0129	<0.0001	241.69	0.1400	0.00	0.7692
		MR Egger	220	0.63 (0.22-1.80)	0.3873	0.0008	241.59	0.1307	¡ª	¡ª
		WM	220	0.68 (0.24-1.91)	0.4634	0.0010	¡ª	¡ª	¡ª	¡ª
	choline	IVW	25	3.79 (1.35-10.68)	0.0115	<0.0001	19.05	0.7492	0.01	0.5451
		MR Egger	25	1.55 (0.07-32.20)	0.7783	0.0016	18.68	0.7199	¡ª	¡ª
		WM	25	3.39 (0.66-17.46)	0.1437	0.0003	¡ª	¡ª	¡ª	¡ª
	taurocholate	IVW	16	0.87 (0.77-0.99)	0.0324	0.0001	24.00	0.0651	0.00	0.5976
		MR Egger	16	0.90 (0.76-1.07)	0.2667	0.0005	23.51	0.0524	¡ª	¡ª
		WM	16	0.89 (0.78-1.02)	0.0833	0.0002	¡ª	¡ª	¡ª	¡ª
	butyrylcarnitine	IVW	17656	0.98 (0.96-1.000000e+00)	0.0347	0.0001	18001.75	0.0331	0.00	0.9252
		MR Egger	17656	0.98 (0.95-1.010000e+00)	0.1895	0.0004	18001.74	0.0327	¡ª	¡ª
		WM	17656	0.99 (0.96-1.030000e+00)	0.5695	0.0012	¡ª	¡ª	¡ª	¡ª
	X-11261	IVW	17	0.68 (0.46-0.99)	0.0445	0.0001	18.72	0.2835	-0.01	0.5815
		MR Egger	17	0.98 (0.26-3.72)	0.9753	0.0020	18.33	0.2457	¡ª	¡ª
		WM	17	0.74 (0.43-1.28)	0.2854	0.0006	¡ª	¡ª	¡ª	¡ª
	X-11315	IVW	28	1.53 (1.11-2.10)	0.0086	<0.0001	19.72	0.8425	0.00	0.7216
		MR Egger	28	1.67 (0.94-2.95)	0.0894	0.0002	19.59	0.8108	¡ª	¡ª
		WM	28	1.39 (0.88-2.20)	0.1552	0.0003	¡ª	¡ª	¡ª	¡ª
	X-11374	IVW	18	0.59 (0.45-0.77)	0.0001	<0.0001	17.44	0.4249	0.03	0.1002
		MR Egger	18	0.29 (0.12-0.67)	0.0111	<0.0001	14.40	0.5691	¡ª	¡ª
		WM	18	0.60 (0.40-0.90)	0.0127	<0.0001	¡ª	¡ª	¡ª	¡ª
	X-11593--O-methylascorbate*	IVW	50	1.70 (1.09-2.66)	0.0201	<0.0001	53.24	0.3145	0.00	0.7736
		MR Egger	50	1.54 (0.67-3.52)	0.3154	0.0006	53.14	0.2827	¡ª	¡ª
		WM	50	1.35 (0.71-2.58)	0.3646	0.0008	¡ª	¡ª	¡ª	¡ª
	X-11799	IVW	8	0.83 (0.70-0.99)	0.0405	0.0001	4.22	0.7537	0.00	0.9792
		MR Egger	8	0.84 (0.59-1.19)	0.3645	0.0007	4.22	0.6465	¡ª	¡ª
		WM	8	0.80 (0.65-0.99)	0.0367	0.0001	¡ª	¡ª	¡ª	¡ª
	salicyluric glucuronide*	IVW	12	0.97 (0.93-1.00)	0.0323	0.0001	9.61	0.5655	-0.01	0.5629
		MR Egger	12	0.98 (0.92-1.04)	0.5586	0.0011	9.26	0.5081	¡ª	¡ª
		WM	12	0.95 (0.91-1.00)	0.0347	0.0001	¡ª	¡ª	¡ª	¡ª
	X-12188	IVW	20	1.12 (1.03-1.22)	0.0058	<0.0001	9.71	0.9598	0.00	0.7010
		MR Egger	20	1.10 (0.96-1.26)	0.1965	0.0004	9.55	0.9455	¡ª	¡ª
		WM	20	1.15 (1.01-1.30)	0.0280	0.0001	¡ª	¡ª	¡ª	¡ª
	X-12217	IVW	10	1.35 (1.00-1.80)	0.0477	0.0001	2.38	0.9839	0.00	0.7163
		MR Egger	10	1.25 (0.77-2.03)	0.3931	0.0008	2.24	0.9727	¡ª	¡ª
		WM	10	1.37 (0.93-2.01)	0.1086	0.0002	¡ª	¡ª	¡ª	¡ª
	X-10346	IVW	14	1.15 (1.00-1.32)	0.0423	0.0001	12.66	0.4744	0.00	0.7113
		MR Egger	14	1.20 (0.92-1.58)	0.2012	0.0004	12.51	0.4056	¡ª	¡ª
		WM	14	1.00 (0.81-1.24)	0.9995	0.0021	¡ª	¡ª	¡ª	¡ª
	X-12990--docosapentaenoic acid (n6-DPA)	IVW	12	0.64 (0.48-0.86)	0.0025	<0.0001	11.64	0.3911	0.02	0.4083
		MR Egger	12	0.47 (0.22-1.01)	0.0817	0.0002	10.84	0.3705	¡ª	¡ª
		WM	12	0.63 (0.41-0.96)	0.0319	0.0001	¡ª	¡ª	¡ª	¡ª
	2-linoleoylglycerophosphocholine*	IVW	21	1.77 (1.03- 3.04)	0.0393	0.0001	24.33	0.2282	-0.01	0.6097
		MR Egger	21	3.44 (0.26-45.09)	0.3583	0.0007	23.99	0.1965	¡ª	¡ª
		WM	21	1.72 (0.83- 3.58)	0.1478	0.0003	¡ª	¡ª	¡ª	¡ª
	4-vinylphenol sulfate	IVW	11	0.82 (0.68-0.98)	0.0318	0.0001	4.82	0.9032	0.00	0.8324
		MR Egger	11	0.79 (0.56-1.13)	0.2255	0.0005	4.77	0.8541	¡ª	¡ª
		WM	11	0.82 (0.63-1.05)	0.1199	0.0002	¡ª	¡ª	¡ª	¡ª
a: IVW, inverse variance weighted.
b: WM, weighted median.
