# Supplementary material for: Betaine and I-LG may have a predictive value for ATB: A causal study in a large European population
Source: PLoS One. 2024 Jul 5;19(7):e0306752. doi: 10.1371/journal.pone.0306752 (PMC11226055; doi:10.1371/journal.pone.0306752)
Supplement: S1 Dataset — (XLSX) [file pone.0306752.s004.xlsx]

## Sheet: finn-b-AB1_TUBERCULOSIS(RES）
	id.exposure	id.outcome	outcome	Status	Super-pathway		exposure	nsnp	b_Inverse.variance.weighted	se_Inverse.variance.weighted	Bonferrion P	pval_Inverse.variance.weighted	b_Weighted.median	se_Weighted.median	pval_Weighted.median	b_MR.Egger	se_MR.Egger	pval_MR.Egger	Q_MR.Egger	Q_df_MR.Egger	Q_pval_MR.Egger	Q_Inverse.variance.weighted	Q_df_Inverse.variance.weighted	Q_pval_Inverse.variance.weighted	egger_intercept	se	pval	se	pval
1	Caxr3u	finn-b-AB1_TUBERCULOSIS	Tuberculosis || id:finn-b-AB1_TUBERCULOSIS	Known	Amino acid	M00053	M00053.metal.pos.txt.gz	8	0.903519	2.21915	0.00457557	0.683901	2.08837	2.55343	0.413433	2.71062	3.90619	0.513681	12.6607	6	0.0487517	13.3628	7	0.0637469	-0.024388	0.0422798	0.585033	0.0422798	0.585033
2	XaFEfd	finn-b-AB1_TUBERCULOSIS	Tuberculosis || id:finn-b-AB1_TUBERCULOSIS	Known	Amino acid	M00054	M00054.metal.pos.txt.gz	150	2.097	0.746574	0.00153933	0.00497224	2.09323	1.09447	0.0558059	4.05166	3.61153	0.263734	132.643	148	0.812295	132.949	149	0.8229	-0.0094142	0.0170184	0.580975	0.0170184	0.580975
3	cqk87X	finn-b-AB1_TUBERCULOSIS	Tuberculosis || id:finn-b-AB1_TUBERCULOSIS	Known	Amino acid	M00059	M00059.metal.pos.txt.gz	7	-1.92453	2.1773	0.00448928	0.376746	-1.47669	2.99613	0.622108	-2.24951	3.75734	0.575463	5.44621	5	0.363881	5.45905	6	0.486419	0.0042313	0.0389601	0.917739	0.0389601	0.917739
4	eCfLlq	finn-b-AB1_TUBERCULOSIS	Tuberculosis || id:finn-b-AB1_TUBERCULOSIS	Known	Amino acid	M00060	M00060.metal.pos.txt.gz	159	1.06884	0.702106	0.00144764	0.127925	1.42476	1.07873	0.186576	4.95163	2.09435	0.0192883	154.874	157	0.533006	158.744	158	0.468396	-0.0201	0.0102175	0.0509203	0.0102175	0.0509203
5	XOuXAa	finn-b-AB1_TUBERCULOSIS	Tuberculosis || id:finn-b-AB1_TUBERCULOSIS	Known	Lipid	M00063	M00063.metal.pos.txt.gz	44	1.52218	0.824098	0.00169917	0.0647348	2.23466	1.16722	0.0555554	1.69821	2.29722	0.46387	46.3896	42	0.296179	46.3971	43	0.334107	-0.0019111	0.0232388	0.934849	0.0232388	0.934849
6	7Nf4Aw	finn-b-AB1_TUBERCULOSIS	Tuberculosis || id:finn-b-AB1_TUBERCULOSIS	Known	Amino acid	M00064	M00064.metal.pos.txt.gz	5	-1.69186	2.95829	0.00609956	0.567386	-0.213204	3.75653	0.95474	2.84435	6.71804	0.700531	2.97821	3	0.394997	3.54382	4	0.471246	-0.0424601	0.0564577	0.506636	0.0564577	0.506636
7	WvJiH8	finn-b-AB1_TUBERCULOSIS	Tuberculosis || id:finn-b-AB1_TUBERCULOSIS	Known	Amino acid	M00513	M00513.metal.pos.txt.gz	26	2.14379	1.14818	0.00236738	0.0618845	3.3928	1.59221	0.033099	1.03624	2.58697	0.692286	21.9365	24	0.583056	22.1648	25	0.626213	0.0109519	0.0229233	0.637143	0.0229233	0.637143
8	xu7QB4	finn-b-AB1_TUBERCULOSIS	Tuberculosis || id:finn-b-AB1_TUBERCULOSIS	Known	Carbohydrate	M00527	M00527.metal.pos.txt.gz	12	0.866394	1.06206	0.00218981	0.414632	-0.301068	1.43039	0.833293	0.188133	3.23662	0.954793	11.7796	10	0.300078	11.8382	11	0.375924	0.0110166	0.0493754	0.827935	0.0493754	0.827935
9	jg8M85	finn-b-AB1_TUBERCULOSIS	Tuberculosis || id:finn-b-AB1_TUBERCULOSIS	Known	Lipid	M00542	M00542.metal.pos.txt.gz	10	-0.371077	0.252908	0.00052146	0.142311	-0.375434	0.313534	0.231141	-0.277258	0.367839	0.472599	10.7169	8	0.21826	10.8996	9	0.282655	-0.0121431	0.0328849	0.721517	0.0328849	0.721517
10	o0iK3s	finn-b-AB1_TUBERCULOSIS	Tuberculosis || id:finn-b-AB1_TUBERCULOSIS	Known	Xenobiotics	M00553	M00553.metal.pos.txt.gz	15	0.0480435	0.104373	0.000215203	0.645298	0.0138685	0.124721	0.911461	-0.244502	0.15268	0.133297	14.3285	13	0.351122	20.5608	14	0.113427	0.0675126	0.0283915	0.0334379	0.0283915	0.0334379
11	ahjHVf	finn-b-AB1_TUBERCULOSIS	Tuberculosis || id:finn-b-AB1_TUBERCULOSIS	Known	Xenobiotics	M00569	M00569.metal.pos.txt.gz	12	0.401561	0.208719	0.000430349	0.0543637	0.315939	0.27385	0.248626	0.507291	0.670912	0.467014	6.22797	10	0.79576	6.25547	11	0.855786	-0.00813475	0.0490575	0.871603	0.0490575	0.871603
12	TBQDL5	finn-b-AB1_TUBERCULOSIS	Tuberculosis || id:finn-b-AB1_TUBERCULOSIS	Known	Carbohydrate	M00575	M00575.metal.pos.txt.gz	5	0.625325	0.395033	0.000814501	0.113428	0.53833	0.471315	0.253376	0.447786	0.660413	0.546361	1.16935	3	0.760365	1.28188	4	0.864442	0.0154154	0.0459529	0.759367	0.0459529	0.759367
13	AfVO8s	finn-b-AB1_TUBERCULOSIS	Tuberculosis || id:finn-b-AB1_TUBERCULOSIS	Known	Carbohydrate	M00577	M00577.metal.pos.txt.gz	3	-2.06333	1.42195	0.00293185	0.146762	-2.36036	1.69409	0.163531	-1.46036	4.90764	0.815874	0.184917	1	0.667181	0.201396	2	0.904206	-0.0150456	0.117205	0.918721	0.117205	0.918721
14	zJj0V2	finn-b-AB1_TUBERCULOSIS	Tuberculosis || id:finn-b-AB1_TUBERCULOSIS	Known	Carbohydrate	M00584	M00584.metal.pos.txt.gz	18	1.18998	0.615404	0.00126887	0.0531547	1.24791	0.862177	0.147785	1.46288	1.2945	0.275103	13.3077	16	0.650137	13.3652	17	0.711418	-0.00677907	0.0282909	0.813668	0.0282909	0.813668
15	27WkWL	finn-b-AB1_TUBERCULOSIS	Tuberculosis || id:finn-b-AB1_TUBERCULOSIS	Known	Carbohydrate	M00599	M00599.metal.pos.txt.gz	14	-0.18932	0.59237	0.00122138	0.749274	-0.0367558	0.826357	0.964522	-0.791589	1.77765	0.664029	9.4188	12	0.666804	9.54792	13	0.730418	0.0150486	0.0418786	0.725586	0.0418786	0.725586
16	2st4Ry	finn-b-AB1_TUBERCULOSIS	Tuberculosis || id:finn-b-AB1_TUBERCULOSIS	Known	Nucleotide	M00606	M00606.metal.pos.txt.gz	20	0.972999	1.22758	0.0025311	0.428003	1.83146	1.77687	0.302672	5.81354	3.63535	0.127188	17.3753	18	0.49746	19.3715	19	0.433248	-0.0567644	0.0401767	0.174752	0.0401767	0.174752
17	JRIbJE	finn-b-AB1_TUBERCULOSIS	Tuberculosis || id:finn-b-AB1_TUBERCULOSIS	Known	Lipid	M01105	M01105.metal.pos.txt.gz	17	-0.454068	1.05475	0.00217474	0.666834	0.733729	1.37352	0.593207	-4.62812	4.00505	0.265932	19.6555	15	0.185551	21.1837	16	0.171558	0.0619308	0.0573476	0.297236	0.0573476	0.297236
18	Pqvvvu	finn-b-AB1_TUBERCULOSIS	Tuberculosis || id:finn-b-AB1_TUBERCULOSIS	Known	Nucleotide	M01107	M01107.metal.pos.txt.gz	19	-0.100927	0.421044	0.000868131	0.810558	0.417178	0.608232	0.492786	0.119772	0.946636	0.900802	14.5475	17	0.628036	14.6153	18	0.688191	-0.0066311	0.0254743	0.797755	0.0254743	0.797755
19	ZvzB6h	finn-b-AB1_TUBERCULOSIS	Tuberculosis || id:finn-b-AB1_TUBERCULOSIS	Known	Lipid	M01110	M01110.metal.pos.txt.gz	21	1.08045	0.710355	0.00146465	0.128261	0.412974	0.808477	0.609488	0.145346	1.18563	0.903719	25.0725	19	0.15817	26.354	20	0.154436	0.0212708	0.0215844	0.336777	0.0215844	0.336777
20	IBkchP	finn-b-AB1_TUBERCULOSIS	Tuberculosis || id:finn-b-AB1_TUBERCULOSIS	Known	Lipid	M01114	M01114.metal.pos.txt.gz	17	0.402304	0.312407	0.000644138	0.197831	0.184696	0.412181	0.654084	0.349533	0.756431	0.650654	21.1798	15	0.131183	21.1882	16	0.17139	0.0029077	0.0376994	0.939541	0.0376994	0.939541
21	0pWWK8	finn-b-AB1_TUBERCULOSIS	Tuberculosis || id:finn-b-AB1_TUBERCULOSIS	Known	Lipid	M01121	M01121.metal.pos.txt.gz	8	-0.374733	1.06276	0.00219126	0.724386	-1.19224	1.33931	0.373364	-5.16776	3.37256	0.176336	6.1681	6	0.404626	8.43659	7	0.295673	0.105931	0.0713106	0.187959	0.0713106	0.187959
22	O7yWPs	finn-b-AB1_TUBERCULOSIS	Tuberculosis || id:finn-b-AB1_TUBERCULOSIS	Known	Nucleotide	M01123	M01123.metal.pos.txt.gz	10	-0.29787	0.14299	0.000294825	0.0372378	-0.162038	0.18455	0.379933	-0.101473	0.201849	0.628709	4.13148	8	0.84507	6.03185	9	0.736727	-0.0381103	0.0276454	0.205356	0.0276454	0.205356
23	sZgFaJ	finn-b-AB1_TUBERCULOSIS	Tuberculosis || id:finn-b-AB1_TUBERCULOSIS	Known	Amino acid	M01125	M01125.metal.pos.txt.gz	18	-0.793683	1.39736	0.00288116	0.570044	0.0844001	1.77258	0.962024	1.2529	3.2758	0.707144	19.956	16	0.222208	20.5553	17	0.246814	-0.0247673	0.0357292	0.498128	0.0357292	0.498128
24	MoY8Co	finn-b-AB1_TUBERCULOSIS	Tuberculosis || id:finn-b-AB1_TUBERCULOSIS	Known	Amino acid	M01284	M01284.metal.pos.txt.gz	19	0.703942	0.920955	0.00189888	0.444652	0.84968	1.32157	0.520268	-3.93447	3.41201	0.264817	18.0757	17	0.38408	20.1865	18	0.322417	0.0684504	0.048582	0.176874	0.048582	0.176874
25	pb4brI	finn-b-AB1_TUBERCULOSIS	Tuberculosis || id:finn-b-AB1_TUBERCULOSIS	Known	Amino acid	M01299	M01299.metal.pos.txt.gz	31	2.2955	0.944414	0.00194724	0.0150735	1.2423	1.38209	0.368729	0.0745796	3.86608	0.984741	28.6441	29	0.483713	28.995	30	0.517859	0.0216681	0.0365762	0.558168	0.0365762	0.558168
26	tJnVN0	finn-b-AB1_TUBERCULOSIS	Tuberculosis || id:finn-b-AB1_TUBERCULOSIS	Known	Amino acid	M01301	M01301.metal.pos.txt.gz	22	0.128969	1.4287	0.00294577	0.928072	-0.678246	1.96828	0.730403	6.16824	6.83359	0.377462	26.0747	20	0.163359	27.1399	21	0.166269	-0.0593092	0.0656135	0.376799	0.0656135	0.376799
27	hNULyI	finn-b-AB1_TUBERCULOSIS	Tuberculosis || id:finn-b-AB1_TUBERCULOSIS	Known	Amino acid	M01302	M01302.metal.pos.txt.gz	21	-2.32927	1.88258	0.0038816	0.215983	-2.7294	2.24766	0.224623	-4.95574	6.88498	0.480416	31.1541	19	0.0388278	31.4129	20	0.0499696	0.0235377	0.0592446	0.695576	0.0592446	0.695576
28	TrpnE7	finn-b-AB1_TUBERCULOSIS	Tuberculosis || id:finn-b-AB1_TUBERCULOSIS	Known	Energy	M01303	M01303.metal.pos.txt.gz	17	0.0288318	0.99833	0.00205841	0.97696	-0.765241	1.16804	0.51237	-2.35746	3.88156	0.552702	24.1202	15	0.0630799	24.7728	16	0.073932	0.0371251	0.0582765	0.533695	0.0582765	0.533695
29	Zit9Lt	finn-b-AB1_TUBERCULOSIS	Tuberculosis || id:finn-b-AB1_TUBERCULOSIS	Known	Lipid	M01336	M01336.metal.pos.txt.gz	28	-1.465	0.996672	0.00205499	0.141592	-2.08039	1.32862	0.11739	-2.45664	2.34736	0.304939	36.9603	26	0.075372	37.2718	27	0.0901054	0.0121804	0.0260193	0.643592	0.0260193	0.643592
30	Y5Wrwr	finn-b-AB1_TUBERCULOSIS	Tuberculosis || id:finn-b-AB1_TUBERCULOSIS	Known	Lipid	M01356	M01356.metal.pos.txt.gz	16	0.0382516	0.628539	0.00129596	0.951472	0.372464	0.873683	0.669879	0.241452	1.16221	0.838414	12.0465	14	0.602568	12.0897	15	0.672226	-0.00543645	0.0261544	0.838332	0.0261544	0.838332
31	iOuNyL	finn-b-AB1_TUBERCULOSIS	Tuberculosis || id:finn-b-AB1_TUBERCULOSIS	Known	Lipid	M01358	M01358.metal.pos.txt.gz	42	-0.129676	0.771593	0.00159091	0.866534	-0.290317	1.08798	0.789592	-4.85058	1.99246	0.0194705	41.2083	40	0.417537	47.8738	41	0.213855	0.0525973	0.0206781	0.0149396	0.0206781	0.0149396
32	6xY5d6	finn-b-AB1_TUBERCULOSIS	Tuberculosis || id:finn-b-AB1_TUBERCULOSIS	Known	Lipid	M01359	M01359.metal.pos.txt.gz	20	-1.99334	0.899618	0.00185488	0.0267076	-3.2272	1.26645	0.0108273	-4.96791	3.34748	0.15509	17.2833	18	0.503715	18.1344	19	0.51348	0.0430505	0.0466654	0.36845	0.0466654	0.36845
33	5kY20u	finn-b-AB1_TUBERCULOSIS	Tuberculosis || id:finn-b-AB1_TUBERCULOSIS	Known	Lipid	M01361	M01361.metal.pos.txt.gz	20	0.56902	0.729453	0.00150403	0.435353	0.961982	1.00025	0.336178	-1.31297	2.00357	0.520551	13.3769	18	0.768712	14.3941	19	0.760253	0.0320952	0.0318235	0.326562	0.0318235	0.326562
34	NArdCn	finn-b-AB1_TUBERCULOSIS	Tuberculosis || id:finn-b-AB1_TUBERCULOSIS	Known	Lipid	M01365	M01365.metal.pos.txt.gz	22	-0.271115	0.742243	0.0015304	0.714914	-0.279093	0.885191	0.752541	0.399586	1.3814	0.775359	29.7257	20	0.0744214	30.2249	21	0.0875606	-0.0152837	0.0263722	0.568698	0.0263722	0.568698
35	Gd5flG	finn-b-AB1_TUBERCULOSIS	Tuberculosis || id:finn-b-AB1_TUBERCULOSIS	Known	Amino acid	M01444	M01444.metal.pos.txt.gz	15	0.815149	0.620879	0.00128016	0.189218	1.17937	0.791733	0.136327	2.04112	1.78412	0.273233	17.9413	13	0.159761	18.6862	14	0.177288	-0.0348356	0.0474152	0.475571	0.0474152	0.475571
36	9jt8O0	finn-b-AB1_TUBERCULOSIS	Tuberculosis || id:finn-b-AB1_TUBERCULOSIS	Known	Amino acid	M01493	M01493.metal.pos.txt.gz	9	0.580098	1.20918	0.00249316	0.631409	0.668559	1.54298	0.664804	2.04174	3.67427	0.595731	9.11873	7	0.244244	9.35316	8	0.313385	-0.0251937	0.0593878	0.684136	0.0593878	0.684136
37	FPFSYN	finn-b-AB1_TUBERCULOSIS	Tuberculosis || id:finn-b-AB1_TUBERCULOSIS	Known	Amino acid	M01494	M01494.metal.pos.txt.gz	22	-1.16081	0.922404	0.00190186	0.208224	0.680701	1.10186	0.536722	0.559721	1.48032	0.709334	23.7389	20	0.253983	26.2772	21	0.196077	-0.0316501	0.0216433	0.159181	0.0216433	0.159181
38	0Z2Y0I	finn-b-AB1_TUBERCULOSIS	Tuberculosis || id:finn-b-AB1_TUBERCULOSIS	Known	Cofactors and vitamins	M01508	M01508.metal.pos.txt.gz	25	1.14988	0.55374	0.00114173	0.0378416	1.43114	0.835876	0.0868706	1.15894	1.00033	0.258525	25.1284	23	0.343701	25.1285	24	0.398805	-0.000212485	0.0193372	0.991327	0.0193372	0.991327
39	ksmFD5	finn-b-AB1_TUBERCULOSIS	Tuberculosis || id:finn-b-AB1_TUBERCULOSIS	Known	Xenobiotics	M01515	M01515.metal.pos.txt.gz	18	0.0250875	0.0580838	0.00011976	0.6658	0.0222761	0.0817216	0.785172	0.043489	0.0831214	0.608007	17.532	16	0.352003	17.6429	17	0.411698	-0.00732115	0.0230177	0.754548	0.0230177	0.754548
40	NX22RZ	finn-b-AB1_TUBERCULOSIS	Tuberculosis || id:finn-b-AB1_TUBERCULOSIS	Known	Amino acid	M01558	M01558.metal.pos.txt.gz	33	0.906119	0.81589	0.00168225	0.266745	0.157707	1.2847	0.902299	3.49403	1.9429	0.0818654	33.1134	31	0.364347	35.3975	32	0.310911	-0.0308321	0.0210848	0.153726	0.0210848	0.153726
41	o4N61v	finn-b-AB1_TUBERCULOSIS	Tuberculosis || id:finn-b-AB1_TUBERCULOSIS	Known	Cofactors and vitamins	M01561	M01561.metal.pos.txt.gz	11	0.603434	0.695327	0.00143366	0.385481	1.19374	0.961049	0.214192	0.592615	1.84273	0.755102	9.06694	9	0.431119	9.06698	10	0.525759	0.000310866	0.0490019	0.995077	0.0490019	0.995077
42	FmvEgA	finn-b-AB1_TUBERCULOSIS	Tuberculosis || id:finn-b-AB1_TUBERCULOSIS	Known	Energy	M01564	M01564.metal.pos.txt.gz	42	0.333122	0.801006	0.00165156	0.677498	0.402692	1.06391	0.705059	4.55577	2.11394	0.037227	46.6871	40	0.216738	52.0525	41	0.115535	-0.0481338	0.0224501	0.0381608	0.0224501	0.0381608
43	uJ82h6	finn-b-AB1_TUBERCULOSIS	Tuberculosis || id:finn-b-AB1_TUBERCULOSIS	Known	Carbohydrate	M01572	M01572.metal.pos.txt.gz	16	-1.22294	0.946668	0.00195189	0.196414	-1.24404	1.30788	0.341506	-3.02126	3.14236	0.352633	16.6532	14	0.275129	17.0836	15	0.313892	0.0281296	0.0467656	0.557121	0.0467656	0.557121
44	PSMbHR	finn-b-AB1_TUBERCULOSIS	Tuberculosis || id:finn-b-AB1_TUBERCULOSIS	Known	Nucleotide	M01573	M01573.metal.pos.txt.gz	13	0.116486	0.472934	0.000975122	0.805446	-0.0689263	0.464138	0.881945	-1.03083	1.33183	0.455244	27.765	11	0.00351668	29.9123	12	0.00287854	0.0647387	0.070188	0.376128	0.070188	0.376128
45	H556RI	finn-b-AB1_TUBERCULOSIS	Tuberculosis || id:finn-b-AB1_TUBERCULOSIS	Known	Amino acid	M01585	M01585.metal.pos.txt.gz	23	0.311279	1.43731	0.00296353	0.828543	0.757392	2.03457	0.709699	-21.5117	25.2661	0.404149	16.4542	21	0.743611	17.2027	22	0.752077	0.177597	0.205284	0.396745	0.205284	0.396745
46	3m8RnG	finn-b-AB1_TUBERCULOSIS	Tuberculosis || id:finn-b-AB1_TUBERCULOSIS	Known	Nucleotide	M01604	M01604.metal.pos.txt.gz	18	1.99491	1.05381	0.0021728	0.0583522	3.23313	1.45275	0.0260457	2.67722	2.10673	0.22197	17.0424	16	0.382861	17.1941	17	0.441296	-0.0105948	0.0280742	0.710846	0.0280742	0.710846
47	2Q42Eu	finn-b-AB1_TUBERCULOSIS	Tuberculosis || id:finn-b-AB1_TUBERCULOSIS	Known	Lipid	M01605	M01605.metal.pos.txt.gz	11	0.128647	0.281752	0.000580932	0.647961	-0.188305	0.349556	0.590095	-0.335762	0.473954	0.496617	11.404	9	0.249029	13.2422	10	0.210444	0.0371368	0.0308331	0.259135	0.0308331	0.259135
48	id6Brr	finn-b-AB1_TUBERCULOSIS	Tuberculosis || id:finn-b-AB1_TUBERCULOSIS	Known	Amino acid	M01638	M01638.metal.pos.txt.gz	19	-0.403459	0.821545	0.00169391	0.623357	-0.377255	1.10471	0.73273	-2.17816	2.6959	0.430279	14.1462	17	0.656727	14.6239	18	0.687608	0.0253827	0.0367242	0.498788	0.0367242	0.498788
49	tWGeIH	finn-b-AB1_TUBERCULOSIS	Tuberculosis || id:finn-b-AB1_TUBERCULOSIS	Known	Cofactors and vitamins	M01640	M01640.metal.pos.txt.gz	14	-0.104179	0.138484	0.000285535	0.451882	0.0450624	0.182243	0.804703	0.114763	0.239214	0.64003	9.62424	12	0.648888	10.8842	13	0.620518	-0.0275289	0.024525	0.283616	0.024525	0.283616
50	FAsNxl	finn-b-AB1_TUBERCULOSIS	Tuberculosis || id:finn-b-AB1_TUBERCULOSIS	Known	Lipid	M01642	M01642.metal.pos.txt.gz	31	-0.0866995	0.75487	0.00155643	0.908561	0.0914857	1.03877	0.92982	-0.856935	1.30865	0.517741	38.5813	29	0.109944	39.2776	30	0.11963	0.012685	0.0175341	0.475201	0.0175341	0.475201
51	8LP1pY	finn-b-AB1_TUBERCULOSIS	Tuberculosis || id:finn-b-AB1_TUBERCULOSIS	Known	Lipid	M01644	M01644.metal.pos.txt.gz	34	0.674531	0.734949	0.00151536	0.358728	0.0591355	1.09952	0.957108	-2.67961	2.04867	0.200201	31.5295	32	0.490248	34.5852	33	0.392065	0.0384022	0.0219683	0.0900418	0.0219683	0.0900418
52	ID5yOe	finn-b-AB1_TUBERCULOSIS	Tuberculosis || id:finn-b-AB1_TUBERCULOSIS	Known	Lipid	M01645	M01645.metal.pos.txt.gz	38	0.244549	0.7694	0.00158639	0.750604	0.379907	1.13607	0.738075	-0.234801	1.57999	0.882691	50.8952	36	0.0510058	51.067	37	0.0617884	0.0064008	0.0183575	0.729364	0.0183575	0.729364
53	jDXski	finn-b-AB1_TUBERCULOSIS	Tuberculosis || id:finn-b-AB1_TUBERCULOSIS	Known	Amino acid	M01649	M01649.metal.pos.txt.gz	6	2.84425	2.71884	0.00560585	0.295503	3.78491	2.50954	0.1315	6.79375	2.92254	0.0807278	5.81919	4	0.213065	11.6182	5	0.0404101	-0.0703601	0.0352411	0.116576	0.0352411	0.116576
54	U1RlEi	finn-b-AB1_TUBERCULOSIS	Tuberculosis || id:finn-b-AB1_TUBERCULOSIS	Known	Amino acid	M01670	M01670.metal.pos.txt.gz	14	0.57672	1.00037	0.00206262	0.564273	0.155021	1.4201	0.913074	2.08599	3.26303	0.534653	12.49	12	0.407168	12.7369	13	0.468336	-0.0234622	0.0481799	0.635053	0.0481799	0.635053
55	4GhrUW	finn-b-AB1_TUBERCULOSIS	Tuberculosis || id:finn-b-AB1_TUBERCULOSIS	Known	Lipid	M01712	M01712.metal.pos.txt.gz	13	-0.584569	0.684572	0.00141149	0.39315	-1.3292	0.972153	0.17154	-2.6939	1.56835	0.113841	10.1868	11	0.513668	12.4044	12	0.413774	0.0499789	0.0335619	0.164547	0.0335619	0.164547
56	ghOwL5	finn-b-AB1_TUBERCULOSIS	Tuberculosis || id:finn-b-AB1_TUBERCULOSIS	Known	Lipid	M01769	M01769.metal.pos.txt.gz	34	-0.641785	0.712258	0.00146857	0.367558	-0.62563	1.046	0.549764	-1.46329	1.50367	0.337779	25.6365	32	0.779456	26.0214	33	0.800841	0.0103249	0.0166439	0.539424	0.0166439	0.539424
57	gUlTuo	finn-b-AB1_TUBERCULOSIS	Tuberculosis || id:finn-b-AB1_TUBERCULOSIS	Known	Amino acid	M01898	M01898.metal.pos.txt.gz	31	-0.6573	0.721879	0.00148841	0.362538	0.160196	0.995486	0.872155	0.228779	1.42926	0.873937	34.0088	29	0.238938	34.6173	30	0.256832	-0.0131615	0.0182716	0.477093	0.0182716	0.477093
58	46qXP9	finn-b-AB1_TUBERCULOSIS	Tuberculosis || id:finn-b-AB1_TUBERCULOSIS	Known	Amino acid	M02132	M02132.metal.pos.txt.gz	40	-0.265949	0.75114	0.00154874	0.723293	-0.526192	1.09624	0.631228	-0.523346	1.98929	0.793909	28.5326	38	0.867319	28.5521	39	0.890951	0.00282228	0.0201973	0.889607	0.0201973	0.889607
59	pUEN17	finn-b-AB1_TUBERCULOSIS	Tuberculosis || id:finn-b-AB1_TUBERCULOSIS	Known	Cofactors and vitamins	M02137	M02137.metal.pos.txt.gz	16	-0.204417	0.293228	0.000604595	0.485725	-0.241379	0.34717	0.486883	-0.250928	0.455591	0.590469	12.0542	14	0.601949	12.072	15	0.673571	0.00268265	0.020111	0.895782	0.020111	0.895782
60	pSBZtg	finn-b-AB1_TUBERCULOSIS	Tuberculosis || id:finn-b-AB1_TUBERCULOSIS	Known	Amino acid	M02342	M02342.metal.pos.txt.gz	15	-0.252829	0.4878	0.00100577	0.604246	0.150716	0.66205	0.819918	0.778224	0.87085	0.38776	3.20471	13	0.99709	5.24739	14	0.982063	-0.0322027	0.0225317	0.176528	0.0225317	0.176528
61	1bRcat	finn-b-AB1_TUBERCULOSIS	Tuberculosis || id:finn-b-AB1_TUBERCULOSIS	Known	Peptide	M02730	M02730.metal.pos.txt.gz	21	0.25529	0.687158	0.00141682	0.710253	-0.00446393	1.04953	0.996606	-0.49617	1.21333	0.687162	17.1967	19	0.576545	17.7614	20	0.603123	0.015754	0.0209644	0.461579	0.0209644	0.461579
62	QriCBV	finn-b-AB1_TUBERCULOSIS	Tuberculosis || id:finn-b-AB1_TUBERCULOSIS	Known	Peptide	M02734	M02734.metal.pos.txt.gz	43	0.7023	0.682316	0.00140684	0.303344	-0.406552	1.0062	0.68618	-0.275894	2.1818	0.899992	32.6043	41	0.822316	32.8271	42	0.843859	0.0106333	0.0225273	0.639416	0.0225273	0.639416
63	ZHsyul	finn-b-AB1_TUBERCULOSIS	Tuberculosis || id:finn-b-AB1_TUBERCULOSIS	Known	Nucleotide	M03127	M03127.metal.pos.txt.gz	21	0.147106	0.641979	0.00132367	0.818756	-0.135371	0.929406	0.884195	3.19626	1.74128	0.0821224	16.2166	19	0.642782	19.7653	20	0.472695	-0.0543536	0.0288531	0.0749889	0.0288531	0.0749889
64	xPOdW8	finn-b-AB1_TUBERCULOSIS	Tuberculosis || id:finn-b-AB1_TUBERCULOSIS	Known	Amino acid	M03141	M03141.metal.pos.txt.gz	22	1.57278	0.680066	0.0014022	0.0207394	1.89986	0.966946	0.0494364	1.38008	1.51161	0.372125	18.4495	20	0.55782	18.4699	21	0.619103	0.00357411	0.0250386	0.887921	0.0250386	0.887921
65	FquM3d	finn-b-AB1_TUBERCULOSIS	Tuberculosis || id:finn-b-AB1_TUBERCULOSIS	Known	Nucleotide	M03147	M03147.metal.pos.txt.gz	3	-1.66804	1.86937	0.00385438	0.372233	-0.945004	2.22864	0.671546	-0.374591	4.77063	0.950115	0.977485	1	0.32282	1.06433	2	0.587332	-0.0384067	0.130327	0.817556	0.130327	0.817556
66	4yvFwB	finn-b-AB1_TUBERCULOSIS	Tuberculosis || id:finn-b-AB1_TUBERCULOSIS	Known	Energy	M11438	M11438.metal.pos.txt.gz	4	-0.74288	1.78999	0.00369069	0.678127	0.492761	2.08167	0.812878	2.17139	3.56892	0.604806	1.14349	2	0.564539	2.03438	3	0.565302	-0.0467098	0.0494877	0.444869	0.0494877	0.444869
67	GWV7Ky	finn-b-AB1_TUBERCULOSIS	Tuberculosis || id:finn-b-AB1_TUBERCULOSIS	Known	Amino acid	M12017	M12017.metal.pos.txt.gz	16	1.01406	0.748334	0.00154296	0.17539	1.1358	0.989244	0.250908	0.980525	2.32247	0.679298	16.7538	14	0.269533	16.7541	15	0.333774	0.000634376	0.0414219	0.987997	0.0414219	0.987997
68	hHKrRe	finn-b-AB1_TUBERCULOSIS	Tuberculosis || id:finn-b-AB1_TUBERCULOSIS	Known	Lipid	M12035	M12035.metal.pos.txt.gz	34	0.742708	0.867707	0.00178909	0.39203	0.846486	1.2441	0.496251	6.10296	3.19762	0.0653189	36.2527	32	0.27683	39.6736	33	0.196912	-0.0544534	0.0313365	0.0918808	0.0313365	0.0918808
69	Fdj9J6	finn-b-AB1_TUBERCULOSIS	Tuberculosis || id:finn-b-AB1_TUBERCULOSIS	Known	Lipid	M12067	M12067.metal.pos.txt.gz	27	0.797931	1.0082	0.00207876	0.428685	-0.029405	1.37591	0.982949	-0.481028	2.28234	0.834782	25.7663	25	0.420152	26.1708	26	0.453749	0.0163287	0.026066	0.536707	0.026066	0.536707
70	L4JWQg	finn-b-AB1_TUBERCULOSIS	Tuberculosis || id:finn-b-AB1_TUBERCULOSIS	Known	Amino acid	M12129	M12129.metal.pos.txt.gz	23	0.216558	0.598295	0.0012336	0.717384	0.191327	0.931303	0.837229	0.204849	1.50688	0.893161	16.7681	21	0.725066	16.7681	22	0.776026	0.000215001	0.0253964	0.993325	0.0253964	0.993325
71	2HhXto	finn-b-AB1_TUBERCULOSIS	Tuberculosis || id:finn-b-AB1_TUBERCULOSIS	Known	Lipid	M12261	M12261.metal.pos.txt.gz	13	-0.333693	0.363315	0.000749102	0.358373	-0.255749	0.365999	0.484696	0.74226	1.29019	0.57666	26.1643	11	0.00613421	27.9642	12	0.00559909	-0.0740508	0.0851261	0.402941	0.0851261	0.402941
72	LBIvOk	finn-b-AB1_TUBERCULOSIS	Tuberculosis || id:finn-b-AB1_TUBERCULOSIS	Unknown		M12593	M12593.metal.pos.txt.gz	24	-0.844116	1.21285	0.00250072	0.486443	0.533664	1.68418	0.751343	-1.55105	3.47125	0.659368	25.8834	22	0.256724	25.9393	23	0.303741	0.00745101	0.0341777	0.829432	0.0341777	0.829432
73	Je6wjx	finn-b-AB1_TUBERCULOSIS	Tuberculosis || id:finn-b-AB1_TUBERCULOSIS	Unknown		M12626	M12626.metal.pos.txt.gz	8	0.26658	1.59196	0.00328239	0.867013	0.840547	1.84629	0.648921	10.1054	11.2246	0.402655	8.65891	6	0.193689	9.7912	7	0.200718	-0.132181	0.149226	0.409831	0.149226	0.409831
74	P2m8V1	finn-b-AB1_TUBERCULOSIS	Tuberculosis || id:finn-b-AB1_TUBERCULOSIS	Unknown		M12768	M12768.metal.pos.txt.gz	19	-1.07903	0.741644	0.00152916	0.145694	-0.934234	0.901085	0.299835	-1.14263	1.22557	0.364219	28.0635	17	0.0442016	28.0708	18	0.0609863	0.00157411	0.0237335	0.947893	0.0237335	0.947893
75	rKMUIR	finn-b-AB1_TUBERCULOSIS	Tuberculosis || id:finn-b-AB1_TUBERCULOSIS	Unknown		M12774	M12774.metal.pos.txt.gz	29	1.27664	0.769832	0.00158728	0.0972498	0.883914	1.04332	0.396876	1.86113	1.8191	0.315338	32.7598	27	0.205111	32.9135	28	0.238944	-0.008014	0.0225189	0.724697	0.0225189	0.724697
76	wF3m5D	finn-b-AB1_TUBERCULOSIS	Tuberculosis || id:finn-b-AB1_TUBERCULOSIS	Known	Lipid	M15122	M15122.metal.pos.txt.gz	18	0.390273	0.608886	0.00125543	0.521547	0.522833	0.902705	0.562464	0.682989	1.10831	0.546403	8.59202	16	0.92926	8.69193	17	0.949434	-0.00752821	0.0238172	0.756026	0.0238172	0.756026
77	9Cm3Z6	finn-b-AB1_TUBERCULOSIS	Tuberculosis || id:finn-b-AB1_TUBERCULOSIS	Known	Amino acid	M15140	M15140.metal.pos.txt.gz	36	0.714813	0.633392	0.00130596	0.259089	0.971175	0.915361	0.288701	2.34948	1.27662	0.0744523	23.947	34	0.900142	26.122	35	0.861132	-0.0237232	0.0160858	0.149469	0.0160858	0.149469
78	GEiDT9	finn-b-AB1_TUBERCULOSIS	Tuberculosis || id:finn-b-AB1_TUBERCULOSIS	Known	Carbohydrate	M15335	M15335.metal.pos.txt.gz	12	0.00269095	0.233929	0.000482329	0.990822	0.0888458	0.318777	0.780469	0.245657	0.684281	0.727059	6.14409	10	0.803015	6.28685	11	0.853555	-0.0173522	0.0459257	0.713451	0.0459257	0.713451
79	J58ol6	finn-b-AB1_TUBERCULOSIS	Tuberculosis || id:finn-b-AB1_TUBERCULOSIS	Known	Lipid	M15365	M15365.metal.pos.txt.gz	13	-1.13794	0.951235	0.00196131	0.231587	-1.10195	1.39759	0.430426	-1.60634	2.2204	0.484505	11.5705	11	0.396774	11.6285	12	0.475954	0.00890201	0.0379078	0.818652	0.0379078	0.818652
80	yQRWxq	finn-b-AB1_TUBERCULOSIS	Tuberculosis || id:finn-b-AB1_TUBERCULOSIS	Known	Energy	M15488	M15488.metal.pos.txt.gz	18	-0.550671	1.31753	0.00271656	0.67598	0.313477	1.92208	0.870446	1.81039	4.59245	0.69863	16.785	16	0.399637	17.0884	17	0.448394	-0.0225813	0.0419935	0.598162	0.0419935	0.598162
81	oVcgs6	finn-b-AB1_TUBERCULOSIS	Tuberculosis || id:finn-b-AB1_TUBERCULOSIS	Known	Lipid	M15500	M15500.metal.pos.txt.gz	160	0.429798	0.698674	0.00144057	0.538448	0.313325	1.17163	0.78914	0.771875	2.2098	0.727332	163.313	158	0.369571	163.34	159	0.390305	-0.00181107	0.0110955	0.870549	0.0110955	0.870549
82	8Yqw0k	finn-b-AB1_TUBERCULOSIS	Tuberculosis || id:finn-b-AB1_TUBERCULOSIS	Known	Lipid	M15506	M15506.metal.pos.txt.gz	24	0.218363	1.37923	0.00284377	0.874202	0.159473	1.93776	0.93441	-6.58553	3.66214	0.0858714	22.1025	22	0.453786	26.069	23	0.297617	0.066301	0.0333673	0.0595147	0.0333673	0.0595147
83	xRRZpz	finn-b-AB1_TUBERCULOSIS	Tuberculosis || id:finn-b-AB1_TUBERCULOSIS	Known	Amino acid	M15630	M15630.metal.pos.txt.gz	1815	0.0932724	0.0694254	0.000143145	0.179113	0.0962212	0.177569	0.587901	-0.0510639	0.111717	0.647666	1794.6	1813	0.61618	1797.32	1814	0.60513	0.00340227	0.00206314	0.0993066	0.00206314	0.0993066
84	6kfWp1	finn-b-AB1_TUBERCULOSIS	Tuberculosis || id:finn-b-AB1_TUBERCULOSIS	Known	Nucleotide	M15650	M15650.metal.pos.txt.gz	8	3.62568	2.49793	0.00515038	0.146649	4.68098	3.58152	0.191218	8.82253	9.66574	0.39656	6.62437	6	0.356985	6.96894	7	0.432121	-0.0368158	0.0659016	0.596618	0.0659016	0.596618
85	PUWqW2	finn-b-AB1_TUBERCULOSIS	Tuberculosis || id:finn-b-AB1_TUBERCULOSIS	Known	Amino acid	M15676	M15676.metal.pos.txt.gz	32	0.550667	0.730396	0.00150597	0.450891	-0.292262	1.09551	0.789638	-0.675435	1.45303	0.645399	32.4648	30	0.346232	33.4964	31	0.347103	0.0169541	0.0173647	0.336697	0.0173647	0.336697
86	KHVtX1	finn-b-AB1_TUBERCULOSIS	Tuberculosis || id:finn-b-AB1_TUBERCULOSIS	Known	Amino acid	M15677	M15677.metal.pos.txt.gz	8	-0.232367	0.359675	0.000741597	0.518249	-0.0705399	0.414239	0.864784	-0.121968	1.02126	0.908834	8.73599	6	0.188979	8.75588	7	0.270661	-0.00764844	0.0654468	0.910781	0.0654468	0.910781
87	WV3Vpp	finn-b-AB1_TUBERCULOSIS	Tuberculosis || id:finn-b-AB1_TUBERCULOSIS	Known	Amino acid	M15749	M15749.metal.pos.txt.gz	14	0.121006	0.406868	0.000838902	0.766155	-0.250648	0.575897	0.663394	-0.365975	0.699883	0.610557	11.9841	12	0.446961	12.7153	13	0.470033	0.0217343	0.0254159	0.409218	0.0254159	0.409218
88	jqOdtA	finn-b-AB1_TUBERCULOSIS	Tuberculosis || id:finn-b-AB1_TUBERCULOSIS	Known	Xenobiotics	M15753	M15753.metal.pos.txt.gz	14	0.748075	0.390963	0.00080611	0.0556947	0.932918	0.533214	0.0801852	1.48858	0.771288	0.0775831	14.2434	12	0.285435	15.7069	13	0.265319	-0.0359336	0.0323609	0.288581	0.0323609	0.288581
89	k0y2lO	finn-b-AB1_TUBERCULOSIS	Tuberculosis || id:finn-b-AB1_TUBERCULOSIS	Known	Xenobiotics	M15778	M15778.metal.pos.txt.gz	36	0.303437	0.748736	0.00154378	0.685282	-0.311116	1.06891	0.771007	-1.40517	2.08393	0.504687	28.4624	34	0.735585	29.2343	35	0.742203	0.0211424	0.0240648	0.385806	0.0240648	0.385806
90	T6g3Ve	finn-b-AB1_TUBERCULOSIS	Tuberculosis || id:finn-b-AB1_TUBERCULOSIS	Known	Amino acid	M15958	M15958.metal.pos.txt.gz	9	-0.591699	0.478878	0.000987377	0.21661	-0.412947	0.601159	0.492135	-0.124891	0.671893	0.857811	5.33402	7	0.619272	6.31508	8	0.611984	-0.0306206	0.0309148	0.354932	0.0309148	0.354932
91	fBSGlF	finn-b-AB1_TUBERCULOSIS	Tuberculosis || id:finn-b-AB1_TUBERCULOSIS	Known	Lipid	M15990	M15990.metal.pos.txt.gz	18	-0.560307	0.380453	0.00078444	0.140823	-0.308123	0.504459	0.541334	-0.109496	0.535032	0.840423	10.4925	16	0.839676	11.9286	17	0.804441	-0.0188208	0.0157053	0.248221	0.0157053	0.248221
92	LUPx7s	finn-b-AB1_TUBERCULOSIS	Tuberculosis || id:finn-b-AB1_TUBERCULOSIS	Known	Amino acid	M15996	M15996.metal.pos.txt.gz	4	0.580289	1.00176	0.00206548	0.562406	0.201912	1.16697	0.862634	0.198482	2.83819	0.95061	0.395313	2	0.820652	0.415985	3	0.936921	0.0113015	0.0786033	0.898855	0.0786033	0.898855
93	ABEsWr	finn-b-AB1_TUBERCULOSIS	Tuberculosis || id:finn-b-AB1_TUBERCULOSIS	Unknown		M16634	M16634.metal.pos.txt.gz	10	0.255328	0.557979	0.00115047	0.647244	0.178499	0.75119	0.812175	-0.50269	1.19846	0.685926	8.40861	8	0.394607	8.95316	9	0.441609	0.0352417	0.0489616	0.492148	0.0489616	0.492148
94	0LZ8O5	finn-b-AB1_TUBERCULOSIS	Tuberculosis || id:finn-b-AB1_TUBERCULOSIS	Unknown		M16816	M16816.metal.pos.txt.gz	14	0.104577	0.704782	0.00145316	0.882042	-0.0828817	1.00351	0.934176	-0.395834	1.23925	0.754904	9.50194	12	0.659565	9.74295	13	0.714807	0.0115424	0.0235115	0.632334	0.0235115	0.632334
95	WcNiix	finn-b-AB1_TUBERCULOSIS	Tuberculosis || id:finn-b-AB1_TUBERCULOSIS	Unknown		M16818	M16818.metal.pos.txt.gz	11	-0.748325	0.672873	0.00138737	0.266081	0.127624	0.905645	0.887933	2.17267	1.59536	0.206349	5.82784	9	0.757018	9.90554	10	0.44882	-0.0832993	0.0412509	0.0742021	0.0412509	0.0742021
96	gODG2E	finn-b-AB1_TUBERCULOSIS	Tuberculosis || id:finn-b-AB1_TUBERCULOSIS	Unknown		M16821	M16821.metal.pos.txt.gz	21	-0.248924	0.670349	0.00138216	0.710388	-0.618612	0.924285	0.503312	1.70443	1.59415	0.298385	22.5957	19	0.25562	24.7468	20	0.211289	-0.0395508	0.0294073	0.194483	0.0294073	0.194483
97	8I3Kbj	finn-b-AB1_TUBERCULOSIS	Tuberculosis || id:finn-b-AB1_TUBERCULOSIS	Identified	Amino acid	M16822	M16822.metal.pos.txt.gz	21	-0.393592	0.765703	0.00157877	0.607233	-0.963842	1.04063	0.354338	-0.936141	3.19931	0.772994	15.1032	19	0.716014	15.1337	20	0.768705	0.00815679	0.0467013	0.863196	0.0467013	0.863196
98	oEv04S	finn-b-AB1_TUBERCULOSIS	Tuberculosis || id:finn-b-AB1_TUBERCULOSIS	Unknown		M16823	M16823.metal.pos.txt.gz	11	-0.319136	0.181146	0.000373496	0.0781088	-0.297717	0.232475	0.20032	0.0942438	0.32145	0.77603	9.27874	9	0.411952	11.6501	10	0.309154	-0.0488198	0.0321897	0.163669	0.0321897	0.163669
99	rHIuFz	finn-b-AB1_TUBERCULOSIS	Tuberculosis || id:finn-b-AB1_TUBERCULOSIS	Known	Xenobiotics	M17799	M17799.metal.pos.txt.gz	106	0.0137903	0.0664946	0.000137102	0.835705	-0.134333	0.10167	0.186413	0.0157628	0.197783	0.936631	111.702	104	0.285243	111.702	105	0.308975	-0.000226052	0.0213343	0.991566	0.0213343	0.991566
100	NXhnb3	finn-b-AB1_TUBERCULOSIS	Tuberculosis || id:finn-b-AB1_TUBERCULOSIS	Known	Lipid	M17805	M17805.metal.pos.txt.gz	9	-0.146042	0.834911	0.00172147	0.861143	0.692575	1.10433	0.530566	2.90695	2.67403	0.313001	5.51349	7	0.597558	6.95781	8	0.541192	-0.0670124	0.05576	0.268517	0.05576	0.268517
101	dIvgBd	finn-b-AB1_TUBERCULOSIS	Tuberculosis || id:finn-b-AB1_TUBERCULOSIS	Unknown		M17807	M17807.metal.pos.txt.gz	21	-0.04219	0.324185	0.000668423	0.896454	0.327374	0.431015	0.447529	1.18328	0.639569	0.0799104	18.0913	19	0.516347	22.8292	20	0.297261	-0.0480104	0.0220569	0.0423229	0.0220569	0.0423229
102	HWa62W	finn-b-AB1_TUBERCULOSIS	Tuberculosis || id:finn-b-AB1_TUBERCULOSIS	Known	Lipid	M17945	M17945.metal.pos.txt.gz	34	0.195855	0.727111	0.0014992	0.787652	1.05729	1.11897	0.344722	1.17838	1.31035	0.375217	38.4845	32	0.199439	39.4639	33	0.203311	-0.0140605	0.0155804	0.37356	0.0155804	0.37356
103	OrAW7K	finn-b-AB1_TUBERCULOSIS	Tuberculosis || id:finn-b-AB1_TUBERCULOSIS	Known	Xenobiotics	M18254	M18254.metal.pos.txt.gz	13	0.332399	0.325694	0.000671533	0.307449	0.319107	0.458935	0.486855	1.18073	0.99669	0.26112	13.1964	11	0.280681	14.1713	12	0.289904	-0.0487109	0.0540365	0.386664	0.0540365	0.386664
104	gWUSzj	finn-b-AB1_TUBERCULOSIS	Tuberculosis || id:finn-b-AB1_TUBERCULOSIS	Known	Xenobiotics	M18281	M18281.metal.pos.txt.gz	13	-0.111626	0.085214	0.000175699	0.190214	-0.0197014	0.121921	0.871627	0.0238228	0.160798	0.884903	10.3141	11	0.502375	11.3007	12	0.503337	-0.0344401	0.0346725	0.341912	0.0346725	0.341912
105	G5haDc	finn-b-AB1_TUBERCULOSIS	Tuberculosis || id:finn-b-AB1_TUBERCULOSIS	Unknown		M18283	M18283.metal.pos.txt.gz	10	-1.18272	0.447995	0.000923701	0.00829003	-1.38149	0.620872	0.0260756	-2.25521	1.37887	0.140572	8.83257	8	0.356616	9.58262	9	0.385318	0.0369418	0.0448201	0.433696	0.0448201	0.433696
106	bSlQBj	finn-b-AB1_TUBERCULOSIS	Tuberculosis || id:finn-b-AB1_TUBERCULOSIS	Known	Xenobiotics	M18335	M18335.metal.pos.txt.gz	6	0.0550197	0.459242	0.000946891	0.904637	0.0278641	0.492933	0.954922	0.566553	1.4117	0.708696	8.46247	4	0.0760329	8.78084	5	0.118132	-0.0335893	0.0865877	0.717833	0.0865877	0.717833
107	ifHUby	finn-b-AB1_TUBERCULOSIS	Tuberculosis || id:finn-b-AB1_TUBERCULOSIS	Known	Amino acid	M18349	M18349.metal.pos.txt.gz	16	0.52208	0.62973	0.00129841	0.407074	1.12335	0.940656	0.232392	1.38951	1.17983	0.25854	10.8298	14	0.699353	11.5857	15	0.71008	-0.0211367	0.0243112	0.399278	0.0243112	0.399278
108	bk0aEX	finn-b-AB1_TUBERCULOSIS	Tuberculosis || id:finn-b-AB1_TUBERCULOSIS	Known	Peptide	M18357	M18357.metal.pos.txt.gz	7	-0.304809	0.421949	0.000869998	0.470058	-0.18972	0.528906	0.719817	1.42521	2.02158	0.51229	2.36224	5	0.797084	3.12794	6	0.792626	-0.0748042	0.0854861	0.421587	0.0854861	0.421587
109	R4r8rJ	finn-b-AB1_TUBERCULOSIS	Tuberculosis || id:finn-b-AB1_TUBERCULOSIS	Known	Peptide	M18369	M18369.metal.pos.txt.gz	33	0.957035	0.755585	0.00155791	0.205293	0.0230247	1.03635	0.982275	0.150896	1.6239	0.926563	12.9593	31	0.99819	13.2738	32	0.998571	0.00999253	0.0178174	0.578945	0.0178174	0.578945
110	un3z7h	finn-b-AB1_TUBERCULOSIS	Tuberculosis || id:finn-b-AB1_TUBERCULOSIS	Known	Xenobiotics	M18392	M18392.metal.pos.txt.gz	5	0.820546	0.66276	0.00136652	0.215689	-0.00726895	0.840669	0.993101	-0.568682	5.60945	0.925645	3.64852	3	0.302004	3.72441	4	0.444586	0.0469633	0.188013	0.818879	0.188013	0.818879
111	pqKosH	finn-b-AB1_TUBERCULOSIS	Tuberculosis || id:finn-b-AB1_TUBERCULOSIS	Known	Xenobiotics	M18394	M18394.metal.pos.txt.gz	13	0.137047	0.316559	0.000652699	0.665068	0.149706	0.459636	0.744647	1.50744	0.713604	0.0583302	4.63035	11	0.94774	9.22175	12	0.683882	-0.0702635	0.0327912	0.0553395	0.0327912	0.0553395
112	GUfsO0	finn-b-AB1_TUBERCULOSIS	Tuberculosis || id:finn-b-AB1_TUBERCULOSIS	Known	Lipid	M18467	M18467.metal.pos.txt.gz	12	0.692941	0.544035	0.00112172	0.202768	0.708114	0.675968	0.294843	0.298264	1.21591	0.811185	2.01088	10	0.996256	2.14261	11	0.997929	0.0137949	0.0380078	0.724197	0.0380078	0.724197
113	fcCQgk	finn-b-AB1_TUBERCULOSIS	Tuberculosis || id:finn-b-AB1_TUBERCULOSIS	Known	Lipid	M18474	M18474.metal.pos.txt.gz	12	-0.0671916	0.115155	0.000237433	0.559564	-0.0674	0.156366	0.66644	-0.040234	0.1705	0.818213	9.42302	10	0.492482	9.46899	11	0.578686	-0.00542207	0.0252897	0.834545	0.0252897	0.834545
114	lgEQgx	finn-b-AB1_TUBERCULOSIS	Tuberculosis || id:finn-b-AB1_TUBERCULOSIS	Known	Lipid	M18476	M18476.metal.pos.txt.gz	9	-0.449131	0.302708	0.000624141	0.137886	-0.430801	0.398508	0.279682	-0.45645	0.436152	0.330098	2.08108	7	0.955217	2.08162	8	0.978407	0.00070729	0.0303465	0.982056	0.0303465	0.982056
115	j9ucw3	finn-b-AB1_TUBERCULOSIS	Tuberculosis || id:finn-b-AB1_TUBERCULOSIS	Known	Lipid	M18477	M18477.metal.pos.txt.gz	7	0.0462421	0.281756	0.000580941	0.869636	0.0521975	0.344941	0.879721	0.0464612	1.23207	0.971378	9.31002	5	0.0973192	9.31002	6	0.156879	-2.06402e-05	0.11236	0.999861	0.11236	0.999861
116	r1nPXV	finn-b-AB1_TUBERCULOSIS	Tuberculosis || id:finn-b-AB1_TUBERCULOSIS	Known	Lipid	M18494	M18494.metal.pos.txt.gz	13	-0.481074	0.253104	0.000521863	0.0573412	-0.390293	0.370153	0.291696	-0.267525	0.42963	0.546183	10.8207	11	0.458405	11.1991	12	0.511939	-0.015491	0.0251833	0.550982	0.0251833	0.550982
117	LXZpSY	finn-b-AB1_TUBERCULOSIS	Tuberculosis || id:finn-b-AB1_TUBERCULOSIS	Known	Lipid	M18497	M18497.metal.pos.txt.gz	16	-0.036432	0.194475	0.000400979	0.851398	-0.0666388	0.273682	0.807626	-0.191111	0.330152	0.571881	8.69113	14	0.850313	9.02726	15	0.876088	0.0133153	0.0229666	0.571285	0.0229666	0.571285
118	QtBoBR	finn-b-AB1_TUBERCULOSIS	Tuberculosis || id:finn-b-AB1_TUBERCULOSIS	Unknown		M18929	M18929.metal.pos.txt.gz	12	-0.409105	0.902744	0.00186133	0.650419	-0.455637	1.1876	0.70123	2.27564	2.2791	0.341593	5.48236	10	0.856719	7.12824	11	0.788605	-0.0496777	0.0387225	0.228457	0.0387225	0.228457
119	QbfAks	finn-b-AB1_TUBERCULOSIS	Tuberculosis || id:finn-b-AB1_TUBERCULOSIS	Known	Lipid	M19323	M19323.metal.pos.txt.gz	6	0.845546	0.711624	0.00146727	0.234758	0.665196	0.963264	0.48984	2.08629	1.46634	0.227879	3.35258	4	0.500645	4.28912	5	0.508584	-0.0493484	0.0509928	0.38797	0.0509928	0.38797
120	HuCkBb	finn-b-AB1_TUBERCULOSIS	Tuberculosis || id:finn-b-AB1_TUBERCULOSIS	Known	Lipid	M19324	M19324.metal.pos.txt.gz	7	0.281849	0.567661	0.00117043	0.619534	0.468781	0.707709	0.50772	1.51816	1.04691	0.206711	0.644831	5	0.985859	2.62016	6	0.854784	-0.0625534	0.0445073	0.218871	0.0445073	0.218871
121	QLeYc9	finn-b-AB1_TUBERCULOSIS	Tuberculosis || id:finn-b-AB1_TUBERCULOSIS	Unknown		M19362	M19362.metal.pos.txt.gz	23	1.02725	0.890978	0.00183707	0.248931	0.667996	1.24641	0.592001	0.695973	1.85093	0.710679	13.1996	21	0.901472	13.2413	22	0.926212	0.00451143	0.0220937	0.840167	0.0220937	0.840167
122	4hYBu1	finn-b-AB1_TUBERCULOSIS	Tuberculosis || id:finn-b-AB1_TUBERCULOSIS	Unknown		M19364	M19364.metal.pos.txt.gz	20	-0.658717	0.586279	0.00120882	0.261201	-0.751601	0.920453	0.414183	-1.10903	1.14522	0.345676	19.0909	18	0.386245	19.3166	19	0.436701	0.0102959	0.0223194	0.650109	0.0223194	0.650109
123	nuL0qQ	finn-b-AB1_TUBERCULOSIS	Tuberculosis || id:finn-b-AB1_TUBERCULOSIS	Unknown		M19368	M19368.metal.pos.txt.gz	12	0.382538	0.900414	0.00185652	0.670949	1.24371	1.26498	0.325518	2.20743	2.17277	0.333602	6.00604	10	0.814755	6.85773	11	0.810485	-0.0322269	0.0349204	0.377806	0.0349204	0.377806
124	rbuOwW	finn-b-AB1_TUBERCULOSIS	Tuberculosis || id:finn-b-AB1_TUBERCULOSIS	Unknown		M19396	M19396.metal.pos.txt.gz	8	0.0222442	0.68245	0.00140711	0.973998	-0.527041	0.869905	0.544608	-1.91959	2.14038	0.40435	5.33642	6	0.501443	6.25264	7	0.510579	0.0553179	0.0577918	0.375432	0.0577918	0.375432
125	sgWZey	finn-b-AB1_TUBERCULOSIS	Tuberculosis || id:finn-b-AB1_TUBERCULOSIS	Unknown		M19414	M19414.metal.pos.txt.gz	13	-1.03911	0.71337	0.00147087	0.145221	-1.33973	1.07898	0.214361	0.609809	1.37828	0.666742	8.53194	11	0.665009	10.4869	12	0.573321	-0.0377721	0.0270145	0.189601	0.0270145	0.189601
126	DVEmZk	finn-b-AB1_TUBERCULOSIS	Tuberculosis || id:finn-b-AB1_TUBERCULOSIS	Unknown		M19415	M19415.metal.pos.txt.gz	6	1.06275	0.899092	0.0018538	0.237197	0.588484	1.13198	0.603153	0.182679	1.67048	0.918186	2.70836	4	0.607752	3.09911	5	0.684709	0.0260865	0.041732	0.565798	0.041732	0.565798
127	H5jXMG	finn-b-AB1_TUBERCULOSIS	Tuberculosis || id:finn-b-AB1_TUBERCULOSIS	linoleat	Lipid	M19934	M19934.metal.pos.txt.gz	37	1.05823	0.634332	0.0013079	0.0952646	0.00426311	0.921938	0.996311	-1.31225	1.25832	0.304162	31.994	35	0.613998	36.7204	36	0.435305	0.0348318	0.0160217	0.0365508	0.0160217	0.0365508
128	sdqH1A	finn-b-AB1_TUBERCULOSIS	Tuberculosis || id:finn-b-AB1_TUBERCULOSIS	Known	Carbohydrate	M20489	M20489.metal.pos.txt.gz	36	-0.511706	0.927895	0.00191319	0.581312	-0.736492	1.30038	0.571145	0.0214461	1.94493	0.991267	43.385	34	0.12991	43.5101	35	0.153147	-0.00646649	0.020651	0.756094	0.020651	0.756094
129	T4ahsf	finn-b-AB1_TUBERCULOSIS	Tuberculosis || id:finn-b-AB1_TUBERCULOSIS	Known	Carbohydrate	M20675	M20675.metal.pos.txt.gz	27	-1.13983	0.536617	0.00110643	0.0336621	-2.08704	0.820246	0.0109464	-1.96104	1.33657	0.154784	25.7913	25	0.4188	26.2576	26	0.449018	0.0164678	0.0244962	0.507585	0.0244962	0.507585
130	6DDtGt	finn-b-AB1_TUBERCULOSIS	Tuberculosis || id:finn-b-AB1_TUBERCULOSIS	Known	Xenobiotics	M20699	M20699.metal.pos.txt.gz	23	-0.280642	0.465188	0.000959151	0.546318	-0.102965	0.639698	0.872126	-0.0254476	0.760763	0.973632	24.1248	21	0.287051	24.3361	22	0.329861	-0.00847324	0.0197558	0.672365	0.0197558	0.672365
131	bzVkCA	finn-b-AB1_TUBERCULOSIS	Tuberculosis || id:finn-b-AB1_TUBERCULOSIS	Known	Amino acid	M21044	M21044.metal.pos.txt.gz	16	1.14896	0.638103	0.00131568	0.071769	1.45115	0.878042	0.0983902	1.10419	1.51187	0.477224	12.2583	14	0.585569	12.2593	15	0.659302	0.00101195	0.0309811	0.974404	0.0309811	0.974404
132	7VPMhu	finn-b-AB1_TUBERCULOSIS	Tuberculosis || id:finn-b-AB1_TUBERCULOSIS	Known	Amino acid	M21047	M21047.metal.pos.txt.gz	17	-0.144564	1.2723	0.00262329	0.909535	0.713719	1.58896	0.653307	2.03733	5.03402	0.691401	24.0338	15	0.0645215	24.3565	16	0.0820019	-0.0297525	0.0662965	0.660006	0.0662965	0.660006
133	usvcog	finn-b-AB1_TUBERCULOSIS	Tuberculosis || id:finn-b-AB1_TUBERCULOSIS	Known	Carbohydrate	M21049	M21049.metal.pos.txt.gz	15	0.161091	0.246743	0.000508748	0.51384	0.352446	0.347986	0.311148	0.242847	0.506043	0.639277	5.9714	13	0.947188	6.00564	14	0.966349	-0.00567879	0.0306884	0.856048	0.0306884	0.856048
134	Zi1TFB	finn-b-AB1_TUBERCULOSIS	Tuberculosis || id:finn-b-AB1_TUBERCULOSIS	Known	Lipid	M21127	M21127.metal.pos.txt.gz	12	-0.00454166	0.886175	0.00182716	0.995911	0.26135	1.23342	0.832193	0.349385	2.92527	0.907295	12.3142	10	0.264577	12.3343	11	0.339049	-0.00577963	0.0452986	0.901003	0.0452986	0.901003
135	UE8DaP	finn-b-AB1_TUBERCULOSIS	Tuberculosis || id:finn-b-AB1_TUBERCULOSIS	Known	Xenobiotics	M21151	M21151.metal.pos.txt.gz	10	0.00739692	0.222326	0.000458404	0.973459	-0.0719119	0.263421	0.784859	0.348178	0.429273	0.440776	10.7048	8	0.218993	11.8636	9	0.221108	-0.0410282	0.0440879	0.379287	0.0440879	0.379287
136	wDPtP4	finn-b-AB1_TUBERCULOSIS	Tuberculosis || id:finn-b-AB1_TUBERCULOSIS	Known	Lipid	M21184	M21184.metal.pos.txt.gz	15	-0.0985152	0.47048	0.000970062	0.834142	0.126042	0.638252	0.843452	0.721703	2.13939	0.741245	15.69	13	0.266278	15.877	14	0.320944	-0.0258679	0.0657126	0.700218	0.0657126	0.700218
137	9QoZRw	finn-b-AB1_TUBERCULOSIS	Tuberculosis || id:finn-b-AB1_TUBERCULOSIS	Known	Lipid	M21188	M21188.metal.pos.txt.gz	24	0.124558	0.628181	0.00129522	0.842824	0.216155	0.898492	0.809884	0.0315758	1.66628	0.985052	12.635	22	0.942843	12.6387	23	0.959395	0.00164447	0.0272952	0.952502	0.0272952	0.952502
138	1vNCsr	finn-b-AB1_TUBERCULOSIS	Tuberculosis || id:finn-b-AB1_TUBERCULOSIS	Unknown		M21630	M21630.metal.pos.txt.gz	22	0.688749	0.577022	0.00118974	0.232624	1.2124	0.782197	0.121143	0.813932	0.996602	0.423718	23.8366	20	0.249604	23.8656	21	0.299617	-0.0031166	0.0199798	0.877606	0.0199798	0.877606
139	D91ft1	finn-b-AB1_TUBERCULOSIS	Tuberculosis || id:finn-b-AB1_TUBERCULOSIS	Known	Amino acid	M22030	M22030.metal.pos.txt.gz	19	-0.636457	0.738604	0.0015229	0.388851	0.0195692	1.13283	0.986218	0.915082	2.09354	0.667542	16.8625	17	0.463722	17.4898	18	0.489709	-0.0263152	0.0332247	0.439252	0.0332247	0.439252
140	GZKqUo	finn-b-AB1_TUBERCULOSIS	Tuberculosis || id:finn-b-AB1_TUBERCULOSIS	Unknown		M22032	M22032.metal.pos.txt.gz	15	-1.29678	0.893765	0.00184281	0.146803	-1.2755	0.931129	0.170736	-1.37219	2.00154	0.505029	28.5639	13	0.00754423	28.5678	14	0.0119498	0.0018346	0.0431483	0.966732	0.0431483	0.966732
141	xKqkC0	finn-b-AB1_TUBERCULOSIS	Tuberculosis || id:finn-b-AB1_TUBERCULOSIS	Known	Amino acid	M22116	M22116.metal.pos.txt.gz	14	0.105996	0.923288	0.00190369	0.908602	1.15365	1.25933	0.359624	4.65219	3.23439	0.175901	8.8496	12	0.71572	11.0005	13	0.610774	-0.0727137	0.0495798	0.168196	0.0495798	0.168196
142	Qj5re6	finn-b-AB1_TUBERCULOSIS	Tuberculosis || id:finn-b-AB1_TUBERCULOSIS	Known	Amino acid	M22130	M22130.metal.pos.txt.gz	18	1.34316	0.80231	0.00165425	0.094109	1.8063	1.06212	0.0890083	3.68445	2.0977	0.098135	22.3301	16	0.132849	24.3576	17	0.110041	-0.0462864	0.0384026	0.245614	0.0384026	0.245614
143	hpRk4z	finn-b-AB1_TUBERCULOSIS	Tuberculosis || id:finn-b-AB1_TUBERCULOSIS	Known	Amino acid	M22138	M22138.metal.pos.txt.gz	7	-1.5388	0.804677	0.00165913	0.0558346	-1.16046	0.917112	0.205748	2.19906	1.98221	0.317745	3.50338	5	0.622876	7.59175	6	0.269564	-0.11739	0.0580574	0.0991208	0.0580574	0.0991208
144	hQkAdQ	finn-b-AB1_TUBERCULOSIS	Tuberculosis || id:finn-b-AB1_TUBERCULOSIS	Known	Peptide	M22175	M22175.metal.pos.txt.gz	6	-0.0402412	0.556147	0.0011467	0.942318	0.48767	0.677185	0.471437	0.0514924	1.34087	0.971207	1.84112	4	0.76495	1.84678	5	0.869914	-0.00381247	0.0507074	0.943677	0.0507074	0.943677
145	VrzoAw	finn-b-AB1_TUBERCULOSIS	Tuberculosis || id:finn-b-AB1_TUBERCULOSIS	Known	Amino acid	M22177	M22177.metal.pos.txt.gz	50	-0.149411	0.649327	0.00133882	0.818013	0.33625	0.97013	0.728889	0.187277	1.90393	0.922053	46.1259	48	0.549934	46.1613	49	0.588914	-0.00373237	0.0198407	0.851578	0.0198407	0.851578
146	gzdTS9	finn-b-AB1_TUBERCULOSIS	Tuberculosis || id:finn-b-AB1_TUBERCULOSIS	Known	Lipid	M22189	M22189.metal.pos.txt.gz	9	1.17274	0.761866	0.00157086	0.123732	1.15344	1.09358	0.291549	1.55015	1.7701	0.410212	3.81749	7	0.800543	3.87328	8	0.868371	-0.010045	0.0425249	0.820028	0.0425249	0.820028
147	h8VsL5	finn-b-AB1_TUBERCULOSIS	Tuberculosis || id:finn-b-AB1_TUBERCULOSIS	Unknown		M22481	M22481.metal.pos.txt.gz	32	-0.00912189	0.440044	0.000907307	0.983461	-0.194072	0.722754	0.788302	-0.230092	0.63327	0.718899	27.5367	30	0.594971	27.7722	31	0.6329	0.00606484	0.0124992	0.631046	0.0124992	0.631046
148	eHTtca	finn-b-AB1_TUBERCULOSIS	Tuberculosis || id:finn-b-AB1_TUBERCULOSIS	Unknown		M22548	M22548.metal.pos.txt.gz	15	0.825132	0.877734	0.00180976	0.347181	-0.0825228	1.23505	0.946727	-1.90692	3.62038	0.60726	13.5634	13	0.405296	14.1958	14	0.435232	0.0421044	0.0540811	0.450189	0.0540811	0.450189
149	kjo2IU	finn-b-AB1_TUBERCULOSIS	Tuberculosis || id:finn-b-AB1_TUBERCULOSIS	Unknown		M22649	M22649.metal.pos.txt.gz	13	-0.293128	1.23039	0.0025369	0.811696	0.48802	1.64283	0.76642	6.83983	3.92199	0.109005	9.81617	11	0.546995	13.4425	12	0.337716	-0.0999081	0.0524648	0.0833435	0.0524648	0.0833435
150	SBayFY	finn-b-AB1_TUBERCULOSIS	Tuberculosis || id:finn-b-AB1_TUBERCULOSIS	Known	Lipid	M22842	M22842.metal.pos.txt.gz	9	-0.00695573	0.197181	0.000406558	0.97186	0.0150415	0.263838	0.954537	-0.174077	0.368451	0.650976	5.3908	7	0.612386	5.6791	8	0.683126	0.0156893	0.02922	0.607946	0.02922	0.607946
151	ndEeTc	finn-b-AB1_TUBERCULOSIS	Tuberculosis || id:finn-b-AB1_TUBERCULOSIS	Unknown		M24074	M24074.metal.pos.txt.gz	20	-0.592305	0.678851	0.00139969	0.38293	-0.568086	0.983211	0.563408	-0.8016	1.60423	0.623354	17.4585	18	0.491823	17.4792	19	0.557435	0.00416475	0.0289235	0.887107	0.0289235	0.887107
152	duMaRT	finn-b-AB1_TUBERCULOSIS	Tuberculosis || id:finn-b-AB1_TUBERCULOSIS	Unknown		M25459	M25459.metal.pos.txt.gz	30	0.0930612	0.537601	0.00110845	0.862569	0.0444915	0.693328	0.948834	0.0950867	0.759427	0.901253	37.4541	28	0.10918	37.4541	29	0.134962	-5.21819e-05	0.0135685	0.996959	0.0135685	0.996959
153	m9GENP	finn-b-AB1_TUBERCULOSIS	Tuberculosis || id:finn-b-AB1_TUBERCULOSIS	Unknown		M25599	M25599.metal.pos.txt.gz	21	-0.687758	0.584173	0.00120448	0.239068	-0.805394	0.851506	0.344227	-0.48149	1.28004	0.71097	14.4527	19	0.756692	14.4855	20	0.805053	-0.0043901	0.024241	0.858205	0.024241	0.858205
154	YG8kX1	finn-b-AB1_TUBERCULOSIS	Tuberculosis || id:finn-b-AB1_TUBERCULOSIS	Unknown		M27256	M27256.metal.pos.txt.gz	33	-1.49957	0.867399	0.00178845	0.083843	-0.409844	1.31306	0.754942	5.46051	2.59231	0.0433607	24.5186	31	0.788827	32.6168	32	0.436469	-0.0769103	0.0270265	0.0077866	0.0270265	0.0077866
155	AbbXIh	finn-b-AB1_TUBERCULOSIS	Tuberculosis || id:finn-b-AB1_TUBERCULOSIS	Unknown		M27273	M27273.metal.pos.txt.gz	13	1.24338	0.856287	0.00176554	0.146485	0.84805	1.22559	0.488966	2.52617	1.88016	0.206141	9.64495	11	0.562578	10.2323	12	0.595592	-0.0278503	0.0363407	0.459588	0.0363407	0.459588
156	zBZEIJ	finn-b-AB1_TUBERCULOSIS	Tuberculosis || id:finn-b-AB1_TUBERCULOSIS	Unknown		M27278	M27278.metal.pos.txt.gz	21	0.638361	0.667964	0.00137724	0.339233	0.552374	0.943314	0.558167	2.29066	1.52638	0.149865	17.3581	19	0.56562	18.8075	20	0.53437	-0.0342962	0.0284878	0.243417	0.0284878	0.243417
157	Ryk3qq	finn-b-AB1_TUBERCULOSIS	Tuberculosis || id:finn-b-AB1_TUBERCULOSIS	Known	Lipid	M27447	M27447.metal.pos.txt.gz	14	0.949082	0.387703	0.000799387	0.0143666	1.04622	0.497727	0.0355543	0.093704	1.01451	0.927933	15.8259	12	0.199342	16.9262	13	0.2027	0.0391369	0.0428471	0.379015	0.0428471	0.379015
158	M7i1Dj	finn-b-AB1_TUBERCULOSIS	Tuberculosis || id:finn-b-AB1_TUBERCULOSIS	Known	Amino acid	M27513	M27513.metal.pos.txt.gz	19	-0.0125573	0.451377	0.000930675	0.977806	-0.412214	0.620808	0.506692	-0.300273	0.684185	0.666278	12.7365	17	0.753641	13.0496	18	0.788618	0.0106061	0.0189538	0.583067	0.0189538	0.583067
159	xzf82D	finn-b-AB1_TUBERCULOSIS	Tuberculosis || id:finn-b-AB1_TUBERCULOSIS	Known	Lipid	M27531	M27531.metal.pos.txt.gz	16	-0.362387	0.227191	0.000468435	0.110695	-0.29169	0.311156	0.348532	-0.498278	0.393553	0.226139	7.20424	14	0.926551	7.38306	15	0.946136	0.0107077	0.0253213	0.678812	0.0253213	0.678812
160	ibW5Cx	finn-b-AB1_TUBERCULOSIS	Tuberculosis || id:finn-b-AB1_TUBERCULOSIS	Known	Amino acid	M27672	M27672.metal.pos.txt.gz	5	-0.696536	0.960688	0.0019808	0.468428	-1.23975	0.922034	0.17876	1.97951	10.2518	0.859223	8.65024	3	0.0343214	8.84898	4	0.0649871	-0.0909554	0.346447	0.809903	0.346447	0.809903
161	oBTfnf	finn-b-AB1_TUBERCULOSIS	Tuberculosis || id:finn-b-AB1_TUBERCULOSIS	Known	Amino acid	M27710	M27710.metal.pos.txt.gz	14	0.136789	0.32055	0.000660927	0.669575	-0.00500913	0.417338	0.990424	-0.135678	0.615424	0.829217	7.39542	12	0.830415	7.66441	13	0.864756	0.0128274	0.0247329	0.613444	0.0247329	0.613444
162	No692w	finn-b-AB1_TUBERCULOSIS	Tuberculosis || id:finn-b-AB1_TUBERCULOSIS	Known	Cofactors and vitamins	M27716	M27716.metal.pos.txt.gz	9	-0.194968	0.208365	0.000429619	0.349426	-0.230007	0.228744	0.314644	-0.228649	0.359033	0.54448	4.58296	7	0.710706	4.59623	8	0.79973	0.00320324	0.0278073	0.911526	0.0278073	0.911526
163	p2H1lT	finn-b-AB1_TUBERCULOSIS	Tuberculosis || id:finn-b-AB1_TUBERCULOSIS	Known	Amino acid	M27718	M27718.metal.pos.txt.gz	8	-0.391292	0.588058	0.00121249	0.505797	-0.190248	0.783964	0.808258	-1.48292	1.27011	0.287281	7.34979	6	0.289706	8.50419	7	0.290238	0.0412777	0.0425206	0.369154	0.0425206	0.369154
164	74I64t	finn-b-AB1_TUBERCULOSIS	Tuberculosis || id:finn-b-AB1_TUBERCULOSIS	Known	Carbohydrate	M27722	M27722.metal.pos.txt.gz	8	-1.18383	0.673837	0.00138935	0.0789442	-1.2481	0.88808	0.159904	-0.325124	1.48296	0.833731	7.01769	6	0.319214	7.5235	7	0.376477	-0.0290617	0.0441925	0.535184	0.0441925	0.535184
165	6OtViL	finn-b-AB1_TUBERCULOSIS	Tuberculosis || id:finn-b-AB1_TUBERCULOSIS	Known	Xenobiotics	M27728	M27728.metal.pos.txt.gz	31	-0.864128	0.440921	0.000909116	0.0500164	-1.15702	0.736271	0.116075	-1.29082	0.76787	0.103495	22.1671	29	0.813207	22.6277	30	0.830249	0.0101759	0.0149924	0.502685	0.0149924	0.502685
166	21P6El	finn-b-AB1_TUBERCULOSIS	Tuberculosis || id:finn-b-AB1_TUBERCULOSIS	Known	Cofactors and vitamins	M27738	M27738.metal.pos.txt.gz	18	0.442584	0.344064	0.00070941	0.198324	0.179714	0.444838	0.686214	0.526032	0.510103	0.317772	20.4215	16	0.201835	20.4874	17	0.250062	-0.00470369	0.0206974	0.8231	0.0206974	0.8231
167	YSKg3R	finn-b-AB1_TUBERCULOSIS	Tuberculosis || id:finn-b-AB1_TUBERCULOSIS	Unknown		M30805	M30805.metal.pos.txt.gz	16	0.502847	0.505826	0.00104294	0.320169	0.892847	0.622821	0.1517	1.0827	0.722299	0.156093	16.4017	14	0.289462	17.8608	15	0.270056	-0.0242696	0.0217475	0.283223	0.0217475	0.283223
168	J4s8Aq	finn-b-AB1_TUBERCULOSIS	Tuberculosis || id:finn-b-AB1_TUBERCULOSIS	Known	Amino acid	M31453	M31453.metal.pos.txt.gz	18	-0.376391	0.562754	0.00116032	0.503599	-0.0926286	0.838559	0.912043	-0.141006	0.881021	0.874846	15.9222	16	0.458405	16.0428	17	0.520806	-0.00797438	0.0229649	0.732935	0.0229649	0.732935
169	BY23ln	finn-b-AB1_TUBERCULOSIS	Tuberculosis || id:finn-b-AB1_TUBERCULOSIS	Known	Peptide	M31522	M31522.metal.pos.txt.gz	4	0.964267	0.46264	0.000953896	0.0371354	0.556013	0.602595	0.356164	1.93575	1.44435	0.312136	1.2282	2	0.541128	1.73233	3	0.629771	-0.0593607	0.0836045	0.551315	0.0836045	0.551315
170	jgmvH3	finn-b-AB1_TUBERCULOSIS	Tuberculosis || id:finn-b-AB1_TUBERCULOSIS	Known	Xenobiotics	M31536	M31536.metal.pos.txt.gz	25	-0.00134884	0.0745616	0.000153735	0.985567	0.0363233	0.11783	0.757877	0.112959	0.118483	0.35031	18.9836	23	0.702175	20.5247	24	0.666581	-0.0276455	0.0222696	0.22697	0.0222696	0.22697
171	9JI0lX	finn-b-AB1_TUBERCULOSIS	Tuberculosis || id:finn-b-AB1_TUBERCULOSIS	Known	Peptide	M31548	M31548.metal.pos.txt.gz	13	-0.720376	0.37652	0.000776329	0.0557162	-1.03563	0.501809	0.0390365	-0.245124	1.17094	0.83801	7.3552	11	0.769633	7.53893	12	0.820045	-0.0201959	0.0471169	0.676462	0.0471169	0.676462
172	dGwuIF	finn-b-AB1_TUBERCULOSIS	Tuberculosis || id:finn-b-AB1_TUBERCULOSIS	Known	Cofactors and vitamins	M31555	M31555.metal.pos.txt.gz	11	-0.0134999	0.463239	0.000955131	0.976751	0.124356	0.624621	0.842192	-0.44004	0.739338	0.566384	3.2735	9	0.952457	3.82146	10	0.955042	0.0211331	0.028549	0.478021	0.028549	0.478021
173	cDzGro	finn-b-AB1_TUBERCULOSIS	Tuberculosis || id:finn-b-AB1_TUBERCULOSIS	Known	Lipid	M31591	M31591.metal.pos.txt.gz	19	0.0215729	0.15106	0.000311465	0.886441	0.182942	0.159366	0.250995	0.274545	0.191584	0.169985	16.3787	17	0.497162	20.271	18	0.317772	-0.0334639	0.016962	0.0649973	0.016962	0.0649973
174	2L21jj	finn-b-AB1_TUBERCULOSIS	Tuberculosis || id:finn-b-AB1_TUBERCULOSIS	Known	Lipid	M31787	M31787.metal.pos.txt.gz	13	0.0321107	0.228227	0.000470571	0.88811	0.109805	0.312309	0.725145	0.336895	0.536661	0.542972	8.95332	11	0.626201	9.34707	12	0.673035	-0.0222551	0.0354664	0.543139	0.0354664	0.543139
175	4oj00K	finn-b-AB1_TUBERCULOSIS	Tuberculosis || id:finn-b-AB1_TUBERCULOSIS	Known	Amino acid	M32197	M32197.metal.pos.txt.gz	22	-0.069967	0.819419	0.00168952	0.931954	0.675214	1.13062	0.550369	-1.11495	2.02267	0.587584	26.4679	20	0.15091	26.8932	21	0.174415	0.0199754	0.0352333	0.577059	0.0352333	0.577059
176	A6WbB9	finn-b-AB1_TUBERCULOSIS	Tuberculosis || id:finn-b-AB1_TUBERCULOSIS	Known	Lipid	M32198	M32198.metal.pos.txt.gz	18	0.411535	0.658591	0.00135792	0.532055	0.73926	0.911654	0.417423	0.586662	1.73769	0.740045	15.4321	16	0.493249	15.4439	17	0.563538	-0.00350572	0.0321901	0.914631	0.0321901	0.914631
177	sYjPQ5	finn-b-AB1_TUBERCULOSIS	Tuberculosis || id:finn-b-AB1_TUBERCULOSIS	Known	Amino acid	M32315	M32315.metal.pos.txt.gz	31	1.67683	0.804861	0.00165951	0.0372165	0.965943	1.08801	0.374643	2.66551	2.25307	0.246393	37.5362	29	0.133001	37.823	30	0.154348	-0.0127567	0.0270996	0.641352	0.0270996	0.641352
178	xjAa0I	finn-b-AB1_TUBERCULOSIS	Tuberculosis || id:finn-b-AB1_TUBERCULOSIS	Known	Amino acid	M32319	M32319.metal.pos.txt.gz	6	0.125334	0.675196	0.00139216	0.852738	-0.0575996	0.798512	0.942495	-0.263026	1.37377	0.857489	0.761766	4	0.943499	0.867137	5	0.972555	0.0128133	0.039473	0.761743	0.039473	0.761743
179	1JOIXU	finn-b-AB1_TUBERCULOSIS	Tuberculosis || id:finn-b-AB1_TUBERCULOSIS	Known	Lipid	M32328	M32328.metal.pos.txt.gz	16	0.163406	0.441963	0.000911264	0.711585	0.229336	0.608146	0.706094	0.665929	0.856494	0.4498	11.7461	14	0.626681	12.2153	15	0.662664	-0.0167056	0.0243893	0.504554	0.0243893	0.504554
180	QidkCD	finn-b-AB1_TUBERCULOSIS	Tuberculosis || id:finn-b-AB1_TUBERCULOSIS	Known	Amino acid	M32338	M32338.metal.pos.txt.gz	25	-0.148868	0.441679	0.000910679	0.736078	-0.0047582	0.563359	0.993261	-0.425567	0.702023	0.550318	22.1858	23	0.509059	22.4429	24	0.552847	0.00809646	0.0159668	0.616926	0.0159668	0.616926
181	62rJYj	finn-b-AB1_TUBERCULOSIS	Tuberculosis || id:finn-b-AB1_TUBERCULOSIS	Known	Amino acid	M32339	M32339.metal.pos.txt.gz	37	1.7387	0.760786	0.00156863	0.022289	0.675969	1.16553	0.561937	-0.287441	2.86067	0.920536	35.2402	35	0.456842	35.7841	36	0.478782	0.020372	0.0277197	0.467279	0.0277197	0.467279
182	AZsK6l	finn-b-AB1_TUBERCULOSIS	Tuberculosis || id:finn-b-AB1_TUBERCULOSIS	Known	Lipid	M32346	M32346.metal.pos.txt.gz	14	-0.00737427	0.272344	0.000561535	0.978398	0.0370687	0.334713	0.911816	0.189276	0.591332	0.754409	16.117	12	0.185934	16.3092	13	0.232835	-0.012306	0.0325327	0.71184	0.0325327	0.71184
183	MY6BMz	finn-b-AB1_TUBERCULOSIS	Tuberculosis || id:finn-b-AB1_TUBERCULOSIS	Known	Amino acid	M32348	M32348.metal.pos.txt.gz	40	-0.524251	0.772831	0.00159347	0.497549	-0.55348	1.07625	0.607065	-1.82533	2.39181	0.450081	46.1805	38	0.170122	46.5828	39	0.188635	0.0141442	0.0245818	0.568418	0.0245818	0.568418
184	rV5Qir	finn-b-AB1_TUBERCULOSIS	Tuberculosis || id:finn-b-AB1_TUBERCULOSIS	Known	Lipid	M32379	M32379.metal.pos.txt.gz	12	0.17268	0.492909	0.00101631	0.726093	0.146255	0.628702	0.816048	-0.184284	0.844931	0.831734	12.7614	10	0.237319	13.1196	11	0.285579	0.0159368	0.0300803	0.607805	0.0300803	0.607805
185	N5D6lI	finn-b-AB1_TUBERCULOSIS	Tuberculosis || id:finn-b-AB1_TUBERCULOSIS	Known	Lipid	M32388	M32388.metal.pos.txt.gz	7	0.472241	0.583333	0.00120275	0.418195	0.251411	0.745073	0.735792	-1.08968	2.21102	0.643005	4.30284	5	0.506688	4.83921	6	0.564595	0.0528036	0.0720993	0.496813	0.0720993	0.496813
186	M8FjBP	finn-b-AB1_TUBERCULOSIS	Tuberculosis || id:finn-b-AB1_TUBERCULOSIS	Known	Peptide	M32393	M32393.metal.pos.txt.gz	15	0.443731	0.924495	0.00190617	0.631248	0.0270505	1.31626	0.983604	-0.917628	3.74129	0.810076	11.6294	13	0.558239	11.7704	14	0.624732	0.0198772	0.0529325	0.71333	0.0529325	0.71333
187	v7JGf4	finn-b-AB1_TUBERCULOSIS	Tuberculosis || id:finn-b-AB1_TUBERCULOSIS	Known	Amino acid	M32405	M32405.metal.pos.txt.gz	16	-0.411487	0.391403	0.000807016	0.293114	-0.601808	0.536085	0.261609	-0.869364	0.791736	0.29071	10.3723	14	0.734492	10.8149	15	0.765603	0.0159467	0.0239691	0.516668	0.0239691	0.516668
188	U6Vmt6	finn-b-AB1_TUBERCULOSIS	Tuberculosis || id:finn-b-AB1_TUBERCULOSIS	Known	Lipid	M32412	M32412.metal.pos.txt.gz	1818	-0.00395425	0.0734671	0.000151479	0.957076	0.170085	0.174523	0.329775	0.0492949	0.118971	0.678671	1747.96	1816	0.871266	1748.28	1817	0.873601	-0.00118538	0.00208312	0.569399	0.00208312	0.569399
189	Kxbocy	finn-b-AB1_TUBERCULOSIS	Tuberculosis || id:finn-b-AB1_TUBERCULOSIS	Known	Lipid	M32418	M32418.metal.pos.txt.gz	14	0.551523	0.492725	0.00101593	0.262998	0.855118	0.689607	0.214973	1.07799	0.948617	0.277981	14.4095	12	0.275326	14.9247	13	0.312074	-0.0191784	0.0292777	0.524793	0.0292777	0.524793
190	hFPQKW	finn-b-AB1_TUBERCULOSIS	Tuberculosis || id:finn-b-AB1_TUBERCULOSIS	Known	Lipid	M32425	M32425.metal.pos.txt.gz	20	0.053005	0.377953	0.000779284	0.888468	0.270949	0.520859	0.602926	2.40002	1.04885	0.0344377	15.0462	18	0.65879	20.73	19	0.35191	-0.0773846	0.0324592	0.0283379	0.0324592	0.0283379
191	ftVdEU	finn-b-AB1_TUBERCULOSIS	Tuberculosis || id:finn-b-AB1_TUBERCULOSIS	Known	Xenobiotics	M32445	M32445.metal.pos.txt.gz	13	0.207999	0.391609	0.000807442	0.595323	0.313134	0.531179	0.55552	0.369917	1.10832	0.744835	12.1136	11	0.355164	12.1408	12	0.434437	-0.00647715	0.0412135	0.877966	0.0412135	0.877966
192	WLoUSO	finn-b-AB1_TUBERCULOSIS	Tuberculosis || id:finn-b-AB1_TUBERCULOSIS	Known	Lipid	M32452	M32452.metal.pos.txt.gz	31	1.3291	0.613989	0.00126596	0.0304107	0.583278	0.84743	0.49127	0.459303	1.32743	0.731833	30.5199	29	0.388401	31.0971	30	0.410645	0.014436	0.0194922	0.464888	0.0194922	0.464888
193	BEY1ac	finn-b-AB1_TUBERCULOSIS	Tuberculosis || id:finn-b-AB1_TUBERCULOSIS	Known	Lipid	M32489	M32489.metal.pos.txt.gz	32	-0.158378	0.797921	0.0016452	0.842663	-0.721164	1.1641	0.535584	-1.08614	2.44593	0.660184	28.1865	30	0.560556	28.3475	31	0.603177	0.00982168	0.0244769	0.691071	0.0244769	0.691071
194	RzsgSj	finn-b-AB1_TUBERCULOSIS	Tuberculosis || id:finn-b-AB1_TUBERCULOSIS	Known	Lipid	M32492	M32492.metal.pos.txt.gz	44	0.743291	0.549763	0.00113353	0.176369	0.168191	0.940738	0.858106	-0.505056	1.00889	0.619262	33.0479	42	0.836975	35.2256	43	0.79442	0.0186556	0.012642	0.147486	0.012642	0.147486
195	qtHL85	finn-b-AB1_TUBERCULOSIS	Tuberculosis || id:finn-b-AB1_TUBERCULOSIS	Known	Lipid	M32497	M32497.metal.pos.txt.gz	24	-0.0140983	0.312178	0.000643665	0.963979	0.0282832	0.417172	0.945947	0.11386	0.431143	0.794169	18.7295	22	0.661967	18.9147	23	0.706167	-0.00599209	0.0139254	0.671164	0.0139254	0.671164
196	Jc7cTS	finn-b-AB1_TUBERCULOSIS	Tuberculosis || id:finn-b-AB1_TUBERCULOSIS	Known	Lipid	M32504	M32504.metal.pos.txt.gz	10	0.554093	0.629165	0.00129725	0.378491	0.857363	0.844019	0.30972	0.391554	1.74215	0.827806	3.52597	8	0.897164	3.53598	9	0.939222	0.00522264	0.0522004	0.922767	0.0522004	0.922767
197	TdCTNA	finn-b-AB1_TUBERCULOSIS	Tuberculosis || id:finn-b-AB1_TUBERCULOSIS	Unknown		M32518	M32518.metal.pos.txt.gz	38	-0.326545	0.876026	0.00180624	0.709329	0.163317	1.20205	0.891928	3.75806	3.20225	0.248275	37.5833	36	0.396541	39.4163	37	0.362352	-0.0419975	0.0316949	0.193502	0.0316949	0.193502
198	bC05Zy	finn-b-AB1_TUBERCULOSIS	Tuberculosis || id:finn-b-AB1_TUBERCULOSIS	Unknown		M32549	M32549.metal.pos.txt.gz	8	-0.0893276	0.394779	0.000813977	0.820989	0.134879	0.53706	0.801703	-0.147355	1.41637	0.92053	6.40585	6	0.379293	6.40781	7	0.493018	0.00265363	0.0620273	0.967264	0.0620273	0.967264
199	4tsFC4	finn-b-AB1_TUBERCULOSIS	Tuberculosis || id:finn-b-AB1_TUBERCULOSIS	Known	Amino acid	M32553	M32553.metal.pos.txt.gz	13	-0.728634	0.537464	0.00110817	0.175198	-0.286451	0.660394	0.664464	-1.1753	1.54735	0.463486	18.7108	11	0.0664858	18.8738	12	0.0916188	0.0192937	0.0623244	0.762674	0.0623244	0.762674
200	0LBKwA	finn-b-AB1_TUBERCULOSIS	Tuberculosis || id:finn-b-AB1_TUBERCULOSIS	Unknown		M32557	M32557.metal.pos.txt.gz	14	0.818567	0.396108	0.000816718	0.0387791	1.19861	0.548936	0.028998	2.40413	1.5051	0.136176	9.72673	12	0.63992	10.9191	13	0.617595	-0.0587276	0.0537819	0.29629	0.0537819	0.29629
201	c6kUdD	finn-b-AB1_TUBERCULOSIS	Tuberculosis || id:finn-b-AB1_TUBERCULOSIS	Unknown		M32560	M32560.metal.pos.txt.gz	13	-0.291958	0.241159	0.000497234	0.22603	-0.481021	0.292124	0.0996333	-0.222771	0.442151	0.624315	14.38	11	0.212675	14.4273	12	0.274257	-0.00625799	0.0328947	0.852584	0.0328947	0.852584
202	SNe8i6	finn-b-AB1_TUBERCULOSIS	Tuberculosis || id:finn-b-AB1_TUBERCULOSIS	Unknown		M32564	M32564.metal.pos.txt.gz	18	-0.397877	0.303944	0.000626689	0.190519	-0.136324	0.387762	0.725164	-0.699786	0.771106	0.377604	23.8682	16	0.0924237	24.1414	17	0.115643	0.0164797	0.0385032	0.67435	0.0385032	0.67435
203	dktXpb	finn-b-AB1_TUBERCULOSIS	Tuberculosis || id:finn-b-AB1_TUBERCULOSIS	Unknown		M32578	M32578.metal.pos.txt.gz	16	0.273253	0.385246	0.000794321	0.478142	0.402295	0.545217	0.460598	-0.0421548	0.933285	0.964611	12.6521	14	0.554079	12.7898	15	0.618529	0.0111675	0.0300978	0.716162	0.0300978	0.716162
204	bB6SDJ	finn-b-AB1_TUBERCULOSIS	Tuberculosis || id:finn-b-AB1_TUBERCULOSIS	Known	Cofactors and vitamins	M32586	M32586.metal.pos.txt.gz	9	-0.0111873	0.269028	0.000554696	0.96683	-0.13285	0.315909	0.674098	-0.527493	0.481037	0.309113	3.34459	7	0.851401	5.02092	8	0.755338	0.0362335	0.0279854	0.236482	0.0279854	0.236482
205	SKhlmT	finn-b-AB1_TUBERCULOSIS	Tuberculosis || id:finn-b-AB1_TUBERCULOSIS	Unknown		M32587	M32587.metal.pos.txt.gz	11	0.0377007	0.644292	0.00132844	0.953338	-0.262214	0.883515	0.766631	-1.31915	2.20376	0.564205	4.56193	9	0.870704	4.97645	10	0.892746	0.0330822	0.0513835	0.535746	0.0513835	0.535746
206	l5DPNg	finn-b-AB1_TUBERCULOSIS	Tuberculosis || id:finn-b-AB1_TUBERCULOSIS	Known	Cofactors and vitamins	M32593	M32593.metal.pos.txt.gz	12	-0.211976	0.517565	0.00106714	0.682125	-0.623135	0.676749	0.357167	-2.00004	0.904669	0.0514915	7.55986	10	0.671742	12.9678	11	0.295438	0.0706087	0.0303629	0.0423746	0.0303629	0.0423746
207	pJFMfO	finn-b-AB1_TUBERCULOSIS	Tuberculosis || id:finn-b-AB1_TUBERCULOSIS	Unknown		M32616	M32616.metal.pos.txt.gz	12	0.0180644	0.276195	0.000569475	0.947852	0.0567866	0.376955	0.880255	1.09233	1.40444	0.454712	10.7684	10	0.375844	11.4248	11	0.408394	-0.0555062	0.0710961	0.453052	0.0710961	0.453052
208	htS8G0	finn-b-AB1_TUBERCULOSIS	Tuberculosis || id:finn-b-AB1_TUBERCULOSIS	Unknown		M32632	M32632.metal.pos.txt.gz	26	-0.0836102	0.389327	0.000802736	0.829958	0.150393	0.535045	0.778646	0.146918	0.602997	0.809575	13.4786	24	0.957565	13.7292	25	0.96625	-0.0082228	0.0164246	0.621185	0.0164246	0.621185
209	FyoUSt	finn-b-AB1_TUBERCULOSIS	Tuberculosis || id:finn-b-AB1_TUBERCULOSIS	Unknown		M32634	M32634.metal.pos.txt.gz	43	-0.425938	0.671064	0.00138364	0.525611	0.494389	1.14578	0.666114	3.05607	1.59272	0.0619926	32.3116	41	0.831978	38.1227	42	0.641856	-0.041794	0.0173374	0.0204937	0.0173374	0.0204937
210	lmbHLP	finn-b-AB1_TUBERCULOSIS	Tuberculosis || id:finn-b-AB1_TUBERCULOSIS	Known	Lipid	M32635	M32635.metal.pos.txt.gz	13	-0.185035	0.581223	0.0011984	0.750216	-0.0547992	0.830569	0.947395	0.779721	1.53985	0.622598	9.99553	11	0.530789	10.4533	12	0.576259	-0.0249509	0.0368784	0.512653	0.0368784	0.512653
211	UjeNrc	finn-b-AB1_TUBERCULOSIS	Tuberculosis || id:finn-b-AB1_TUBERCULOSIS	Unknown		M32644	M32644.metal.pos.txt.gz	31	-0.238177	0.792483	0.00163399	0.763761	-1.37215	1.12511	0.222627	-2.51771	2.30562	0.283828	17.1233	29	0.960232	18.2317	30	0.954659	0.0263248	0.0250039	0.301113	0.0250039	0.301113
212	MxU0ga	finn-b-AB1_TUBERCULOSIS	Tuberculosis || id:finn-b-AB1_TUBERCULOSIS	Unknown		M32651	M32651.metal.pos.txt.gz	25	-0.602558	0.733146	0.00151164	0.411145	-0.74321	1.00073	0.457683	-0.809467	2.34955	0.733586	37.6227	23	0.0279486	37.6368	24	0.0377581	0.00337152	0.0362891	0.926782	0.0362891	0.926782
213	9YChgT	finn-b-AB1_TUBERCULOSIS	Tuberculosis || id:finn-b-AB1_TUBERCULOSIS	Known	Lipid	M32654	M32654.metal.pos.txt.gz	21	0.612758	0.806425	0.00166273	0.447347	-0.136364	1.00248	0.8918	1.05124	2.51054	0.680109	27.6879	19	0.0896218	27.7378	20	0.115754	-0.00853756	0.0461565	0.855213	0.0461565	0.855213
214	9SWqkp	finn-b-AB1_TUBERCULOSIS	Tuberculosis || id:finn-b-AB1_TUBERCULOSIS	Known	Amino acid	M32672	M32672.metal.pos.txt.gz	18	-0.0747065	0.37203	0.000767072	0.840849	0.0343479	0.531837	0.948506	-0.113421	0.95057	0.906508	12.3255	16	0.721287	12.3274	17	0.779916	0.00132402	0.0299157	0.965246	0.0299157	0.965246
215	W0jum7	finn-b-AB1_TUBERCULOSIS	Tuberculosis || id:finn-b-AB1_TUBERCULOSIS	Known	Amino acid	M32675	M32675.metal.pos.txt.gz	22	-1.74497	1.23811	0.0025528	0.15872	-1.47069	1.77388	0.407058	-8.35907	3.26883	0.0187833	19.9511	20	0.460994	24.6161	21	0.264174	0.075302	0.0348642	0.0431015	0.0348642	0.0431015
216	wBfkf8	finn-b-AB1_TUBERCULOSIS	Tuberculosis || id:finn-b-AB1_TUBERCULOSIS	Unknown		M32691	M32691.metal.pos.txt.gz	18	-0.446593	0.364758	0.000752079	0.220819	-0.766227	0.472997	0.105245	-1.17407	0.857584	0.189898	22.6282	16	0.124042	23.8726	17	0.122938	0.0390087	0.0415854	0.362171	0.0415854	0.362171
217	TvC3BI	finn-b-AB1_TUBERCULOSIS	Tuberculosis || id:finn-b-AB1_TUBERCULOSIS	Unknown		M32698	M32698.metal.pos.txt.gz	16	-0.948641	0.882121	0.00181881	0.282191	-1.38613	1.22199	0.25666	-1.12957	2.34352	0.637256	10.3295	14	0.737717	10.3365	15	0.798059	0.00312495	0.0374999	0.934767	0.0374999	0.934767
218	9mZAc2	finn-b-AB1_TUBERCULOSIS	Tuberculosis || id:finn-b-AB1_TUBERCULOSIS	Identified	Amino acid	M32709	M32709.metal.pos.txt.gz	27	0.408971	0.453256	0.000934549	0.3669	0.499096	0.635148	0.431988	0.763195	0.846682	0.37598	14.4427	25	0.953457	14.688	26	0.962776	-0.00936542	0.0189079	0.624701	0.0189079	0.624701
219	UBAnEz	finn-b-AB1_TUBERCULOSIS	Tuberculosis || id:finn-b-AB1_TUBERCULOSIS	Unknown		M32729	M32729.metal.pos.txt.gz	42	-1.01574	0.762403	0.00157197	0.182767	-1.34888	1.12723	0.231452	-1.553	1.86544	0.410063	57.6684	40	0.034809	57.8126	41	0.0425531	0.00671208	0.0212219	0.753435	0.0212219	0.753435
220	VtHRay	finn-b-AB1_TUBERCULOSIS	Tuberculosis || id:finn-b-AB1_TUBERCULOSIS	Unknown		M32735	M32735.metal.pos.txt.gz	17	0.0798959	0.314922	0.000649323	0.799727	-0.0537266	0.457939	0.906604	0.22912	0.94392	0.811501	10.7489	15	0.77018	10.7771	16	0.823032	-0.0062563	0.0373069	0.869061	0.0373069	0.869061
221	DOFxP0	finn-b-AB1_TUBERCULOSIS	Tuberculosis || id:finn-b-AB1_TUBERCULOSIS	Identified	Nucleotide	M32739	M32739.metal.pos.txt.gz	7	0.871374	1.16396	0.00239991	0.454079	1.30657	1.46512	0.372509	-2.91465	3.61039	0.456167	2.57705	5	0.764849	3.80427	6	0.703144	0.0917199	0.0827949	0.318374	0.0827949	0.318374
222	5NP9ev	finn-b-AB1_TUBERCULOSIS	Tuberculosis || id:finn-b-AB1_TUBERCULOSIS	Identified	Amino acid	M32740	M32740.metal.pos.txt.gz	46	-0.390776	0.785191	0.00161895	0.618708	-0.261778	1.02723	0.798847	-0.304637	2.52473	0.904509	55.6861	44	0.111308	55.6877	45	0.131982	-0.000891251	0.024797	0.971491	0.024797	0.971491
223	IjnYzL	finn-b-AB1_TUBERCULOSIS	Tuberculosis || id:finn-b-AB1_TUBERCULOSIS	Unknown		M32753	M32753.metal.pos.txt.gz	12	0.432137	0.469943	0.000968954	0.357807	0.157252	0.564471	0.780564	0.466502	1.69677	0.788963	16.2535	10	0.0926026	16.2542	11	0.131953	-0.00139487	0.0659004	0.983529	0.0659004	0.983529
224	zU55Tu	finn-b-AB1_TUBERCULOSIS	Tuberculosis || id:finn-b-AB1_TUBERCULOSIS	Unknown		M32754	M32754.metal.pos.txt.gz	15	0.114293	0.14362	0.000296124	0.426148	0.114602	0.197712	0.562156	0.0398528	0.212748	0.854299	14.5503	13	0.336261	14.8148	14	0.390928	0.0121712	0.0250352	0.634944	0.0250352	0.634944
225	8eXyGo	finn-b-AB1_TUBERCULOSIS	Tuberculosis || id:finn-b-AB1_TUBERCULOSIS	Unknown		M32755	M32755.metal.pos.txt.gz	24	0.177579	0.393674	0.000811698	0.651931	0.644817	0.581098	0.267149	0.460251	0.816708	0.578764	20.1993	22	0.570573	20.3554	23	0.62039	-0.00911767	0.0230807	0.696622	0.0230807	0.696622
226	BhUJVf	finn-b-AB1_TUBERCULOSIS	Tuberculosis || id:finn-b-AB1_TUBERCULOSIS	Unknown		M32757	M32757.metal.pos.txt.gz	18	0.406769	0.266828	0.000550161	0.127394	0.438707	0.323487	0.175041	0.391696	0.411086	0.354849	17.8424	16	0.333204	17.8452	17	0.398672	0.000961175	0.0194836	0.961265	0.0194836	0.961265
227	PU3VN2	finn-b-AB1_TUBERCULOSIS	Tuberculosis || id:finn-b-AB1_TUBERCULOSIS	Unknown		M32758	M32758.metal.pos.txt.gz	13	-0.286632	0.312873	0.0006451	0.3596	-0.372664	0.372159	0.316655	-0.180048	0.514734	0.733103	12.4326	11	0.332021	12.5134	12	0.405376	-0.00617055	0.0230744	0.794093	0.0230744	0.794093
228	FCd3fc	finn-b-AB1_TUBERCULOSIS	Tuberculosis || id:finn-b-AB1_TUBERCULOSIS	Unknown		M32759	M32759.metal.pos.txt.gz	17	-0.158919	0.271422	0.000559633	0.558208	-0.360493	0.33932	0.288055	-0.274855	0.419178	0.521948	8.34446	15	0.909232	8.47618	16	0.933411	0.00703698	0.0193889	0.721714	0.0193889	0.721714
229	Xh8m1w	finn-b-AB1_TUBERCULOSIS	Tuberculosis || id:finn-b-AB1_TUBERCULOSIS	Unknown		M32761	M32761.metal.pos.txt.gz	12	-0.842439	0.717083	0.00147852	0.240069	-1.01267	0.950688	0.286787	-0.558335	1.76692	0.758504	13.377	10	0.203349	13.4192	11	0.26681	-0.00704544	0.0396637	0.862561	0.0396637	0.862561
230	1y7KJR	finn-b-AB1_TUBERCULOSIS	Tuberculosis || id:finn-b-AB1_TUBERCULOSIS	Identified	Lipid	M32762	M32762.metal.pos.txt.gz	15	0.216592	0.232563	0.000479512	0.351685	-0.0713826	0.329529	0.828504	-0.519733	0.755161	0.503397	12.9986	13	0.447923	14.0485	14	0.446101	0.0445088	0.0434367	0.324203	0.0434367	0.324203
231	iBkA3F	finn-b-AB1_TUBERCULOSIS	Tuberculosis || id:finn-b-AB1_TUBERCULOSIS	Unknown		M32769	M32769.metal.pos.txt.gz	5	0.301892	0.693044	0.00142896	0.663125	-0.253848	0.754698	0.736601	2.67724	2.50902	0.364197	4.58821	3	0.204556	6.07312	4	0.193753	-0.0925184	0.0938942	0.397106	0.0938942	0.397106
232	YMYNtm	finn-b-AB1_TUBERCULOSIS	Tuberculosis || id:finn-b-AB1_TUBERCULOSIS	Unknown		M32786	M32786.metal.pos.txt.gz	17	-0.142857	0.303081	0.000624909	0.637392	-0.000366108	0.402701	0.999275	0.605648	1.30914	0.650269	10.7135	15	0.772629	11.0589	16	0.805836	-0.0321549	0.0547111	0.565463	0.0547111	0.565463
233	MzxnyD	finn-b-AB1_TUBERCULOSIS	Tuberculosis || id:finn-b-AB1_TUBERCULOSIS	Unknown		M32787	M32787.metal.pos.txt.gz	10	-1.14653	0.916161	0.00188899	0.210769	-1.46935	0.92347	0.111583	-5.59211	1.43271	0.00452432	7.77673	8	0.455578	19.6269	9	0.02036	0.138432	0.0402138	0.00879262	0.0402138	0.00879262
234	QnOhlu	finn-b-AB1_TUBERCULOSIS	Tuberculosis || id:finn-b-AB1_TUBERCULOSIS	Unknown		M32795	M32795.metal.pos.txt.gz	11	0.0468929	0.362293	0.000746996	0.897014	-0.00233806	0.448307	0.995839	-0.0302258	0.582791	0.95977	3.30023	9	0.951194	3.32877	10	0.972595	0.00453533	0.0268464	0.869583	0.0268464	0.869583
235	IcwCjq	finn-b-AB1_TUBERCULOSIS	Tuberculosis || id:finn-b-AB1_TUBERCULOSIS	Unknown		M32800	M32800.metal.pos.txt.gz	11	0.113201	0.23485	0.000484227	0.629797	0.369904	0.269786	0.170343	0.0506529	0.350084	0.888146	13.1144	9	0.157498	13.2068	10	0.21234	0.00721591	0.0286574	0.806852	0.0286574	0.806852
236	US0mZB	finn-b-AB1_TUBERCULOSIS	Tuberculosis || id:finn-b-AB1_TUBERCULOSIS	Unknown		M32802	M32802.metal.pos.txt.gz	6	0.642907	0.548722	0.00113138	0.241339	0.106562	0.6829	0.875998	-0.51038	1.61722	0.768093	4.37477	4	0.357656	5.01089	5	0.414553	0.0523486	0.068641	0.488171	0.068641	0.488171
237	so9WFE	finn-b-AB1_TUBERCULOSIS	Tuberculosis || id:finn-b-AB1_TUBERCULOSIS	Unknown		M32808	M32808.metal.pos.txt.gz	13	-0.578511	0.292521	0.000603136	0.0479657	-0.773042	0.429432	0.0718366	-0.682265	0.563531	0.251383	10.1825	11	0.51405	10.2289	12	0.595887	0.0057309	0.0266047	0.83339	0.0266047	0.83339
238	hdG3bu	finn-b-AB1_TUBERCULOSIS	Tuberculosis || id:finn-b-AB1_TUBERCULOSIS	Unknown		M32814	M32814.metal.pos.txt.gz	14	-0.00543329	0.91483	0.00188625	0.995261	0.898387	1.30334	0.490636	4.84153	4.73041	0.326267	7.45126	12	0.82641	8.54193	13	0.806593	-0.0683281	0.0654262	0.316904	0.0654262	0.316904
239	7CsRft	finn-b-AB1_TUBERCULOSIS	Tuberculosis || id:finn-b-AB1_TUBERCULOSIS	Known	Peptide	M32836	M32836.metal.pos.txt.gz	6	-0.0662437	0.58255	0.00120113	0.909465	-0.0254721	0.710669	0.971408	-2.84854	2.52271	0.321962	4.35274	4	0.360367	5.74678	5	0.331643	0.131134	0.115859	0.320956	0.115859	0.320956
240	5UudBi	finn-b-AB1_TUBERCULOSIS	Tuberculosis || id:finn-b-AB1_TUBERCULOSIS	Unknown		M32838	M32838.metal.pos.txt.gz	11	1.09448	0.600605	0.00123836	0.0684098	0.750001	0.849148	0.377107	0.344923	1.9818	0.865682	6.16929	9	0.722862	6.32681	10	0.787099	0.0188864	0.0475864	0.700698	0.0475864	0.700698
241	feIM2r	finn-b-AB1_TUBERCULOSIS	Tuberculosis || id:finn-b-AB1_TUBERCULOSIS	Unknown		M32846	M32846.metal.pos.txt.gz	12	0.16567	0.150787	0.000310902	0.2719	0.086089	0.166692	0.605535	0.0452374	0.203455	0.82852	8.98289	10	0.533728	9.76027	11	0.552071	0.0182153	0.0206595	0.39864	0.0206595	0.39864
242	oI5miz	finn-b-AB1_TUBERCULOSIS	Tuberculosis || id:finn-b-AB1_TUBERCULOSIS	Unknown		M32847	M32847.metal.pos.txt.gz	12	-0.195099	0.315558	0.000650636	0.5364	-0.269432	0.359685	0.45381	-0.395941	0.47806	0.426868	3.71895	10	0.959136	4.03173	11	0.96898	0.0125214	0.0223889	0.588285	0.0223889	0.588285
243	k4tbhg	finn-b-AB1_TUBERCULOSIS	Tuberculosis || id:finn-b-AB1_TUBERCULOSIS	Unknown		M32854	M32854.metal.pos.txt.gz	7	-0.192874	0.318563	0.00065683	0.544879	-0.162206	0.376039	0.666211	0.00735235	0.639783	0.991275	1.33716	5	0.931061	1.4674	6	0.961631	-0.0131354	0.0363986	0.732937	0.0363986	0.732937
244	zWHq3Q	finn-b-AB1_TUBERCULOSIS	Tuberculosis || id:finn-b-AB1_TUBERCULOSIS	Unknown		M32855	M32855.metal.pos.txt.gz	13	-0.241025	0.314236	0.000647909	0.44307	-0.0893723	0.390906	0.819158	0.224236	0.559713	0.696367	7.03966	11	0.795863	8.04867	12	0.781315	-0.0306034	0.0304665	0.336725	0.0304665	0.336725
245	aB4293	finn-b-AB1_TUBERCULOSIS	Tuberculosis || id:finn-b-AB1_TUBERCULOSIS	Unknown		M32857	M32857.metal.pos.txt.gz	8	-0.0485229	0.45262	0.000933237	0.914627	-0.225196	0.566261	0.690859	-0.244721	1.52282	0.877602	3.51763	6	0.741623	3.53583	7	0.831416	0.00753263	0.0558233	0.897075	0.0558233	0.897075
246	801Ixn	finn-b-AB1_TUBERCULOSIS	Tuberculosis || id:finn-b-AB1_TUBERCULOSIS	Unknown		M32863	M32863.metal.pos.txt.gz	15	-0.097887	0.160112	0.000330128	0.540958	-0.218082	0.218244	0.317669	-0.204032	0.321686	0.536914	9.76865	13	0.712734	9.91338	14	0.768488	0.0108666	0.0285636	0.709765	0.0285636	0.709765
247	sfmX20	finn-b-AB1_TUBERCULOSIS	Tuberculosis || id:finn-b-AB1_TUBERCULOSIS	Unknown		M32867	M32867.metal.pos.txt.gz	21	0.699786	1.51944	0.00313286	0.645117	1.56357	2.14062	0.465128	9.08076	6.16473	0.15712	19.2445	19	0.441252	21.2318	20	0.383606	-0.0628912	0.0448998	0.177424	0.0448998	0.177424
248	32cTjz	finn-b-AB1_TUBERCULOSIS	Tuberculosis || id:finn-b-AB1_TUBERCULOSIS	Unknown		M32869	M32869.metal.pos.txt.gz	16	-0.255869	0.448438	0.000924615	0.568285	-0.222549	0.616409	0.718069	2.06847	2.35393	0.394379	8.82547	14	0.842066	9.83721	15	0.829853	-0.0711255	0.0707117	0.331556	0.0707117	0.331556
249	AozBmu	finn-b-AB1_TUBERCULOSIS	Tuberculosis || id:finn-b-AB1_TUBERCULOSIS	Identified	Cofactors and vitamins	M32910	M32910.metal.pos.txt.gz	44	-0.345882	0.551151	0.00113639	0.530291	-0.956612	0.793593	0.228042	-1.07631	0.974477	0.275663	31.7734	42	0.874414	32.5995	43	0.875709	0.0115674	0.0127268	0.368588	0.0127268	0.368588
250	VjV2lr	finn-b-AB1_TUBERCULOSIS	Tuberculosis || id:finn-b-AB1_TUBERCULOSIS	Known	Lipid	M32980	M32980.metal.pos.txt.gz	11	0.489061	0.613055	0.00126403	0.425019	0.402004	0.82102	0.624389	1.57203	1.52055	0.328183	5.37446	9	0.80052	5.98019	10	0.816925	-0.0317894	0.0408457	0.456376	0.0408457	0.456376
251	i3D7xM	finn-b-AB1_TUBERCULOSIS	Tuberculosis || id:finn-b-AB1_TUBERCULOSIS	Known	Xenobiotics	M33009	M33009.metal.pos.txt.gz	6	-0.4991	0.526228	0.00108501	0.342901	-0.692882	0.70066	0.322713	-2.37595	1.58769	0.208867	3.40143	4	0.493024	4.9713	5	0.419393	0.0877571	0.0700405	0.278472	0.0700405	0.278472
252	XQULG1	finn-b-AB1_TUBERCULOSIS	Tuberculosis || id:finn-b-AB1_TUBERCULOSIS	Known	Peptide	M33084	M33084.metal.pos.txt.gz	11	-0.473689	0.359905	0.000742072	0.188123	-0.597765	0.481466	0.214402	0.200122	0.721715	0.787824	8.08681	9	0.525423	9.24697	10	0.508836	-0.0351588	0.0326418	0.309453	0.0326418	0.309453
253	PX55Lg	finn-b-AB1_TUBERCULOSIS	Tuberculosis || id:finn-b-AB1_TUBERCULOSIS	Identified	Amino acid	M33131	M33131.metal.pos.txt.gz	13	-0.108709	0.507192	0.00104576	0.830285	-0.141093	0.60586	0.815855	-3.94162	1.80753	0.0518049	11.3619	11	0.41346	16.3022	12	0.177782	0.129921	0.0594061	0.0512362	0.0594061	0.0512362
254	u4KS8S	finn-b-AB1_TUBERCULOSIS	Tuberculosis || id:finn-b-AB1_TUBERCULOSIS	Unknown		M33132	M33132.metal.pos.txt.gz	24	-0.891218	1.01537	0.00209355	0.380092	-0.660176	1.42369	0.642857	-0.364301	2.38336	0.879909	18.5394	22	0.673573	18.5991	23	0.724232	-0.0069666	0.0285088	0.809211	0.0285088	0.809211
255	JKFoMc	finn-b-AB1_TUBERCULOSIS	Tuberculosis || id:finn-b-AB1_TUBERCULOSIS	Unknown		M33137	M33137.metal.pos.txt.gz	15	0.0394764	0.192921	0.000397775	0.837865	0.0139805	0.277196	0.959775	-0.246312	0.611663	0.693719	10.7236	13	0.633957	10.9661	14	0.688701	0.0199235	0.040465	0.630673	0.040465	0.630673
256	5tQc7V	finn-b-AB1_TUBERCULOSIS	Tuberculosis || id:finn-b-AB1_TUBERCULOSIS	Identified	Cofactors and vitamins	M33138	M33138.metal.pos.txt.gz	14	-0.181671	0.358009	0.000738163	0.61184	-0.307439	0.449218	0.49373	-0.556558	0.615903	0.383965	9.9992	12	0.616031	10.5587	13	0.647729	0.0171739	0.0229589	0.468849	0.0229589	0.468849
257	1xfrDB	finn-b-AB1_TUBERCULOSIS	Tuberculosis || id:finn-b-AB1_TUBERCULOSIS	Unknown		M33140	M33140.metal.pos.txt.gz	12	1.39713	0.920987	0.00189894	0.129268	0.592732	1.0784	0.582565	3.71926	2.63147	0.187908	17.8734	10	0.0571376	19.4617	11	0.0532922	-0.0586559	0.0622213	0.368052	0.0622213	0.368052
258	nno5oV	finn-b-AB1_TUBERCULOSIS	Tuberculosis || id:finn-b-AB1_TUBERCULOSIS	Unknown		M33144	M33144.metal.pos.txt.gz	7	-0.655221	0.32516	0.000670434	0.0438972	-0.804818	0.335242	0.0163636	-0.948398	0.740847	0.256664	8.43253	5	0.133954	8.7721	6	0.186806	0.0235387	0.052458	0.672415	0.052458	0.672415
259	55aKdr	finn-b-AB1_TUBERCULOSIS	Tuberculosis || id:finn-b-AB1_TUBERCULOSIS	Unknown		M33150	M33150.metal.pos.txt.gz	10	-0.150867	0.154519	0.000318596	0.328883	-0.181577	0.203063	0.371221	-0.152868	0.217279	0.501667	2.17317	8	0.975237	2.17334	9	0.98842	0.00036062	0.0275302	0.98987	0.0275302	0.98987
260	wMME2p	finn-b-AB1_TUBERCULOSIS	Tuberculosis || id:finn-b-AB1_TUBERCULOSIS	Unknown		M33163	M33163.metal.pos.txt.gz	19	0.556702	0.723941	0.00149266	0.4419	-0.0400285	0.898532	0.964467	1.06715	1.8476	0.571114	22.9384	17	0.151266	23.0613	18	0.188246	-0.00967559	0.0320652	0.766504	0.0320652	0.766504
261	vR05Mm	finn-b-AB1_TUBERCULOSIS	Tuberculosis || id:finn-b-AB1_TUBERCULOSIS	Unknown		M33165	M33165.metal.pos.txt.gz	12	-0.191975	0.444366	0.000916219	0.665727	-0.199861	0.576667	0.728907	-0.267802	0.930001	0.779258	8.87835	10	0.543686	8.88696	11	0.632325	0.00290794	0.0313308	0.927884	0.0313308	0.927884
262	DmxK1t	finn-b-AB1_TUBERCULOSIS	Tuberculosis || id:finn-b-AB1_TUBERCULOSIS	Known	Xenobiotics	M33173	M33173.metal.pos.txt.gz	47	-0.00283198	0.0221877	4.57479e-05	0.898436	0.0174613	0.0330679	0.59747	0.0266204	0.0447	0.554469	53.1921	45	0.187968	53.8751	46	0.198495	-0.0202353	0.0266202	0.451132	0.0266202	0.451132
263	fNaJlE	finn-b-AB1_TUBERCULOSIS	Tuberculosis || id:finn-b-AB1_TUBERCULOSIS	Known	Xenobiotics	M33178	M33178.metal.pos.txt.gz	302	-0.00371301	0.0200871	4.14166e-05	0.85335	0.0222413	0.0312899	0.4772	-0.0134738	0.0588743	0.819136	262.946	300	0.939719	262.977	301	0.944394	0.00297433	0.0168639	0.86012	0.0168639	0.86012
264	M2aR5Y	finn-b-AB1_TUBERCULOSIS	Tuberculosis || id:finn-b-AB1_TUBERCULOSIS	Unknown		M33188	M33188.metal.pos.txt.gz	3	-0.122285	0.409148	0.000843603	0.765033	-0.208996	0.444979	0.638587	-0.267925	0.720369	0.773316	0.46571	1	0.494967	0.526049	2	0.768723	0.0130708	0.0532112	0.846657	0.0532112	0.846657
265	FidtOe	finn-b-AB1_TUBERCULOSIS	Tuberculosis || id:finn-b-AB1_TUBERCULOSIS	Unknown		M33190	M33190.metal.pos.txt.gz	21	0.191464	0.176417	0.000363746	0.27779	0.0534136	0.220888	0.808925	0.6141	0.441511	0.180331	24.764	19	0.168459	26.184	20	0.159821	-0.035683	0.034186	0.309683	0.034186	0.309683
266	wD6LIe	finn-b-AB1_TUBERCULOSIS	Tuberculosis || id:finn-b-AB1_TUBERCULOSIS	Unknown		M33192	M33192.metal.pos.txt.gz	12	0.0946265	0.255537	0.00052688	0.711155	-0.301601	0.331354	0.362713	0.274604	0.657627	0.685087	13.0493	10	0.220931	13.1663	11	0.282598	-0.0138567	0.046277	0.770743	0.046277	0.770743
267	Utjrxr	finn-b-AB1_TUBERCULOSIS	Tuberculosis || id:finn-b-AB1_TUBERCULOSIS	Unknown		M33194	M33194.metal.pos.txt.gz	13	-0.0412234	0.21074	0.000434516	0.844914	-0.0775414	0.266027	0.770685	-0.342369	0.514541	0.519511	16.2224	11	0.133072	16.8357	12	0.155881	0.0251657	0.0390238	0.532223	0.0390238	0.532223
268	APvnpg	finn-b-AB1_TUBERCULOSIS	Tuberculosis || id:finn-b-AB1_TUBERCULOSIS	Unknown		M33195	M33195.metal.pos.txt.gz	7	0.0108718	0.213562	0.000440334	0.9594	-0.103773	0.271272	0.702059	0.10999	0.369083	0.777681	5.13271	5	0.3999	5.24552	6	0.512731	-0.0114014	0.0343936	0.753712	0.0343936	0.753712
269	VkPIh6	finn-b-AB1_TUBERCULOSIS	Tuberculosis || id:finn-b-AB1_TUBERCULOSIS	Unknown		M33197	M33197.metal.pos.txt.gz	9	0.175	0.197016	0.000406218	0.374405	-0.0258509	0.262901	0.921671	-0.0777949	0.302017	0.804136	6.27391	7	0.508155	7.4935	8	0.48444	0.0332773	0.030133	0.305951	0.030133	0.305951
270	snS8ym	finn-b-AB1_TUBERCULOSIS	Tuberculosis || id:finn-b-AB1_TUBERCULOSIS	Unknown		M33203	M33203.metal.pos.txt.gz	15	-0.223215	0.140131	0.000288931	0.111183	-0.152386	0.198084	0.441716	-0.424635	0.295987	0.175007	8.14311	13	0.834153	8.73998	14	0.847338	0.0262391	0.0339633	0.453593	0.0339633	0.453593
271	gvuxtD	finn-b-AB1_TUBERCULOSIS	Tuberculosis || id:finn-b-AB1_TUBERCULOSIS	Unknown		M33204	M33204.metal.pos.txt.gz	12	0.0697975	0.842808	0.00173775	0.933998	-0.258484	1.01294	0.798583	3.71664	2.02128	0.0957937	10.5524	10	0.393434	14.541	11	0.204487	-0.0872832	0.0448947	0.080522	0.0448947	0.080522
272	MJDaDX	finn-b-AB1_TUBERCULOSIS	Tuberculosis || id:finn-b-AB1_TUBERCULOSIS	Unknown		M33221	M33221.metal.pos.txt.gz	16	-0.328282	0.569983	0.00117522	0.564649	-0.538973	0.739513	0.466111	-0.0411736	1.27393	0.974673	25.2777	14	0.0319224	25.3943	15	0.0448917	-0.0101922	0.0401066	0.803092	0.0401066	0.803092
273	kSco2N	finn-b-AB1_TUBERCULOSIS	Tuberculosis || id:finn-b-AB1_TUBERCULOSIS	Known	Lipid	M33228	M33228.metal.pos.txt.gz	21	-0.19756	0.576688	0.00118905	0.731916	-0.192015	0.685536	0.779405	-0.0603914	1.12851	0.957881	25.7844	19	0.136309	25.8121	20	0.172109	-0.0032143	0.0225232	0.888021	0.0225232	0.888021
274	fZ4130	finn-b-AB1_TUBERCULOSIS	Tuberculosis || id:finn-b-AB1_TUBERCULOSIS	Known	Lipid	M33230	M33230.metal.pos.txt.gz	14	-0.0789078	0.760946	0.00156896	0.91741	0.249034	1.00817	0.804896	0.367292	2.45956	0.883771	8.68574	12	0.729512	8.72214	13	0.79359	-0.00839288	0.0439936	0.851891	0.0439936	0.851891
275	0cdF4C	finn-b-AB1_TUBERCULOSIS	Tuberculosis || id:finn-b-AB1_TUBERCULOSIS	Unknown		M33250	M33250.metal.pos.txt.gz	17	0.246244	0.239588	0.000493996	0.304053	0.252158	0.307504	0.412208	0.362474	0.424574	0.40668	15.3765	15	0.424651	15.4906	16	0.489043	-0.00836358	0.0250738	0.74333	0.0250738	0.74333
276	IT6qZp	finn-b-AB1_TUBERCULOSIS	Tuberculosis || id:finn-b-AB1_TUBERCULOSIS	Unknown		M33353	M33353.metal.pos.txt.gz	19	-0.133601	0.169588	0.000349666	0.430815	-0.0614952	0.235749	0.794208	-0.438076	0.323215	0.193035	19.7166	17	0.288982	21.1303	18	0.27289	0.0305544	0.0276746	0.28495	0.0276746	0.28495
277	wvUbFZ	finn-b-AB1_TUBERCULOSIS	Tuberculosis || id:finn-b-AB1_TUBERCULOSIS	Unknown		M33359	M33359.metal.pos.txt.gz	9	0.161699	0.197129	0.000406452	0.412064	0.127936	0.246302	0.603465	0.316415	0.286814	0.306414	4.90292	7	0.671809	5.45444	8	0.708082	-0.0209356	0.0281906	0.48187	0.0281906	0.48187
278	Rentvn	finn-b-AB1_TUBERCULOSIS	Tuberculosis || id:finn-b-AB1_TUBERCULOSIS	Known	Peptide	M33363	M33363.metal.pos.txt.gz	9	0.512952	0.868138	0.00178997	0.554611	0.498203	0.904881	0.581926	2.37498	1.91006	0.253745	12.9349	7	0.0737097	15.1349	8	0.0565749	-0.0597374	0.0547484	0.311344	0.0547484	0.311344
279	aV5I90	finn-b-AB1_TUBERCULOSIS	Tuberculosis || id:finn-b-AB1_TUBERCULOSIS	Known	Peptide	M33364	M33364.metal.pos.txt.gz	10	-0.594442	0.912691	0.00188184	0.514848	-0.996351	1.08999	0.360668	-1.64675	2.41448	0.514477	13.5011	8	0.095733	13.881	9	0.12662	0.0284825	0.0600261	0.647824	0.0600261	0.647824
280	7PeGMC	finn-b-AB1_TUBERCULOSIS	Tuberculosis || id:finn-b-AB1_TUBERCULOSIS	Unknown		M33380	M33380.metal.pos.txt.gz	39	0.680855	0.687422	0.00141736	0.321956	1.21232	1.10107	0.27088	1.67499	1.21361	0.175816	43.4836	37	0.214698	44.6449	38	0.212622	-0.0161626	0.0162592	0.326651	0.0162592	0.326651
281	Crb30w	finn-b-AB1_TUBERCULOSIS	Tuberculosis || id:finn-b-AB1_TUBERCULOSIS	Known	Xenobiotics	M33384	M33384.metal.pos.txt.gz	12	-0.00347068	0.110977	0.000228818	0.975051	-0.0726416	0.136229	0.593873	-0.100677	0.201823	0.628683	15.3387	10	0.120192	15.8632	11	0.146285	0.0280235	0.0479227	0.571663	0.0479227	0.571663
282	Dt8FFm	finn-b-AB1_TUBERCULOSIS	Tuberculosis || id:finn-b-AB1_TUBERCULOSIS	Unknown		M33389	M33389.metal.pos.txt.gz	52	1.10919	0.688584	0.00141976	0.107218	0.579735	0.950421	0.541877	7.10215	3.24983	0.0335719	50.656	50	0.447502	54.2552	51	0.351444	-0.0584206	0.0309953	0.0652729	0.0309953	0.0652729
283	8M2RE1	finn-b-AB1_TUBERCULOSIS	Tuberculosis || id:finn-b-AB1_TUBERCULOSIS	Unknown		M33390	M33390.metal.pos.txt.gz	15	-0.0337544	0.287726	0.00059325	0.906611	-0.4308	0.336893	0.200987	0.451246	0.543759	0.421593	19.7994	13	0.100327	21.4775	14	0.0900068	-0.0385304	0.0367067	0.312986	0.0367067	0.312986
284	j3MDvk	finn-b-AB1_TUBERCULOSIS	Tuberculosis || id:finn-b-AB1_TUBERCULOSIS	Unknown		M33391	M33391.metal.pos.txt.gz	15	-0.0305841	0.0829876	0.000171109	0.712472	-0.0341215	0.116969	0.770506	-0.188133	0.13307	0.180923	8.56886	13	0.80467	10.8627	14	0.696783	0.0437804	0.0289064	0.153814	0.0289064	0.153814
285	Hlvl6a	finn-b-AB1_TUBERCULOSIS	Tuberculosis || id:finn-b-AB1_TUBERCULOSIS	Unknown		M33408	M33408.metal.pos.txt.gz	14	-0.287699	0.292843	0.000603799	0.325885	-0.313956	0.416051	0.450484	-0.204889	0.57869	0.729439	9.9824	12	0.617505	10.0099	13	0.693123	-0.00507169	0.030569	0.87099	0.030569	0.87099
286	AWfg4d	finn-b-AB1_TUBERCULOSIS	Tuberculosis || id:finn-b-AB1_TUBERCULOSIS	Unknown		M33415	M33415.metal.pos.txt.gz	17	0.13096	0.221834	0.00045739	0.554956	0.104923	0.286019	0.713738	0.0401918	0.344643	0.908709	13.686	15	0.549461	13.8045	16	0.613278	0.00658585	0.0191375	0.735523	0.0191375	0.735523
287	QGic1K	finn-b-AB1_TUBERCULOSIS	Tuberculosis || id:finn-b-AB1_TUBERCULOSIS	Known	Cofactors and vitamins	M33420	M33420.metal.pos.txt.gz	13	0.13847	0.505419	0.0010421	0.784108	-0.740048	0.530425	0.162956	-2.07213	0.816304	0.0275569	13.7832	11	0.245221	25.6376	12	0.0120742	0.101589	0.0330283	0.0105498	0.0330283	0.0105498
288	HIEsHt	finn-b-AB1_TUBERCULOSIS	Tuberculosis || id:finn-b-AB1_TUBERCULOSIS	Known	Peptide	M33422	M33422.metal.pos.txt.gz	35	-0.250995	0.867215	0.00178807	0.772255	0.836238	1.23268	0.497524	0.512695	1.74838	0.771175	41.8414	33	0.139086	42.1646	34	0.158694	-0.00992083	0.0196495	0.616992	0.0196495	0.616992
289	4pxQAx	finn-b-AB1_TUBERCULOSIS	Tuberculosis || id:finn-b-AB1_TUBERCULOSIS	Known	Xenobiotics	M33423	M33423.metal.pos.txt.gz	52	-0.000560031	0.0123556	2.54754e-05	0.963847	0.00487838	0.0185056	0.792075	0.0120686	0.0234555	0.609146	40.8689	50	0.817977	41.2702	51	0.832817	-0.0132762	0.0209596	0.529349	0.0209596	0.529349
290	YDpVFC	finn-b-AB1_TUBERCULOSIS	Tuberculosis || id:finn-b-AB1_TUBERCULOSIS	Known	Amino acid	M33441	M33441.metal.pos.txt.gz	10	0.279655	0.590084	0.00121667	0.635553	0.783366	0.649065	0.227465	2.1753	1.0172	0.0649249	8.21289	8	0.412955	12.9095	9	0.166742	-0.0675663	0.0315893	0.0648873	0.0315893	0.0648873
291	LyBrmJ	finn-b-AB1_TUBERCULOSIS	Tuberculosis || id:finn-b-AB1_TUBERCULOSIS	Known	Nucleotide	M33442	M33442.metal.pos.txt.gz	27	0.65264	1.06461	0.00219507	0.539854	0.145944	1.6393	0.929059	-0.166001	2.62498	0.950079	22.4831	25	0.60772	22.5995	26	0.655493	0.0098222	0.0287884	0.735815	0.0287884	0.735815
292	ZMHj6Z	finn-b-AB1_TUBERCULOSIS	Tuberculosis || id:finn-b-AB1_TUBERCULOSIS	Known	Lipid	M33443	M33443.metal.pos.txt.gz	10	-0.735173	0.993804	0.00204908	0.459447	-0.477501	1.29953	0.71329	-0.0498464	3.66496	0.989482	11.0879	8	0.196766	11.1408	9	0.266184	-0.0143291	0.0734066	0.850101	0.0734066	0.850101
293	hnDaT7	finn-b-AB1_TUBERCULOSIS	Tuberculosis || id:finn-b-AB1_TUBERCULOSIS	Known	Lipid	M33447	M33447.metal.pos.txt.gz	9	0.850925	0.737353	0.00152032	0.248489	1.17416	0.996364	0.238621	-0.609381	1.90801	0.758758	4.57745	7	0.711373	5.26606	8	0.728798	0.0388893	0.0468644	0.434021	0.0468644	0.434021
294	SjNgxC	finn-b-AB1_TUBERCULOSIS	Tuberculosis || id:finn-b-AB1_TUBERCULOSIS	Known	Energy	M33453	M33453.metal.pos.txt.gz	17	0.333032	0.605846	0.00124917	0.582527	-0.308218	0.705925	0.66239	-0.842713	1.21432	0.498304	24.4856	15	0.0572922	26.5131	16	0.0472227	0.0343292	0.0308034	0.282619	0.0308034	0.282619
295	GdLiVE	finn-b-AB1_TUBERCULOSIS	Tuberculosis || id:finn-b-AB1_TUBERCULOSIS	Known	Carbohydrate	M33477	M33477.metal.pos.txt.gz	45	0.0800062	0.732693	0.00151071	0.913048	0.58456	1.07603	0.586955	-1.56002	3.22308	0.630832	29.6109	43	0.939977	29.8839	44	0.948606	0.0161161	0.0308432	0.603993	0.0308432	0.603993
296	pztYJY	finn-b-AB1_TUBERCULOSIS	Tuberculosis || id:finn-b-AB1_TUBERCULOSIS	Known	Lipid	M33488	M33488.metal.pos.txt.gz	18	0.520914	0.411474	0.0008484	0.205523	0.567929	0.477911	0.234693	0.892917	0.967995	0.370001	26.4377	16	0.0481718	26.7389	17	0.0620092	-0.0173185	0.0405629	0.675101	0.0405629	0.675101
297	L13M9r	finn-b-AB1_TUBERCULOSIS	Tuberculosis || id:finn-b-AB1_TUBERCULOSIS	Unknown		M33507	M33507.metal.pos.txt.gz	1827	-0.136755	0.0550845	0.000113576	0.013041	-0.0303931	0.132653	0.818778	-0.0696544	0.0848384	0.41174	1766.69	1825	0.832601	1767.78	1826	0.832187	-0.00204135	0.00196293	0.298501	0.00196293	0.298501
298	nimIUv	finn-b-AB1_TUBERCULOSIS	Tuberculosis || id:finn-b-AB1_TUBERCULOSIS	Unknown		M33508	M33508.metal.pos.txt.gz	12	0.0293348	0.225076	0.000464074	0.896303	0.00032106	0.299076	0.999143	-0.102108	0.403616	0.805405	4.17931	10	0.938896	4.33323	11	0.959137	0.0110809	0.0282439	0.703046	0.0282439	0.703046
299	0os4Ll	finn-b-AB1_TUBERCULOSIS	Tuberculosis || id:finn-b-AB1_TUBERCULOSIS	Unknown		M33509	M33509.metal.pos.txt.gz	8	-0.529844	1.09575	0.00225927	0.628708	-1.46503	1.03944	0.158707	0.24539	3.78806	0.950454	15.5757	6	0.0162219	15.6961	7	0.0280427	-0.0192737	0.0895001	0.836629	0.0895001	0.836629
300	4T6vKK	finn-b-AB1_TUBERCULOSIS	Tuberculosis || id:finn-b-AB1_TUBERCULOSIS	Identified	Nucleotide	M33510	M33510.metal.pos.txt.gz	23	0.0272739	0.473273	0.000975821	0.954045	0.0324284	0.749136	0.965472	1.06342	0.766015	0.179612	20.0982	21	0.515051	22.9814	22	0.402778	-0.0287081	0.0169068	0.104274	0.0169068	0.104274
301	xtNFkY	finn-b-AB1_TUBERCULOSIS	Tuberculosis || id:finn-b-AB1_TUBERCULOSIS	Identified	Amino acid	M33515	M33515.metal.pos.txt.gz	41	-0.275728	0.725967	0.00149684	0.704088	-0.0466774	1.04524	0.964381	-0.382069	2.99705	0.899214	31.6967	39	0.790521	31.698	40	0.822652	0.00107148	0.0292986	0.971014	0.0292986	0.971014
302	tV74Ir	finn-b-AB1_TUBERCULOSIS	Tuberculosis || id:finn-b-AB1_TUBERCULOSIS	Unknown		M33531	M33531.metal.pos.txt.gz	10	-0.422609	0.399928	0.000824595	0.290643	-0.237426	0.53376	0.656452	-1.61713	1.01432	0.149535	7.93679	8	0.439669	9.56139	9	0.387144	0.0566943	0.0444801	0.238224	0.0444801	0.238224
303	323K5Z	finn-b-AB1_TUBERCULOSIS	Tuberculosis || id:finn-b-AB1_TUBERCULOSIS	Known	Lipid	M33587	M33587.metal.pos.txt.gz	11	-0.645028	0.653943	0.00134834	0.323953	-1.16949	0.935164	0.21109	-0.499369	1.70885	0.776739	8.52076	9	0.482633	8.52928	10	0.577281	-0.00425627	0.0461328	0.928511	0.0461328	0.928511
304	lOX7F0	finn-b-AB1_TUBERCULOSIS	Tuberculosis || id:finn-b-AB1_TUBERCULOSIS	Unknown		M33609	M33609.metal.pos.txt.gz	20	0.0365921	0.103665	0.000213743	0.724101	-0.0665522	0.148086	0.653132	-0.0743496	0.168956	0.665137	20.1372	18	0.325146	20.9184	19	0.341325	0.022177	0.0265392	0.414318	0.0265392	0.414318
305	SNPufH	finn-b-AB1_TUBERCULOSIS	Tuberculosis || id:finn-b-AB1_TUBERCULOSIS	Unknown		M33610	M33610.metal.pos.txt.gz	27	-0.0481337	0.0765578	0.000157851	0.52953	0.0384782	0.118376	0.745143	-0.0557728	0.114996	0.631899	23.5338	25	0.546424	23.5417	26	0.602152	0.00178435	0.0200428	0.92977	0.0200428	0.92977
306	pQd2AW	finn-b-AB1_TUBERCULOSIS	Tuberculosis || id:finn-b-AB1_TUBERCULOSIS	Unknown		M33627	M33627.metal.pos.txt.gz	11	-0.812547	0.702985	0.00144945	0.247741	-1.3013	0.956126	0.173511	1.90677	2.57217	0.477402	7.69217	9	0.56544	8.90009	10	0.541611	-0.0604743	0.055024	0.300274	0.055024	0.300274
307	M5d27M	finn-b-AB1_TUBERCULOSIS	Tuberculosis || id:finn-b-AB1_TUBERCULOSIS	Unknown		M33633	M33633.metal.pos.txt.gz	11	0.76003	0.37957	0.000782619	0.0452477	1.24093	0.507098	0.0144006	0.959354	0.763578	0.240604	9.58378	9	0.385218	9.68225	10	0.468799	-0.0101207	0.0332814	0.767969	0.0332814	0.767969
308	kmIkdR	finn-b-AB1_TUBERCULOSIS	Tuberculosis || id:finn-b-AB1_TUBERCULOSIS	Unknown		M33637	M33637.metal.pos.txt.gz	10	-0.0440804	0.384786	0.000793374	0.908795	-0.254895	0.516337	0.621546	-0.311192	0.693941	0.665731	5.21436	8	0.734439	5.4283	9	0.795489	0.0134508	0.0290802	0.656015	0.0290802	0.656015
309	JxuGSn	finn-b-AB1_TUBERCULOSIS	Tuberculosis || id:finn-b-AB1_TUBERCULOSIS	Unknown		M33638	M33638.metal.pos.txt.gz	9	0.440563	0.540985	0.00111543	0.415432	0.370331	0.760626	0.626346	0.620819	1.06642	0.578723	4.38714	7	0.734262	4.42561	8	0.816829	-0.00809137	0.041253	0.850073	0.041253	0.850073
310	7m0Dfq	finn-b-AB1_TUBERCULOSIS	Tuberculosis || id:finn-b-AB1_TUBERCULOSIS	Unknown		M33652	M33652.metal.pos.txt.gz	9	-0.279626	0.404303	0.000833614	0.489172	-0.181001	0.527488	0.731495	-0.275662	0.720502	0.713371	5.56604	7	0.591231	5.56609	8	0.695708	-0.000204444	0.0307557	0.994882	0.0307557	0.994882
311	e0WiXN	finn-b-AB1_TUBERCULOSIS	Tuberculosis || id:finn-b-AB1_TUBERCULOSIS	Unknown		M33653	M33653.metal.pos.txt.gz	12	0.345762	0.486821	0.00100375	0.477552	0.316612	0.638208	0.619828	-0.103371	1.24016	0.935216	13.9447	10	0.175529	14.1642	11	0.224039	0.0160242	0.0403864	0.699871	0.0403864	0.699871
312	Da9Ppk	finn-b-AB1_TUBERCULOSIS	Tuberculosis || id:finn-b-AB1_TUBERCULOSIS	Unknown		M33658	M33658.metal.pos.txt.gz	8	-0.255589	0.364492	0.00075153	0.483165	-0.356503	0.482146	0.459659	-1.7614	0.958293	0.115689	2.67689	6	0.84817	5.56363	7	0.59152	0.0841642	0.0495362	0.140225	0.0495362	0.140225
313	SM8PPc	finn-b-AB1_TUBERCULOSIS	Tuberculosis || id:finn-b-AB1_TUBERCULOSIS	Identified	Peptide	M33666	M33666.metal.pos.txt.gz	22	0.00572844	0.643876	0.00132758	0.992901	0.556302	0.916476	0.54385	2.00838	1.50378	0.196698	21.7331	20	0.355169	24.0658	21	0.289881	-0.0383997	0.0262084	0.158421	0.0262084	0.158421
314	QP0BJa	finn-b-AB1_TUBERCULOSIS	Tuberculosis || id:finn-b-AB1_TUBERCULOSIS	Unknown		M33675	M33675.metal.pos.txt.gz	8	-0.032266	0.610136	0.00125801	0.957825	0.0823638	0.65999	0.900685	-0.103915	2.36619	0.966396	11.7973	6	0.0666467	11.7993	7	0.107357	0.00242729	0.0769894	0.975871	0.0769894	0.975871
315	RG2DGq	finn-b-AB1_TUBERCULOSIS	Tuberculosis || id:finn-b-AB1_TUBERCULOSIS	Unknown		M33683	M33683.metal.pos.txt.gz	12	-0.00106948	0.145104	0.000299183	0.994119	0.0879611	0.191005	0.645145	-0.0595666	0.262162	0.824836	3.7627	10	0.957418	3.83448	11	0.974511	0.00829592	0.0309649	0.794211	0.0309649	0.794211
316	yqop1e	finn-b-AB1_TUBERCULOSIS	Tuberculosis || id:finn-b-AB1_TUBERCULOSIS	Unknown		M33751	M33751.metal.pos.txt.gz	27	-0.0892569	0.0692708	0.000142826	0.197564	-0.0781434	0.0821781	0.341654	-0.111653	0.0933257	0.242771	39.008	25	0.0367722	39.2169	26	0.0464769	0.00795281	0.0217331	0.717496	0.0217331	0.717496
317	uWjhW6	finn-b-AB1_TUBERCULOSIS	Tuberculosis || id:finn-b-AB1_TUBERCULOSIS	Unknown		M33782	M33782.metal.pos.txt.gz	14	0.175816	0.175985	0.000362856	0.317775	0.198379	0.233284	0.395115	0.401251	0.299727	0.205472	4.88242	12	0.961791	5.74576	13	0.954918	-0.0261506	0.0281444	0.371121	0.0281444	0.371121
318	WuqmYn	finn-b-AB1_TUBERCULOSIS	Tuberculosis || id:finn-b-AB1_TUBERCULOSIS	Known	Peptide	M33801	M33801.metal.pos.txt.gz	6	0.400925	0.450299	0.000928451	0.373276	0.363925	0.53559	0.496831	0.872596	1.26733	0.528973	0.703122	4	0.950943	0.861651	5	0.972936	-0.0227598	0.0571628	0.710851	0.0571628	0.710851
319	x7Kqsn	finn-b-AB1_TUBERCULOSIS	Tuberculosis || id:finn-b-AB1_TUBERCULOSIS	Known	Lipid	M33821	M33821.metal.pos.txt.gz	20	-1.14481	0.536157	0.00110548	0.0327443	-0.510893	0.759586	0.501206	-0.615854	1.49576	0.685397	20.2076	18	0.321252	20.3698	19	0.372639	-0.0133957	0.0352399	0.708298	0.0352399	0.708298
320	f2d3m1	finn-b-AB1_TUBERCULOSIS	Tuberculosis || id:finn-b-AB1_TUBERCULOSIS	Known	Lipid	M33822	M33822.metal.pos.txt.gz	8	-0.469418	0.827757	0.00170672	0.570649	-0.367757	1.17141	0.753564	-2.44093	2.50331	0.367176	5.42412	6	0.490675	6.12052	7	0.525749	0.0497873	0.0596606	0.435954	0.0596606	0.435954
321	DcZecH	finn-b-AB1_TUBERCULOSIS	Tuberculosis || id:finn-b-AB1_TUBERCULOSIS	Unknown		M33833	M33833.metal.pos.txt.gz	8	-1.30533	0.671908	0.00138538	0.0520501	-1.90734	0.733959	0.00935751	-3.31016	2.26535	0.194263	9.78731	6	0.133899	11.1909	7	0.130505	0.0679837	0.0732889	0.3894	0.0732889	0.3894
322	MVunhE	finn-b-AB1_TUBERCULOSIS	Tuberculosis || id:finn-b-AB1_TUBERCULOSIS	Unknown		M33835	M33835.metal.pos.txt.gz	9	-0.0242809	0.263565	0.000543434	0.926599	-0.0144207	0.326378	0.964758	0.00821895	0.706733	0.991046	2.93795	7	0.890682	2.94041	8	0.938041	-0.00209803	0.0423317	0.961856	0.0423317	0.961856
323	zUmROH	finn-b-AB1_TUBERCULOSIS	Tuberculosis || id:finn-b-AB1_TUBERCULOSIS	Unknown		M33864	M33864.metal.pos.txt.gz	9	0.0807692	0.369758	0.000762387	0.827088	0.532836	0.441281	0.227249	0.56368	0.718667	0.458555	10.6738	7	0.153494	11.627	8	0.168637	-0.0333471	0.0421764	0.455091	0.0421764	0.455091
324	5WnQ9x	finn-b-AB1_TUBERCULOSIS	Tuberculosis || id:finn-b-AB1_TUBERCULOSIS	Known	Lipid	M33871	M33871.metal.pos.txt.gz	13	-0.131304	0.575856	0.00118733	0.819634	-0.480161	0.787207	0.541892	-0.860656	1.19733	0.487244	13.5189	11	0.260765	14.1202	12	0.293097	0.0226788	0.0324225	0.498778	0.0324225	0.498778
325	PxrOX9	finn-b-AB1_TUBERCULOSIS	Tuberculosis || id:finn-b-AB1_TUBERCULOSIS	Unknown		M33877	M33877.metal.pos.txt.gz	27	-0.0320228	0.0746117	0.000153839	0.667784	0.0177355	0.106319	0.867517	0.0622385	0.126037	0.625751	12.8511	25	0.978275	13.7122	26	0.976601	-0.0275837	0.0297254	0.362305	0.0297254	0.362305
326	Y9y7J0	finn-b-AB1_TUBERCULOSIS	Tuberculosis || id:finn-b-AB1_TUBERCULOSIS	Identified	Lipid	M33883	M33883.metal.pos.txt.gz	14	0.0516162	0.190335	0.000392442	0.786248	0.136699	0.268584	0.61078	1.03286	0.569689	0.0949027	5.39978	12	0.943277	8.73925	13	0.792339	-0.0724575	0.0396501	0.092595	0.0396501	0.092595
327	ZGGO9k	finn-b-AB1_TUBERCULOSIS	Tuberculosis || id:finn-b-AB1_TUBERCULOSIS	Identified	Lipid	M33884	M33884.metal.pos.txt.gz	13	-0.740023	0.40255	0.000829999	0.0660121	-0.866131	0.547755	0.113824	-1.13678	0.781214	0.173566	11.5545	11	0.398039	11.9303	12	0.451295	0.0188015	0.0314366	0.5619	0.0314366	0.5619
328	mLAo8B	finn-b-AB1_TUBERCULOSIS	Tuberculosis || id:finn-b-AB1_TUBERCULOSIS	Unknown		M33885	M33885.metal.pos.txt.gz	12	-0.0881568	0.261948	0.0005401	0.736462	-0.134593	0.34046	0.692601	-0.146152	0.591127	0.809722	12.0325	10	0.282887	12.0473	11	0.360101	0.00503968	0.0454903	0.913978	0.0454903	0.913978
329	ahFcTN	finn-b-AB1_TUBERCULOSIS	Tuberculosis || id:finn-b-AB1_TUBERCULOSIS	Unknown		M33892	M33892.metal.pos.txt.gz	29	-0.0822189	0.464339	0.0009574	0.859456	-0.788905	0.697692	0.258166	-0.880027	0.696836	0.217427	29.799	27	0.32326	32.3134	28	0.261945	0.0226979	0.0150379	0.142816	0.0150379	0.142816
330	NN3wgk	finn-b-AB1_TUBERCULOSIS	Tuberculosis || id:finn-b-AB1_TUBERCULOSIS	Unknown		M33901	M33901.metal.pos.txt.gz	19	0.607291	0.334551	0.000689796	0.0694867	0.38809	0.479143	0.417959	0.18024	0.723659	0.806292	10.3991	17	0.886044	10.842	18	0.900939	0.0178185	0.0267739	0.51465	0.0267739	0.51465
331	vOrvnc	finn-b-AB1_TUBERCULOSIS	Tuberculosis || id:finn-b-AB1_TUBERCULOSIS	Unknown		M33910	M33910.metal.pos.txt.gz	13	0.315049	0.451102	0.000930106	0.484927	0.189546	0.618079	0.759095	0.355236	0.779579	0.657486	6.95877	11	0.802413	6.96276	12	0.860065	-0.00167188	0.0264511	0.950736	0.0264511	0.950736
332	IM71Dx	finn-b-AB1_TUBERCULOSIS	Tuberculosis || id:finn-b-AB1_TUBERCULOSIS	Known	Xenobiotics	M33935	M33935.metal.pos.txt.gz	11	-0.135959	0.328374	0.00067706	0.678848	0.0664456	0.463743	0.886068	0.122335	0.769244	0.877154	11.1279	9	0.267046	11.302	10	0.33448	-0.0145808	0.0388553	0.716159	0.0388553	0.716159
333	TJe2GG	finn-b-AB1_TUBERCULOSIS	Tuberculosis || id:finn-b-AB1_TUBERCULOSIS	Known	Lipid	M33936	M33936.metal.pos.txt.gz	15	0.417229	0.429702	0.000885983	0.331562	0.302575	0.553691	0.584744	0.576087	0.748374	0.455189	11.795	13	0.544521	11.8622	14	0.617366	-0.00551004	0.0212522	0.799488	0.0212522	0.799488
334	gs8xyK	finn-b-AB1_TUBERCULOSIS	Tuberculosis || id:finn-b-AB1_TUBERCULOSIS	Known	Amino acid	M33937	M33937.metal.pos.txt.gz	15	-0.112599	0.489409	0.00100909	0.818037	-0.0886927	0.656867	0.892593	-0.557209	1.39391	0.695834	10.1684	13	0.680109	10.2844	14	0.741106	0.0137045	0.04023	0.738806	0.04023	0.738806
335	T4ASOn	finn-b-AB1_TUBERCULOSIS	Tuberculosis || id:finn-b-AB1_TUBERCULOSIS	Known	Amino acid	M33939	M33939.metal.pos.txt.gz	12	-0.655113	0.853004	0.00175877	0.442483	-1.66984	1.24698	0.180535	0.467185	2.47026	0.853779	5.32849	10	0.868183	5.56284	11	0.900885	-0.0215065	0.0444254	0.63874	0.0444254	0.63874
336	fTnAFM	finn-b-AB1_TUBERCULOSIS	Tuberculosis || id:finn-b-AB1_TUBERCULOSIS	Known	Lipid	M33941	M33941.metal.pos.txt.gz	14	-0.302276	0.405171	0.000835404	0.45564	0.356737	0.542909	0.511127	0.0569938	0.750372	0.940707	8.60989	12	0.73584	8.93347	13	0.77795	-0.0147986	0.0260154	0.579954	0.0260154	0.579954
337	DBq8H1	finn-b-AB1_TUBERCULOSIS	Tuberculosis || id:finn-b-AB1_TUBERCULOSIS	Known	Lipid	M33955	M33955.metal.pos.txt.gz	33	0.534937	0.96332	0.00198623	0.578686	-0.337284	1.36466	0.804787	-0.0970105	4.46121	0.98279	33.9426	31	0.327566	33.9656	32	0.373012	0.0061695	0.042493	0.885502	0.042493	0.885502
338	j1fdWE	finn-b-AB1_TUBERCULOSIS	Tuberculosis || id:finn-b-AB1_TUBERCULOSIS	Known	Lipid	M33957	M33957.metal.pos.txt.gz	10	-0.398256	0.95428	0.00196759	0.676432	-0.426977	1.06161	0.68754	-7.03799	2.78196	0.0352628	9.14929	8	0.329859	16.1908	9	0.0630035	0.179358	0.0722833	0.0380334	0.0722833	0.0380334
339	oIG1Hp	finn-b-AB1_TUBERCULOSIS	Tuberculosis || id:finn-b-AB1_TUBERCULOSIS	Known	Lipid	M33960	M33960.metal.pos.txt.gz	15	0.493935	0.906061	0.00186817	0.585653	0.156049	1.13705	0.89084	1.17399	2.13781	0.592206	20.1399	13	0.0917764	20.3338	14	0.119963	-0.0122691	0.0346775	0.729157	0.0346775	0.729157
340	6BwKVq	finn-b-AB1_TUBERCULOSIS	Tuberculosis || id:finn-b-AB1_TUBERCULOSIS	Known	Lipid	M33961	M33961.metal.pos.txt.gz	13	0.206758	0.691453	0.00142568	0.764925	-0.124368	1.00316	0.901334	-1.86816	1.37767	0.202272	9.80201	11	0.548279	12.7736	12	0.385709	0.0547582	0.0317654	0.112691	0.0317654	0.112691
341	mgf2gG	finn-b-AB1_TUBERCULOSIS	Tuberculosis || id:finn-b-AB1_TUBERCULOSIS	Known	Lipid	M33968	M33968.metal.pos.txt.gz	19	-0.734074	0.41365	0.000852887	0.07596	-1.08123	0.582519	0.0634355	-1.28034	0.952777	0.196677	17.0727	17	0.449448	17.48	18	0.490372	0.0190281	0.0298824	0.532759	0.0298824	0.532759
342	2Z1dRg	finn-b-AB1_TUBERCULOSIS	Tuberculosis || id:finn-b-AB1_TUBERCULOSIS	Known	Lipid	M33969	M33969.metal.pos.txt.gz	10	0.0746211	0.494062	0.00101868	0.879947	-0.0346313	0.66875	0.9587	-0.6038	1.01757	0.569321	3.24787	8	0.917853	3.82949	9	0.922273	0.0249203	0.0326766	0.467569	0.0326766	0.467569
343	VN82O6	finn-b-AB1_TUBERCULOSIS	Tuberculosis || id:finn-b-AB1_TUBERCULOSIS	Known	Lipid	M33971	M33971.metal.pos.txt.gz	6	-0.21544	1.50362	0.00310024	0.886068	0.0446322	1.46721	0.975732	5.08712	9.35719	0.615558	10.8027	4	0.0288729	11.6966	5	0.0391894	-0.102957	0.178955	0.595888	0.178955	0.595888
344	H20TiX	finn-b-AB1_TUBERCULOSIS	Tuberculosis || id:finn-b-AB1_TUBERCULOSIS	Known	Lipid	M33972	M33972.metal.pos.txt.gz	7	-0.0963638	0.777185	0.00160244	0.901323	0.222298	1.06595	0.834804	0.259603	2.26783	0.913318	6.29028	5	0.278989	6.32633	6	0.387645	-0.00909371	0.0537229	0.872219	0.0537229	0.872219
345	U5OjRs	finn-b-AB1_TUBERCULOSIS	Tuberculosis || id:finn-b-AB1_TUBERCULOSIS	Known	Lipid	M33973	M33973.metal.pos.txt.gz	12	0.206126	0.244927	0.000505003	0.400022	0.204507	0.283769	0.471106	0.272407	0.397475	0.508702	6.61883	10	0.760873	6.66366	11	0.825631	-0.00526697	0.0248759	0.83657	0.0248759	0.83657
346	zborZt	finn-b-AB1_TUBERCULOSIS	Tuberculosis || id:finn-b-AB1_TUBERCULOSIS	Known	Lipid	M34035	M34035.metal.pos.txt.gz	5	-0.325632	1.34943	0.00278233	0.809314	-1.02047	1.26433	0.419599	-2.95965	3.22272	0.426151	6.14785	3	0.104634	7.82484	4	0.0982092	0.0730632	0.0807672	0.432352	0.0807672	0.432352
347	NyYial	finn-b-AB1_TUBERCULOSIS	Tuberculosis || id:finn-b-AB1_TUBERCULOSIS	Identified	Amino acid	M34040	M34040.metal.pos.txt.gz	15	0.190817	0.392429	0.000809131	0.626792	0.335129	0.421122	0.426148	0.301586	0.645717	0.648191	17.5746	13	0.174348	17.6405	14	0.223647	-0.00536268	0.0242899	0.828695	0.0242899	0.828695
348	i7RQ4D	finn-b-AB1_TUBERCULOSIS	Tuberculosis || id:finn-b-AB1_TUBERCULOSIS	Unknown		M34062	M34062.metal.pos.txt.gz	28	-0.450009	1.13203	0.00233408	0.690981	-1.5484	1.55155	0.318295	1.69645	2.47848	0.499734	31.73	26	0.202201	32.8872	27	0.200819	-0.0286977	0.0294709	0.339148	0.0294709	0.339148
349	PAtO1G	finn-b-AB1_TUBERCULOSIS	Tuberculosis || id:finn-b-AB1_TUBERCULOSIS	Known	Cofactors and vitamins	M34106	M34106.metal.pos.txt.gz	15	-0.00548724	0.318425	0.000656546	0.986251	-0.446157	0.42513	0.293966	-0.619464	0.679889	0.378814	4.48082	13	0.98492	5.52547	14	0.977074	0.0298909	0.0292451	0.325386	0.0292451	0.325386
350	F3WjHZ	finn-b-AB1_TUBERCULOSIS	Tuberculosis || id:finn-b-AB1_TUBERCULOSIS	Known	Xenobiotics	M34109	M34109.metal.pos.txt.gz	32	-0.0413495	0.0355776	7.33558e-05	0.245139	-0.0403987	0.0456401	0.376071	-0.0812414	0.0627687	0.205437	35.4533	30	0.226521	36.1609	31	0.240119	0.0216981	0.02804	0.445089	0.02804	0.445089
351	xeyEzo	finn-b-AB1_TUBERCULOSIS	Tuberculosis || id:finn-b-AB1_TUBERCULOSIS	Unknown		M34112	M34112.metal.pos.txt.gz	18	-0.00413853	0.310176	0.000639538	0.989355	-0.19646	0.461256	0.670164	-0.0549391	0.604229	0.928681	18.2426	16	0.309884	18.2538	17	0.373003	0.00237245	0.023947	0.922313	0.023947	0.922313
352	CZNkZm	finn-b-AB1_TUBERCULOSIS	Tuberculosis || id:finn-b-AB1_TUBERCULOSIS	Unknown		M34123	M34123.metal.pos.txt.gz	21	-0.567039	0.614938	0.00126791	0.356472	-0.30021	0.898601	0.738315	1.56939	1.67337	0.360085	14.4025	19	0.759742	16.287	20	0.698666	-0.0411573	0.0299811	0.185809	0.0299811	0.185809
353	gr7287	finn-b-AB1_TUBERCULOSIS	Tuberculosis || id:finn-b-AB1_TUBERCULOSIS	Known	Lipid	M34214	M34214.metal.pos.txt.gz	18	0.181608	0.571835	0.00117904	0.750797	-0.128845	0.764978	0.866245	0.749144	1.27881	0.566173	8.74877	16	0.923398	8.99495	17	0.94042	-0.013473	0.0271539	0.626521	0.0271539	0.626521
354	8QFXAY	finn-b-AB1_TUBERCULOSIS	Tuberculosis || id:finn-b-AB1_TUBERCULOSIS	Unknown		M34221	M34221.metal.pos.txt.gz	10	0.86511	0.606769	0.00125107	0.153936	1.4078	0.752553	0.0613863	4.27963	1.78959	0.0437604	6.7065	8	0.568605	10.7352	9	0.294299	-0.102549	0.0510916	0.0796285	0.0510916	0.0796285
355	IkTvql	finn-b-AB1_TUBERCULOSIS	Tuberculosis || id:finn-b-AB1_TUBERCULOSIS	Unknown		M34244	M34244.metal.pos.txt.gz	22	-0.521171	0.487578	0.00100532	0.285116	-0.0850569	0.661255	0.897651	0.286248	1.052	0.788336	12.5416	20	0.896175	13.2918	21	0.898059	-0.01929	0.022271	0.396679	0.022271	0.396679
356	ewkzeY	finn-b-AB1_TUBERCULOSIS	Tuberculosis || id:finn-b-AB1_TUBERCULOSIS	Unknown		M34245	M34245.metal.pos.txt.gz	19	-0.100379	0.444733	0.000916975	0.82143	-0.409908	0.606355	0.499027	-2.08661	0.992157	0.0506548	17.125	17	0.44593	21.965	18	0.233544	0.0615204	0.0280665	0.0425932	0.0280665	0.0425932
357	00ZGjS	finn-b-AB1_TUBERCULOSIS	Tuberculosis || id:finn-b-AB1_TUBERCULOSIS	Known	Amino acid	M34283	M34283.metal.pos.txt.gz	41	-0.395568	0.779209	0.00160662	0.611696	0.0368466	1.13465	0.974094	-0.389365	1.47353	0.792987	68.5025	39	0.00242827	68.5026	40	0.00332901	-9.09083e-05	0.0182366	0.996048	0.0182366	0.996048
358	PYcBjH	finn-b-AB1_TUBERCULOSIS	Tuberculosis || id:finn-b-AB1_TUBERCULOSIS	Unknown		M34289	M34289.metal.pos.txt.gz	13	0.565547	0.508556	0.00104857	0.26611	0.318894	0.738785	0.665999	1.3949	1.28797	0.301969	10.9401	11	0.448293	11.4313	12	0.492358	-0.0272601	0.0388948	0.497943	0.0388948	0.497943
359	b02TWS	finn-b-AB1_TUBERCULOSIS	Tuberculosis || id:finn-b-AB1_TUBERCULOSIS	Unknown		M34306	M34306.metal.pos.txt.gz	21	-1.00525	0.697947	0.00143907	0.149783	-1.41003	0.927252	0.128348	-0.663296	1.63776	0.689999	24.3811	19	0.181936	24.4503	20	0.223277	-0.00672208	0.0289638	0.818953	0.0289638	0.818953
360	LPDiiZ	finn-b-AB1_TUBERCULOSIS	Tuberculosis || id:finn-b-AB1_TUBERCULOSIS	Unknown		M34314	M34314.metal.pos.txt.gz	10	-0.420018	0.287967	0.000593747	0.144686	-0.228495	0.370249	0.537143	1.25549	0.864151	0.184332	3.1911	8	0.921799	7.42008	9	0.59347	-0.100532	0.0488861	0.0737659	0.0488861	0.0737659
361	eDrvJV	finn-b-AB1_TUBERCULOSIS	Tuberculosis || id:finn-b-AB1_TUBERCULOSIS	Unknown		M34322	M34322.metal.pos.txt.gz	38	-0.0133301	0.0812342	0.000167493	0.869657	0.0255844	0.12603	0.839133	-0.28351	0.143977	0.0566709	39.4309	36	0.319095	44.8457	37	0.175963	0.0523538	0.0235464	0.0325516	0.0235464	0.0325516
362	M9g3Gn	finn-b-AB1_TUBERCULOSIS	Tuberculosis || id:finn-b-AB1_TUBERCULOSIS	Unknown		M34327	M34327.metal.pos.txt.gz	9	0.197357	0.333924	0.000688503	0.554504	0.194992	0.356667	0.58458	1.1027	1.4034	0.457787	14.5598	7	0.0420749	15.4815	8	0.0504321	-0.0715061	0.107418	0.526934	0.107418	0.526934
363	AvAvuq	finn-b-AB1_TUBERCULOSIS	Tuberculosis || id:finn-b-AB1_TUBERCULOSIS	Unknown		M34329	M34329.metal.pos.txt.gz	12	-0.348509	0.24445	0.000504022	0.15396	-0.349488	0.352625	0.321636	-0.329761	0.554841	0.565491	11.2856	10	0.335704	11.2872	11	0.419522	-0.00146245	0.0383848	0.970358	0.0383848	0.970358
364	st5RMW	finn-b-AB1_TUBERCULOSIS	Tuberculosis || id:finn-b-AB1_TUBERCULOSIS	Unknown		M34336	M34336.metal.pos.txt.gz	21	0.0893795	0.226586	0.000467187	0.69324	0.317501	0.347793	0.361294	0.213655	0.275537	0.44764	19.1561	19	0.446866	19.8006	20	0.470462	-0.011851	0.0148217	0.433843	0.0148217	0.433843
365	sRHNBD	finn-b-AB1_TUBERCULOSIS	Tuberculosis || id:finn-b-AB1_TUBERCULOSIS	Unknown		M34338	M34338.metal.pos.txt.gz	41	-0.0105891	0.027355	5.6402e-05	0.698683	-0.0462194	0.0385553	0.230612	-0.0582316	0.0437108	0.190527	44.2939	39	0.258163	46.48	40	0.222924	0.0335095	0.0241533	0.173207	0.0241533	0.173207
366	DNxmXr	finn-b-AB1_TUBERCULOSIS	Tuberculosis || id:finn-b-AB1_TUBERCULOSIS	Unknown		M34339	M34339.metal.pos.txt.gz	18	0.0190889	0.175146	0.000361125	0.913212	0.182844	0.232096	0.430816	-0.192998	0.329003	0.565648	20.5277	16	0.197389	21.2791	17	0.214055	0.026721	0.0349158	0.455235	0.0349158	0.455235
367	zw38Sc	finn-b-AB1_TUBERCULOSIS	Tuberculosis || id:finn-b-AB1_TUBERCULOSIS	Unknown		M34344	M34344.metal.pos.txt.gz	12	0.0223923	0.169239	0.000348946	0.894738	0.0153938	0.229788	0.946589	-0.20912	0.287539	0.483737	4.67133	10	0.912025	5.6632	11	0.894865	0.0300422	0.030165	0.342773	0.030165	0.342773
368	h52hUs	finn-b-AB1_TUBERCULOSIS	Tuberculosis || id:finn-b-AB1_TUBERCULOSIS	Unknown		M34350	M34350.metal.pos.txt.gz	13	0.103784	0.205013	0.000422706	0.612694	0.222243	0.288089	0.440447	0.212126	0.401912	0.608125	9.57665	11	0.568821	9.67487	12	0.64446	-0.00920673	0.0293762	0.759834	0.0293762	0.759834
369	wO8TRe	finn-b-AB1_TUBERCULOSIS	Tuberculosis || id:finn-b-AB1_TUBERCULOSIS	Unknown		M34359	M34359.metal.pos.txt.gz	40	-0.260238	0.653154	0.00134671	0.690312	-0.809546	0.950079	0.394168	-1.42781	1.41644	0.319817	33.6931	38	0.668847	34.556	39	0.672691	0.0150578	0.0162093	0.358773	0.0162093	0.358773
370	LxaFs8	finn-b-AB1_TUBERCULOSIS	Tuberculosis || id:finn-b-AB1_TUBERCULOSIS	Known	Xenobiotics	M34365	M34365.metal.pos.txt.gz	56	0.0253154	0.0412186	8.49869e-05	0.539101	0.0493112	0.0582109	0.396932	0.107643	0.142712	0.453968	64.1973	54	0.161393	64.6294	55	0.175623	-0.0155109	0.0257281	0.549114	0.0257281	0.549114
371	gGeiAe	finn-b-AB1_TUBERCULOSIS	Tuberculosis || id:finn-b-AB1_TUBERCULOSIS	Known	Xenobiotics	M34384	M34384.metal.pos.txt.gz	7	-0.24962	0.264319	0.000544987	0.344971	-0.589508	0.348075	0.0903372	-0.318212	1.16201	0.795156	6.65144	5	0.247881	6.65638	6	0.353797	0.00573898	0.094159	0.95376	0.094159	0.95376
372	0l5zyh	finn-b-AB1_TUBERCULOSIS	Tuberculosis || id:finn-b-AB1_TUBERCULOSIS	Known	Xenobiotics	M34389	M34389.metal.pos.txt.gz	13	0.2498	0.412111	0.000849713	0.544416	0.260973	0.512937	0.610906	0.285512	0.740537	0.707184	7.19359	11	0.783196	7.19696	12	0.844328	-0.00137138	0.0236276	0.954757	0.0236276	0.954757
373	bxmjj6	finn-b-AB1_TUBERCULOSIS	Tuberculosis || id:finn-b-AB1_TUBERCULOSIS	Known	Xenobiotics	M34390	M34390.metal.pos.txt.gz	10	-0.537014	0.572934	0.00118131	0.348601	-0.508607	0.57796	0.378857	-1.72684	2.17302	0.449734	17.9279	8	0.0217736	18.6544	9	0.0282976	0.0460763	0.0809266	0.58474	0.0809266	0.58474
374	WrLFdx	finn-b-AB1_TUBERCULOSIS	Tuberculosis || id:finn-b-AB1_TUBERCULOSIS	Known	Xenobiotics	M34395	M34395.metal.pos.txt.gz	17	0.271902	0.413	0.000851547	0.510309	0.296061	0.517612	0.56734	-0.599381	0.77682	0.452346	19.5949	15	0.188029	21.8474	16	0.148189	0.0397981	0.0303082	0.20888	0.0303082	0.20888
375	4IKRtt	finn-b-AB1_TUBERCULOSIS	Tuberculosis || id:finn-b-AB1_TUBERCULOSIS	Known	Xenobiotics	M34400	M34400.metal.pos.txt.gz	11	-0.337041	0.390758	0.000805687	0.388396	-0.186386	0.540382	0.730158	0.346917	0.721297	0.64202	3.9492	9	0.914724	5.22185	10	0.875874	-0.0346319	0.0306988	0.288444	0.0306988	0.288444
376	6c2h8B	finn-b-AB1_TUBERCULOSIS	Tuberculosis || id:finn-b-AB1_TUBERCULOSIS	Known	Xenobiotics	M34404	M34404.metal.pos.txt.gz	10	0.0364474	0.220243	0.000454109	0.86856	0.2846	0.258865	0.271586	0.126097	0.716389	0.864654	13.8203	8	0.0865722	13.8505	9	0.127743	-0.00892368	0.06742	0.897968	0.06742	0.897968
377	EHkh3x	finn-b-AB1_TUBERCULOSIS	Tuberculosis || id:finn-b-AB1_TUBERCULOSIS	Known	Amino acid	M34407	M34407.metal.pos.txt.gz	19	0.746496	0.412517	0.00085055	0.0703558	0.645518	0.629908	0.305467	0.748331	0.678801	0.285638	12.0258	17	0.79857	12.0258	18	0.8459	-5.99033e-05	0.0175988	0.997324	0.0175988	0.997324
378	CSfEKm	finn-b-AB1_TUBERCULOSIS	Tuberculosis || id:finn-b-AB1_TUBERCULOSIS	Known	Lipid	M34409	M34409.metal.pos.txt.gz	6	0.43236	1.11104	0.0022908	0.697166	0.155576	1.46763	0.915578	-6.86976	6.94369	0.378496	4.54859	4	0.336824	5.83833	5	0.322269	0.136027	0.127727	0.346901	0.127727	0.346901
379	jsrdr1	finn-b-AB1_TUBERCULOSIS	Tuberculosis || id:finn-b-AB1_TUBERCULOSIS	Known	Lipid	M34416	M34416.metal.pos.txt.gz	12	0.0592187	0.648267	0.00133663	0.927215	0.107229	0.766907	0.888802	0.960348	1.84407	0.613858	14.4729	10	0.152492	14.8712	11	0.188469	-0.0235566	0.0449043	0.611296	0.0449043	0.611296
380	kqWS67	finn-b-AB1_TUBERCULOSIS	Tuberculosis || id:finn-b-AB1_TUBERCULOSIS	Known	Lipid	M34419	M34419.metal.pos.txt.gz	15	0.233071	0.914429	0.00188542	0.798815	-0.887692	1.15001	0.440175	0.348767	2.61884	0.896093	16.5084	13	0.222762	16.5113	14	0.283159	-0.00216586	0.0456942	0.962916	0.0456942	0.962916
381	gzI1OU	finn-b-AB1_TUBERCULOSIS	Tuberculosis || id:finn-b-AB1_TUBERCULOSIS	Known	Peptide	M34420	M34420.metal.pos.txt.gz	19	0.0770868	0.164352	0.000338869	0.639044	-0.00471182	0.21655	0.982641	0.219767	0.35401	0.54297	23.149	17	0.144463	23.4345	18	0.174439	-0.0134275	0.0293209	0.652788	0.0293209	0.652788
382	AzHrgX	finn-b-AB1_TUBERCULOSIS	Tuberculosis || id:finn-b-AB1_TUBERCULOSIS	Unknown		M34441	M34441.metal.pos.txt.gz	15	0.153919	0.379789	0.000783071	0.685275	0.0365367	0.505696	0.942403	-0.152724	1.00554	0.881611	6.96112	13	0.904144	7.06959	14	0.931996	0.011001	0.0334022	0.747138	0.0334022	0.747138
383	1LpusS	finn-b-AB1_TUBERCULOSIS	Tuberculosis || id:finn-b-AB1_TUBERCULOSIS	Unknown		M34453	M34453.metal.pos.txt.gz	3	-0.718213	2.80377	0.00578097	0.797828	-0.726474	3.22086	0.821549	-1.95079	4.25075	0.726092	0.60058	1	0.438357	0.749413	2	0.687491	0.0285718	0.0740608	0.765599	0.0740608	0.765599
384	rCrtYK	finn-b-AB1_TUBERCULOSIS	Tuberculosis || id:finn-b-AB1_TUBERCULOSIS	Known	Peptide	M34456	M34456.metal.pos.txt.gz	25	-0.229133	0.566915	0.0011689	0.686084	-0.0798858	0.823955	0.922763	-0.485118	1.42564	0.736733	22.552	23	0.487168	22.5903	24	0.544076	0.00470375	0.024036	0.846567	0.024036	0.846567
385	CmlhML	finn-b-AB1_TUBERCULOSIS	Tuberculosis || id:finn-b-AB1_TUBERCULOSIS	Unknown		M34469	M34469.metal.pos.txt.gz	11	-0.517221	0.485955	0.00100197	0.287175	0.262841	0.666208	0.693188	1.04718	0.860027	0.25433	5.59324	9	0.779837	10.3733	10	0.408374	-0.0601512	0.0275123	0.056587	0.0275123	0.056587
386	A0XjxX	finn-b-AB1_TUBERCULOSIS	Tuberculosis || id:finn-b-AB1_TUBERCULOSIS	Unknown		M34481	M34481.metal.pos.txt.gz	9	-0.557964	0.382774	0.000789225	0.144928	-0.360459	0.421937	0.392942	-0.040447	0.525748	0.94083	6.69828	7	0.460956	8.60799	8	0.376436	-0.0334708	0.0242205	0.209486	0.0242205	0.209486
387	yCm3h7	finn-b-AB1_TUBERCULOSIS	Tuberculosis || id:finn-b-AB1_TUBERCULOSIS	Unknown		M34499	M34499.metal.pos.txt.gz	7	0.0806291	0.308385	0.000635844	0.793741	0.351684	0.397048	0.375755	0.393699	0.496978	0.464161	5.84699	5	0.321393	6.63018	6	0.356405	-0.0304393	0.0371949	0.450372	0.0371949	0.450372
388	vzVBCl	finn-b-AB1_TUBERCULOSIS	Tuberculosis || id:finn-b-AB1_TUBERCULOSIS	Unknown		M34513	M34513.metal.pos.txt.gz	13	0.047802	0.322452	0.00066485	0.882149	0.0261379	0.451935	0.95388	-0.204828	0.720004	0.781325	12.8598	11	0.30259	13.0433	12	0.365903	0.0130284	0.0328833	0.699534	0.0328833	0.699534
389	Bv6AAr	finn-b-AB1_TUBERCULOSIS	Tuberculosis || id:finn-b-AB1_TUBERCULOSIS	Unknown		M34516	M34516.metal.pos.txt.gz	17	0.0170627	0.0838813	0.000172951	0.838811	-0.0253145	0.108448	0.815432	0.0801053	0.160487	0.624922	22.4344	15	0.0969089	22.7582	16	0.120352	-0.0155516	0.0334233	0.648406	0.0334233	0.648406
390	btO1T7	finn-b-AB1_TUBERCULOSIS	Tuberculosis || id:finn-b-AB1_TUBERCULOSIS	Unknown		M34527	M34527.metal.pos.txt.gz	14	0.482227	0.639674	0.00131891	0.450931	0.0202904	0.842847	0.980794	0.198693	2.24199	0.930843	8.82357	12	0.717921	8.84098	13	0.784845	0.00633499	0.0480107	0.897211	0.0480107	0.897211
391	oqOmHV	finn-b-AB1_TUBERCULOSIS	Tuberculosis || id:finn-b-AB1_TUBERCULOSIS	Unknown		M34530	M34530.metal.pos.txt.gz	10	0.0989209	0.276312	0.000569715	0.72034	-0.1281	0.38215	0.737469	-0.0168918	0.409831	0.968133	5.3348	8	0.721266	5.4812	9	0.790507	0.0141665	0.0370242	0.711961	0.0370242	0.711961
392	jIqp8A	finn-b-AB1_TUBERCULOSIS	Tuberculosis || id:finn-b-AB1_TUBERCULOSIS	Unknown		M34533	M34533.metal.pos.txt.gz	15	-0.0349721	0.348841	0.00071926	0.920144	-0.524225	0.485644	0.28039	0.348597	0.673701	0.613543	13.0658	13	0.442744	13.5117	14	0.486682	-0.0190211	0.0285546	0.516976	0.0285546	0.516976
393	wFSsrj	finn-b-AB1_TUBERCULOSIS	Tuberculosis || id:finn-b-AB1_TUBERCULOSIS	Known	Lipid	M34534	M34534.metal.pos.txt.gz	13	-0.167677	0.52444	0.00108132	0.749177	0.190796	0.729357	0.793634	-0.348742	1.68636	0.839943	13.0918	11	0.287368	13.1071	12	0.361302	0.00512069	0.0451087	0.911665	0.0451087	0.911665
394	0TYcAB	finn-b-AB1_TUBERCULOSIS	Tuberculosis || id:finn-b-AB1_TUBERCULOSIS	Unknown		M34535	M34535.metal.pos.txt.gz	7	0.0343016	0.0880429	0.000181532	0.696832	0.0415512	0.0936357	0.65722	0.0691104	0.12028	0.590459	6.0256	5	0.303736	6.2885	6	0.39166	-0.0117126	0.0250772	0.660101	0.0250772	0.660101
395	TjPZd2	finn-b-AB1_TUBERCULOSIS	Tuberculosis || id:finn-b-AB1_TUBERCULOSIS	Unknown		M34539	M34539.metal.pos.txt.gz	19	0.269039	0.321694	0.000663286	0.402974	0.108098	0.446931	0.808882	0.128704	0.536426	0.813254	6.45229	17	0.989594	6.55917	18	0.993347	0.007002	0.021418	0.747718	0.021418	0.747718
396	fkV6DS	finn-b-AB1_TUBERCULOSIS	Tuberculosis || id:finn-b-AB1_TUBERCULOSIS	Identified	Lipid	M34674	M34674.metal.pos.txt.gz	12	-0.103664	0.468761	0.000966518	0.82498	-0.23699	0.637603	0.710124	0.449687	1.30636	0.737802	12.3943	10	0.259536	12.6525	11	0.316645	-0.025453	0.0557655	0.657834	0.0557655	0.657834
397	MZaHcW	finn-b-AB1_TUBERCULOSIS	Tuberculosis || id:finn-b-AB1_TUBERCULOSIS	Known	Lipid	M34732	M34732.metal.pos.txt.gz	4	0.374421	1.44142	0.002972	0.79505	1.32887	1.6903	0.431764	-24.5842	60.9498	0.725725	3.20786	2	0.201105	3.47702	3	0.323755	0.417426	1.01897	0.721769	1.01897	0.721769
398	uG2Rja	finn-b-AB1_TUBERCULOSIS	Tuberculosis || id:finn-b-AB1_TUBERCULOSIS	Unknown		M34761	M34761.metal.pos.txt.gz	16	0.833659	0.541474	0.00111644	0.123655	0.735768	0.703562	0.295664	1.56432	1.90804	0.426036	6.54159	14	0.950943	6.70108	15	0.96542	-0.0208413	0.0521872	0.695657	0.0521872	0.695657
399	WYuOsi	finn-b-AB1_TUBERCULOSIS	Tuberculosis || id:finn-b-AB1_TUBERCULOSIS	Identified	Lipid	M34878	M34878.metal.pos.txt.gz	10	-0.214079	0.400597	0.000825972	0.593064	-0.511866	0.532745	0.336648	-0.450642	0.91071	0.634026	10.4345	8	0.235841	10.5467	9	0.308064	0.0151865	0.0517877	0.776798	0.0517877	0.776798
400	fAeZwO	finn-b-AB1_TUBERCULOSIS	Tuberculosis || id:finn-b-AB1_TUBERCULOSIS	Unknown		M34912	M34912.metal.pos.txt.gz	42	-0.22472	0.70717	0.00145808	0.750657	-1.11611	0.966698	0.24827	-1.50916	1.53029	0.329968	57.4423	40	0.0363656	58.7296	41	0.0357668	0.0177126	0.0187081	0.349431	0.0187081	0.349431
401	2gIgPs	finn-b-AB1_TUBERCULOSIS	Tuberculosis || id:finn-b-AB1_TUBERCULOSIS	Known	Nucleotide	M35114	M35114.metal.pos.txt.gz	10	-0.124445	0.622269	0.00128303	0.841491	-0.546121	0.846075	0.518619	1.04047	1.598	0.533227	7.32663	8	0.501836	7.95304	9	0.538886	-0.0316397	0.0399764	0.451502	0.0399764	0.451502
402	CmUGN4	finn-b-AB1_TUBERCULOSIS	Tuberculosis || id:finn-b-AB1_TUBERCULOSIS	Known	Amino acid	M35126	M35126.metal.pos.txt.gz	17	-0.629199	0.329795	0.00067999	0.056411	-0.165541	0.511366	0.746148	-0.221915	0.564285	0.699654	10.8914	15	0.760257	11.6826	16	0.765527	-0.0188392	0.0211796	0.387778	0.0211796	0.387778
403	mQbkEj	finn-b-AB1_TUBERCULOSIS	Tuberculosis || id:finn-b-AB1_TUBERCULOSIS	Known	Peptide	M35127	M35127.metal.pos.txt.gz	19	-0.360555	0.712913	0.00146992	0.613033	-0.331546	0.998992	0.739979	-1.58246	2.36652	0.512675	13.0959	17	0.72974	13.3891	18	0.767956	0.0196752	0.0363357	0.595201	0.0363357	0.595201
404	4de8Ai	finn-b-AB1_TUBERCULOSIS	Tuberculosis || id:finn-b-AB1_TUBERCULOSIS	Known	Nucleotide	M35137	M35137.metal.pos.txt.gz	49	0.148389	0.509599	0.00105072	0.770908	-0.32556	0.84035	0.698453	-0.487433	0.803651	0.547086	38.5345	47	0.805644	39.5814	48	0.801267	0.0104724	0.0102352	0.311463	0.0102352	0.311463
405	teHUSG	finn-b-AB1_TUBERCULOSIS	Tuberculosis || id:finn-b-AB1_TUBERCULOSIS	Known	Amino acid	M35159	M35159.metal.pos.txt.gz	9	-0.52548	0.457901	0.000944125	0.25114	-1.02158	0.581337	0.0788672	-3.4818	1.96734	0.120071	7.26021	7	0.402299	9.71586	8	0.285538	0.111701	0.072594	0.167764	0.072594	0.167764
406	HMmFw7	finn-b-AB1_TUBERCULOSIS	Tuberculosis || id:finn-b-AB1_TUBERCULOSIS	Known	Lipid	M35160	M35160.metal.pos.txt.gz	11	-1.79836	0.728322	0.00150169	0.0135424	-2.51773	0.976256	0.00990962	-1.81753	2.23285	0.436655	7.43869	9	0.591545	7.43877	10	0.683474	0.000431842	0.0475443	0.992951	0.0475443	0.992951
407	NcaV1o	finn-b-AB1_TUBERCULOSIS	Tuberculosis || id:finn-b-AB1_TUBERCULOSIS	Known	Lipid	M35186	M35186.metal.pos.txt.gz	21	0.497097	0.591089	0.00121874	0.400356	0.149769	0.845943	0.859474	0.64062	1.5002	0.674163	18.128	19	0.513904	18.1388	20	0.578263	-0.0028242	0.0271325	0.91819	0.0271325	0.91819
408	FwMO5e	finn-b-AB1_TUBERCULOSIS	Tuberculosis || id:finn-b-AB1_TUBERCULOSIS	Unknown		M35187	M35187.metal.pos.txt.gz	7	0.103729	0.233527	0.000481498	0.656908	-0.0230576	0.28452	0.93541	-0.87699	0.571716	0.185623	1.71278	5	0.887286	5.24463	6	0.512842	0.0979376	0.0521133	0.11898	0.0521133	0.11898
409	3Caon8	finn-b-AB1_TUBERCULOSIS	Tuberculosis || id:finn-b-AB1_TUBERCULOSIS	Identified	Lipid	M35189	M35189.metal.pos.txt.gz	13	0.0327318	0.304397	0.000627622	0.914369	0.0974555	0.384658	0.799993	-0.207668	0.544884	0.71037	11.5281	11	0.400138	11.8312	12	0.459326	0.0134521	0.0250119	0.601407	0.0250119	0.601407
410	0BP7vN	finn-b-AB1_TUBERCULOSIS	Tuberculosis || id:finn-b-AB1_TUBERCULOSIS	Unknown		M35193	M35193.metal.pos.txt.gz	21	0.138876	0.569046	0.00117329	0.807191	0.052616	0.818209	0.948726	-0.270663	1.23434	0.828773	12.6881	19	0.854148	12.8279	20	0.884645	0.0085821	0.0229536	0.712626	0.0229536	0.712626
411	xcKn13	finn-b-AB1_TUBERCULOSIS	Tuberculosis || id:finn-b-AB1_TUBERCULOSIS	Unknown		M35240	M35240.metal.pos.txt.gz	7	-2.12151	1.26159	0.00260122	0.0926444	-0.842461	1.67757	0.615534	1.84885	3.23959	0.592891	3.90195	5	0.563617	5.6725	6	0.460858	-0.0773968	0.058166	0.240768	0.058166	0.240768
412	Euroak	finn-b-AB1_TUBERCULOSIS	Tuberculosis || id:finn-b-AB1_TUBERCULOSIS	Known	Lipid	M35253	M35253.metal.pos.txt.gz	20	-0.340521	0.675713	0.00139322	0.614301	-1.30974	0.948184	0.167181	-1.50535	1.14934	0.206751	19.8066	18	0.343811	21.5087	19	0.309385	0.025408	0.0204291	0.229559	0.0204291	0.229559
413	RW7yTm	finn-b-AB1_TUBERCULOSIS	Tuberculosis || id:finn-b-AB1_TUBERCULOSIS	Known	Lipid	M35254	M35254.metal.pos.txt.gz	17	0.296808	1.04654	0.00215781	0.77671	-0.328798	1.20353	0.784703	-0.388643	3.78587	0.919596	26.045	15	0.0375518	26.107	16	0.0525411	0.0105998	0.0561141	0.852705	0.0561141	0.852705
414	nONvk4	finn-b-AB1_TUBERCULOSIS	Tuberculosis || id:finn-b-AB1_TUBERCULOSIS	Known	Lipid	M35255	M35255.metal.pos.txt.gz	13	0.319104	0.676252	0.00139433	0.637019	1.08725	0.842432	0.196839	4.27937	3.27123	0.217487	14.2715	11	0.218335	16.2541	12	0.179871	-0.0934321	0.07558	0.24213	0.07558	0.24213
415	7S8FdO	finn-b-AB1_TUBERCULOSIS	Tuberculosis || id:finn-b-AB1_TUBERCULOSIS	Known	Lipid	M35257	M35257.metal.pos.txt.gz	20	0.593463	0.780851	0.00161	0.447242	0.492781	0.994207	0.62014	2.1331	2.65724	0.432593	27.9393	18	0.0629851	28.5115	19	0.0740675	-0.0300285	0.0494573	0.551327	0.0494573	0.551327
416	NkWRZS	finn-b-AB1_TUBERCULOSIS	Tuberculosis || id:finn-b-AB1_TUBERCULOSIS	Unknown		M35270	M35270.metal.pos.txt.gz	40	0.656133	1.02911	0.00212187	0.52375	0.850025	1.29493	0.511552	-4.03806	3.92575	0.310167	58.7618	38	0.0169051	61.1336	39	0.0132771	0.0478647	0.0386486	0.223143	0.0386486	0.223143
417	hnpF7x	finn-b-AB1_TUBERCULOSIS	Tuberculosis || id:finn-b-AB1_TUBERCULOSIS	Known	Lipid	M35305	M35305.metal.pos.txt.gz	10	0.10962	0.701848	0.00144711	0.875885	0.79375	0.87421	0.363898	1.77971	1.62405	0.305037	10.082	8	0.259321	11.709	9	0.230216	-0.045258	0.0398311	0.288742	0.0398311	0.288742
418	V0LTuC	finn-b-AB1_TUBERCULOSIS	Tuberculosis || id:finn-b-AB1_TUBERCULOSIS	Known	Xenobiotics	M35320	M35320.metal.pos.txt.gz	12	0.118282	0.457003	0.000942274	0.795774	-0.107442	0.616859	0.861727	-0.403346	0.760071	0.607231	9.56457	10	0.479489	10.3022	11	0.503423	0.0195985	0.0228187	0.410522	0.0228187	0.410522
419	rvu518	finn-b-AB1_TUBERCULOSIS	Tuberculosis || id:finn-b-AB1_TUBERCULOSIS	Known	Xenobiotics	M35322	M35322.metal.pos.txt.gz	15	0.132741	0.156431	0.000322539	0.396129	0.180672	0.234999	0.442	0.0870649	0.263087	0.745966	12.4981	13	0.487282	12.5447	14	0.562642	0.00556225	0.0257592	0.832391	0.0257592	0.832391
420	kXTqRF	finn-b-AB1_TUBERCULOSIS	Tuberculosis || id:finn-b-AB1_TUBERCULOSIS	Unknown		M35326	M35326.metal.pos.txt.gz	41	-0.676543	0.733361	0.00151209	0.356255	0.0155521	1.08753	0.98859	3.01893	2.05119	0.1491	30.6169	39	0.829006	34.3385	40	0.722419	-0.041007	0.0212566	0.0610131	0.0212566	0.0610131
421	raJUsT	finn-b-AB1_TUBERCULOSIS	Tuberculosis || id:finn-b-AB1_TUBERCULOSIS	Unknown		M35327	M35327.metal.pos.txt.gz	18	-0.85084	1.21581	0.00250683	0.484046	-0.0229018	1.7406	0.989502	-4.01529	3.34016	0.246806	14.8223	16	0.53769	15.8569	17	0.533998	0.0350524	0.0344606	0.324206	0.0344606	0.324206
422	RZoUZR	finn-b-AB1_TUBERCULOSIS	Tuberculosis || id:finn-b-AB1_TUBERCULOSIS	Unknown		M35331	M35331.metal.pos.txt.gz	8	0.493054	0.723029	0.00149078	0.495284	0.555392	0.944725	0.556608	0.975768	1.11441	0.414924	4.30262	6	0.635796	4.62664	7	0.705419	-0.0177102	0.0311127	0.58986	0.0311127	0.58986
423	nNwGDy	finn-b-AB1_TUBERCULOSIS	Tuberculosis || id:finn-b-AB1_TUBERCULOSIS	Unknown		M35397	M35397.metal.pos.txt.gz	31	2.02878	0.950603	0.00196001	0.0328258	2.03485	1.3273	0.125258	4.65323	2.91614	0.121401	15.8746	29	0.976922	16.7808	30	0.975111	-0.0266073	0.0279496	0.348977	0.0279496	0.348977
424	GPzX1C	finn-b-AB1_TUBERCULOSIS	Tuberculosis || id:finn-b-AB1_TUBERCULOSIS	Known	Amino acid	M35431	M35431.metal.pos.txt.gz	24	-0.315363	0.726629	0.0014982	0.664282	-0.0128234	1.05278	0.990282	3.92658	2.27217	0.0979803	16.9008	22	0.768814	20.7832	23	0.594326	-0.0731223	0.0371108	0.0615086	0.0371108	0.0615086
425	HxhfJ9	finn-b-AB1_TUBERCULOSIS	Tuberculosis || id:finn-b-AB1_TUBERCULOSIS	Known	Amino acid	M35433	M35433.metal.pos.txt.gz	8	-0.535154	0.991619	0.00204457	0.58942	-0.992153	0.83132	0.232687	-1.10592	1.91744	0.58507	16.5061	6	0.0112805	16.8571	7	0.0183413	0.0227338	0.0636452	0.733173	0.0636452	0.733173
426	YfTKpq	finn-b-AB1_TUBERCULOSIS	Tuberculosis || id:finn-b-AB1_TUBERCULOSIS	Known	Amino acid	M35439	M35439.metal.pos.txt.gz	31	0.247542	0.533211	0.0010994	0.642471	0.068078	0.676257	0.919813	1.22464	1.30209	0.35472	40.9838	29	0.0690905	41.9421	30	0.0723949	-0.022241	0.02701	0.41698	0.02701	0.41698
427	kSKhRs	finn-b-AB1_TUBERCULOSIS	Tuberculosis || id:finn-b-AB1_TUBERCULOSIS	Unknown		M35451	M35451.metal.pos.txt.gz	18	0.0470045	0.0627585	0.000129399	0.453873	0.0687565	0.0781243	0.37881	0.040951	0.0943447	0.670043	13.4605	16	0.638836	13.4679	17	0.704344	0.00191474	0.0222815	0.932585	0.0222815	0.932585
428	ufiSDI	finn-b-AB1_TUBERCULOSIS	Tuberculosis || id:finn-b-AB1_TUBERCULOSIS	Unknown		M35464	M35464.metal.pos.txt.gz	15	0.0655615	1.11619	0.00230143	0.953162	1.1137	1.38957	0.422862	5.13095	4.3685	0.261248	18.0935	13	0.154002	20.0913	14	0.127291	-0.0687607	0.0573926	0.252274	0.0573926	0.252274
429	Nh0V6y	finn-b-AB1_TUBERCULOSIS	Tuberculosis || id:finn-b-AB1_TUBERCULOSIS	Known	Lipid	M35472	M35472.metal.pos.txt.gz	18	0.00272644	0.342807	0.000706818	0.993654	-0.164066	0.460983	0.721911	0.229239	0.652892	0.730085	5.89139	16	0.989227	6.05757	17	0.99279	-0.0100525	0.0246597	0.688934	0.0246597	0.688934
430	TkDafo	finn-b-AB1_TUBERCULOSIS	Tuberculosis || id:finn-b-AB1_TUBERCULOSIS	Known	Xenobiotics	M35527	M35527.metal.pos.txt.gz	8	-0.21307	0.421741	0.000869569	0.613408	-0.00521299	0.540082	0.992299	-0.600032	1.86694	0.75881	1.93593	6	0.925496	1.9812	7	0.960874	0.0160601	0.0754808	0.838551	0.0754808	0.838551
431	pMZH7L	finn-b-AB1_TUBERCULOSIS	Tuberculosis || id:finn-b-AB1_TUBERCULOSIS	Unknown		M35551	M35551.metal.pos.txt.gz	12	0.331578	0.330876	0.000682218	0.316284	0.295311	0.452973	0.514441	0.557652	1.4053	0.699837	9.68941	10	0.468152	9.71681	11	0.556026	-0.0104245	0.0629781	0.871829	0.0629781	0.871829
432	1Dtmpw	finn-b-AB1_TUBERCULOSIS	Tuberculosis || id:finn-b-AB1_TUBERCULOSIS	Known	Lipid	M35626	M35626.metal.pos.txt.gz	6	-0.254101	0.689053	0.00142073	0.7123	-0.111597	0.876519	0.898689	0.32663	1.63396	0.85131	4.14488	4	0.386753	4.30535	5	0.506342	-0.0182857	0.0464674	0.714013	0.0464674	0.714013
433	8srAKf	finn-b-AB1_TUBERCULOSIS	Tuberculosis || id:finn-b-AB1_TUBERCULOSIS	Known	Lipid	M35628	M35628.metal.pos.txt.gz	9	-1.10086	0.808876	0.00166779	0.173521	-0.74096	1.02201	0.468449	-2.53928	4.71907	0.607192	2.89551	7	0.894497	2.99123	8	0.934906	0.0280013	0.0905052	0.766032	0.0905052	0.766032
434	kN99Nv	finn-b-AB1_TUBERCULOSIS	Tuberculosis || id:finn-b-AB1_TUBERCULOSIS	Known	Lipid	M35631	M35631.metal.pos.txt.gz	27	0.403682	0.470067	0.00096921	0.390464	0.219363	0.669764	0.743272	0.732523	0.834504	0.388413	21.8386	25	0.645045	22.0661	26	0.685077	-0.00780484	0.0163653	0.637565	0.0163653	0.637565
435	QmHhdB	finn-b-AB1_TUBERCULOSIS	Tuberculosis || id:finn-b-AB1_TUBERCULOSIS	Known	Amino acid	M35635	M35635.metal.pos.txt.gz	10	0.326676	0.201438	0.000415337	0.104865	0.306886	0.276189	0.266507	-0.367304	0.531219	0.508855	5.65809	8	0.685469	7.65137	9	0.569625	0.0613466	0.0434517	0.19569	0.0434517	0.19569
436	m27uq2	finn-b-AB1_TUBERCULOSIS	Tuberculosis || id:finn-b-AB1_TUBERCULOSIS	Known	Lipid	M35669	M35669.metal.pos.txt.gz	20	-0.0168358	0.264883	0.000546152	0.949321	-0.104646	0.376022	0.780784	0.22004	0.465713	0.642262	10.8665	18	0.899934	11.249	19	0.91518	-0.0137416	0.0222213	0.544059	0.0222213	0.544059
437	cU9pwH	finn-b-AB1_TUBERCULOSIS	Tuberculosis || id:finn-b-AB1_TUBERCULOSIS	Known	Lipid	M35675	M35675.metal.pos.txt.gz	45	-0.454622	0.709284	0.00146244	0.521549	-0.0431343	1.00027	0.965604	1.58763	1.84216	0.393561	47.476	43	0.29521	49.0664	44	0.277217	-0.0230343	0.0191921	0.236635	0.0191921	0.236635
438	QZuXbV	finn-b-AB1_TUBERCULOSIS	Tuberculosis || id:finn-b-AB1_TUBERCULOSIS	Known	Lipid	M35678	M35678.metal.pos.txt.gz	24	-0.279916	0.252724	0.000521081	0.268037	-0.182113	0.350981	0.603853	-0.144865	0.381114	0.70751	19.5225	22	0.612881	19.7466	23	0.657144	-0.00794695	0.0167864	0.64058	0.0167864	0.64058
439	E7QT62	finn-b-AB1_TUBERCULOSIS	Tuberculosis || id:finn-b-AB1_TUBERCULOSIS	Known	Lipid	M35718	M35718.metal.pos.txt.gz	22	0.014903	0.72237	0.00148942	0.98354	0.169019	0.938453	0.857071	-0.911288	2.15173	0.676439	25.7935	20	0.17274	26.0642	21	0.204012	0.0174863	0.0381713	0.651819	0.0381713	0.651819
440	MNfzEI	finn-b-AB1_TUBERCULOSIS	Tuberculosis || id:finn-b-AB1_TUBERCULOSIS	Unknown		M35754	M35754.metal.pos.txt.gz	39	0.257043	0.620106	0.00127857	0.678497	-0.190449	0.838902	0.820407	0.686404	1.20243	0.571554	49.0768	37	0.0884076	49.3091	38	0.103483	-0.00687938	0.0164397	0.678029	0.0164397	0.678029
441	KvrncJ	finn-b-AB1_TUBERCULOSIS	Tuberculosis || id:finn-b-AB1_TUBERCULOSIS	Known	Carbohydrate	M35854	M35854.metal.pos.txt.gz	13	0.979999	0.542717	0.001119	0.0709607	0.130901	0.788202	0.868098	-0.528924	1.30325	0.692636	8.00391	11	0.712954	9.62569	12	0.648761	0.0412936	0.0324255	0.229096	0.0324255	0.229096
442	hYm7P9	finn-b-AB1_TUBERCULOSIS	Tuberculosis || id:finn-b-AB1_TUBERCULOSIS	Unknown		M35977	M35977.metal.pos.txt.gz	9	0.772869	0.796944	0.00164318	0.332151	0.248492	0.904467	0.783517	-0.11387	1.41764	0.938228	12.2279	7	0.0933105	13.2529	8	0.10344	0.0339342	0.044299	0.4687	0.044299	0.4687
443	iISyvI	finn-b-AB1_TUBERCULOSIS	Tuberculosis || id:finn-b-AB1_TUBERCULOSIS	Unknown		M35978	M35978.metal.pos.txt.gz	16	0.0338381	0.429727	0.000886035	0.937237	-0.124719	0.591573	0.833023	0.130809	1.07385	0.904778	10.801	14	0.701592	10.8107	15	0.765892	-0.00340568	0.0345629	0.922904	0.0345629	0.922904
444	b6FMRQ	finn-b-AB1_TUBERCULOSIS	Tuberculosis || id:finn-b-AB1_TUBERCULOSIS	Unknown		M36009	M36009.metal.pos.txt.gz	13	-0.0957431	0.424499	0.000875255	0.821556	0.180299	0.575827	0.754195	0.850507	1.52369	0.587896	7.86092	11	0.725705	8.27905	12	0.762961	-0.0369407	0.0571281	0.531133	0.0571281	0.531133
445	AWYPr4	finn-b-AB1_TUBERCULOSIS	Tuberculosis || id:finn-b-AB1_TUBERCULOSIS	Known	Xenobiotics	M36095	M36095.metal.pos.txt.gz	5	-0.05475	0.290849	0.000599689	0.850687	0.107604	0.356024	0.76247	-0.708548	0.877978	0.478703	3.87006	3	0.275841	4.68379	4	0.321307	0.0683493	0.0860584	0.485092	0.0860584	0.485092
446	xStrpj	finn-b-AB1_TUBERCULOSIS	Tuberculosis || id:finn-b-AB1_TUBERCULOSIS	Known	Xenobiotics	M36097	M36097.metal.pos.txt.gz	26	-0.025666	0.0265324	5.47061e-05	0.333372	-0.0546689	0.0389652	0.160611	-0.00875217	0.0594685	0.884225	25.0129	24	0.40506	25.1191	25	0.455712	-0.00934015	0.0292535	0.752275	0.0292535	0.752275
447	hahz2s	finn-b-AB1_TUBERCULOSIS	Tuberculosis || id:finn-b-AB1_TUBERCULOSIS	Known	Xenobiotics	M36098	M36098.metal.pos.txt.gz	11	0.395496	0.44895	0.00092567	0.378353	0.436434	0.429492	0.309552	1.3564	1.05183	0.229356	20.264	9	0.0163511	22.5607	10	0.0124895	-0.059199	0.0586146	0.33889	0.0586146	0.33889
448	TsUjS3	finn-b-AB1_TUBERCULOSIS	Tuberculosis || id:finn-b-AB1_TUBERCULOSIS	Known	Xenobiotics	M36099	M36099.metal.pos.txt.gz	7	0.0369485	0.440121	0.000907467	0.933096	0.149982	0.501791	0.765021	-0.332427	1.15677	0.785355	8.10616	5	0.150481	8.30521	6	0.216585	0.0220344	0.0628839	0.740318	0.0628839	0.740318
449	BLBn63	finn-b-AB1_TUBERCULOSIS	Tuberculosis || id:finn-b-AB1_TUBERCULOSIS	Known	Amino acid	M36103	M36103.metal.pos.txt.gz	15	0.100226	0.288512	0.00059487	0.728298	0.194727	0.394495	0.621581	0.272965	0.458888	0.562162	5.96155	13	0.947541	6.19587	14	0.96131	-0.0120657	0.0249256	0.636389	0.0249256	0.636389
450	KCtpJ7	finn-b-AB1_TUBERCULOSIS	Tuberculosis || id:finn-b-AB1_TUBERCULOSIS	Identified	Peptide	M36115	M36115.metal.pos.txt.gz	12	0.290926	0.235861	0.000486312	0.217403	0.242007	0.316929	0.445104	0.00916176	0.422928	0.983143	7.26434	10	0.700276	7.90856	11	0.721471	0.0223969	0.0279045	0.440847	0.0279045	0.440847
451	7IXPXl	finn-b-AB1_TUBERCULOSIS	Tuberculosis || id:finn-b-AB1_TUBERCULOSIS	Identified	Peptide	M36131	M36131.metal.pos.txt.gz	14	-0.306059	0.499999	0.00103093	0.540459	0.311479	0.513944	0.544477	-0.096653	1.51648	0.950231	23.7667	12	0.0218787	23.8095	13	0.0329281	-0.00908303	0.0617907	0.885575	0.0617907	0.885575
452	gOQa8m	finn-b-AB1_TUBERCULOSIS	Tuberculosis || id:finn-b-AB1_TUBERCULOSIS	Identified	Peptide	M36134	M36134.metal.pos.txt.gz	14	-0.0013725	0.243409	0.000501874	0.995501	-0.427808	0.341995	0.210964	-0.781053	0.428219	0.0931458	4.49834	12	0.972677	9.39588	13	0.74243	0.0581231	0.0262639	0.0470231	0.0262639	0.0470231
453	J7JJQK	finn-b-AB1_TUBERCULOSIS	Tuberculosis || id:finn-b-AB1_TUBERCULOSIS	Identified	Peptide	M36230	M36230.metal.pos.txt.gz	19	-0.470515	0.301713	0.000622088	0.118882	-0.400055	0.426764	0.348545	-0.431635	1.07991	0.694359	14.999	17	0.595555	15.0004	18	0.66194	-0.00164915	0.0439817	0.970526	0.0439817	0.970526
454	oSDMtS	finn-b-AB1_TUBERCULOSIS	Tuberculosis || id:finn-b-AB1_TUBERCULOSIS	Unknown		M36300	M36300.metal.pos.txt.gz	9	-0.100154	0.934448	0.0019267	0.914646	0.653764	1.01649	0.520122	0.0540967	4.08786	0.989811	11.6162	7	0.113909	11.6187	8	0.169045	-0.0033757	0.0867492	0.970046	0.0867492	0.970046
455	erWbyf	finn-b-AB1_TUBERCULOSIS	Tuberculosis || id:finn-b-AB1_TUBERCULOSIS	Identified	Peptide	M36376	M36376.metal.pos.txt.gz	5	0.165697	0.523136	0.00107863	0.751443	0.0799984	0.62507	0.898162	1.24352	2.8208	0.689162	0.602002	3	0.895974	0.753203	4	0.94461	-0.0436291	0.112202	0.723346	0.112202	0.723346
456	0MafnV	finn-b-AB1_TUBERCULOSIS	Tuberculosis || id:finn-b-AB1_TUBERCULOSIS	Unknown		M36399	M36399.metal.pos.txt.gz	11	0.299124	0.412709	0.000850946	0.468585	0.494127	0.580558	0.3947	0.244102	1.31496	0.856847	7.51893	9	0.583255	7.52088	10	0.675524	0.00201817	0.0457945	0.965811	0.0457945	0.965811
457	mXQyfe	finn-b-AB1_TUBERCULOSIS	Tuberculosis || id:finn-b-AB1_TUBERCULOSIS	Unknown		M36468	M36468.metal.pos.txt.gz	16	0.234814	0.309714	0.000638586	0.448354	0.322079	0.400702	0.421519	-1.48552	1.02033	0.167472	15.1856	14	0.365585	18.5404	15	0.235321	0.0845646	0.0480849	0.100465	0.0480849	0.100465
458	gSIqbM	finn-b-AB1_TUBERCULOSIS	Tuberculosis || id:finn-b-AB1_TUBERCULOSIS	Unknown		M36515	M36515.metal.pos.txt.gz	9	3.88001	2.64083	0.005445	0.141767	2.29325	3.50555	0.512997	3.08967	5.25789	0.575241	7.52726	7	0.376116	7.5606	8	0.477523	0.00623864	0.0354301	0.865214	0.0354301	0.865214
459	uAvmLb	finn-b-AB1_TUBERCULOSIS	Tuberculosis || id:finn-b-AB1_TUBERCULOSIS	Unknown		M36552	M36552.metal.pos.txt.gz	19	0.823484	0.984183	0.00202924	0.402751	1.01928	1.3752	0.458579	-1.33631	2.31131	0.570737	15.3191	17	0.572509	16.3857	18	0.56565	0.0270491	0.0261913	0.31619	0.0261913	0.31619
460	IdOo9Q	finn-b-AB1_TUBERCULOSIS	Tuberculosis || id:finn-b-AB1_TUBERCULOSIS	Unknown		M36553	M36553.metal.pos.txt.gz	17	-0.767813	0.448423	0.000924584	0.0868504	-0.462428	0.622191	0.457345	-0.0881578	0.808505	0.914618	12.7732	15	0.619813	13.7938	16	0.614072	-0.0226032	0.0223737	0.328391	0.0223737	0.328391
461	5IcKnw	finn-b-AB1_TUBERCULOSIS	Tuberculosis || id:finn-b-AB1_TUBERCULOSIS	Unknown		M36559	M36559.metal.pos.txt.gz	18	-0.0418802	0.255926	0.000527683	0.870013	-0.144806	0.373236	0.698035	0.0956977	0.402005	0.814864	7.13967	16	0.970474	7.33661	17	0.978757	-0.00993913	0.0223967	0.663147	0.0223967	0.663147
462	KOwl89	finn-b-AB1_TUBERCULOSIS	Tuberculosis || id:finn-b-AB1_TUBERCULOSIS	Unknown		M36585	M36585.metal.pos.txt.gz	11	-0.695064	0.3936	0.000811547	0.0774102	-0.767772	0.551653	0.163994	-1.75425	1.22972	0.187466	9.02103	9	0.435335	9.84974	10	0.453774	0.0459345	0.0505178	0.386908	0.0505178	0.386908
463	PBiEvu	finn-b-AB1_TUBERCULOSIS	Tuberculosis || id:finn-b-AB1_TUBERCULOSIS	Unknown		M36589	M36589.metal.pos.txt.gz	18	-0.0721651	0.211098	0.000435254	0.73246	-0.203836	0.29337	0.487176	-0.649195	0.321829	0.0607735	14.896	16	0.532265	19.9689	17	0.275825	0.046368	0.020587	0.0387	0.020587	0.0387
464	9Mfcbg	finn-b-AB1_TUBERCULOSIS	Tuberculosis || id:finn-b-AB1_TUBERCULOSIS	Unknown		M36673	M36673.metal.pos.txt.gz	12	0.701291	0.706543	0.00145679	0.320922	0.895186	0.886672	0.312686	-2.91073	4.20069	0.504135	3.53192	10	0.966004	4.29281	11	0.960556	0.0806107	0.0924125	0.403507	0.0924125	0.403507
465	d2Rhrx	finn-b-AB1_TUBERCULOSIS	Tuberculosis || id:finn-b-AB1_TUBERCULOSIS	Known	Peptide	M36738	M36738.metal.pos.txt.gz	10	0.281656	0.387589	0.000799153	0.467418	0.268167	0.474024	0.571582	-0.000501517	1.00832	0.999615	11.0336	8	0.199804	11.1628	9	0.264714	0.016001	0.0522728	0.767339	0.0522728	0.767339
466	vG2TqE	finn-b-AB1_TUBERCULOSIS	Tuberculosis || id:finn-b-AB1_TUBERCULOSIS	Known	Lipid	M36754	M36754.metal.pos.txt.gz	9	-1.15759	0.705781	0.00145522	0.100972	-0.512459	0.90042	0.569266	0.909389	1.33522	0.517711	6.43354	7	0.490134	9.56117	8	0.297186	-0.0736062	0.0416204	0.120298	0.0416204	0.120298
467	vbTj7c	finn-b-AB1_TUBERCULOSIS	Tuberculosis || id:finn-b-AB1_TUBERCULOSIS	Known	Peptide	M36756	M36756.metal.pos.txt.gz	11	0.315689	0.515621	0.00106314	0.540372	0.108646	0.672385	0.871634	-0.633457	1.61478	0.703975	4.99312	9	0.834908	5.37784	10	0.864553	0.0279381	0.0450429	0.55047	0.0450429	0.55047
468	2Zr0OO	finn-b-AB1_TUBERCULOSIS	Tuberculosis || id:finn-b-AB1_TUBERCULOSIS	Known	Lipid	M36776	M36776.metal.pos.txt.gz	15	0.529011	0.926935	0.00191121	0.568196	1.44793	1.33529	0.278206	-0.414084	2.6088	0.876324	14.7296	13	0.324533	14.9007	14	0.384976	0.0156873	0.0403731	0.703893	0.0403731	0.703893
469	dUBf4R	finn-b-AB1_TUBERCULOSIS	Tuberculosis || id:finn-b-AB1_TUBERCULOSIS	Known	Lipid	M36802	M36802.metal.pos.txt.gz	10	-1.07953	0.841489	0.00173503	0.199534	-1.801	1.02663	0.0793827	-1.51342	2.33214	0.534559	10.4096	8	0.237446	10.4623	9	0.31437	0.00955647	0.0474758	0.845494	0.0474758	0.845494
470	OxZYhP	finn-b-AB1_TUBERCULOSIS	Tuberculosis || id:finn-b-AB1_TUBERCULOSIS	Known	Amino acid	M36808	M36808.metal.pos.txt.gz	31	0.303012	0.945653	0.0019498	0.748646	-0.421072	1.4061	0.764589	-2.1766	2.89128	0.457629	16.3838	29	0.970908	17.2074	30	0.970002	0.0258621	0.0284972	0.371606	0.0284972	0.371606
471	XPmHxD	finn-b-AB1_TUBERCULOSIS	Tuberculosis || id:finn-b-AB1_TUBERCULOSIS	Known	Lipid	M36850	M36850.metal.pos.txt.gz	10	0.142356	0.338386	0.000697703	0.67398	0.423709	0.42527	0.319089	1.3782	0.715199	0.0901347	5.51114	8	0.701806	9.32045	9	0.408235	-0.0666896	0.0341692	0.0867578	0.0341692	0.0867578
472	aJSpKf	finn-b-AB1_TUBERCULOSIS	Tuberculosis || id:finn-b-AB1_TUBERCULOSIS	Identified	Xenobiotics	M37004	M37004.metal.pos.txt.gz	9	-0.650961	0.640609	0.00132084	0.309553	-0.466479	0.867766	0.590879	-1.89034	1.48483	0.24363	6.80925	7	0.449007	7.66531	8	0.466827	0.042895	0.0463613	0.385631	0.0463613	0.385631
473	xZGUBn	finn-b-AB1_TUBERCULOSIS	Tuberculosis || id:finn-b-AB1_TUBERCULOSIS	Known	Energy	M37058	M37058.metal.pos.txt.gz	38	-0.0319167	0.653135	0.00134667	0.961025	-1.4431	0.966992	0.135605	-1.81871	1.46978	0.223947	38.5087	36	0.356706	40.468	37	0.319817	0.0227191	0.0167869	0.18437	0.0167869	0.18437
474	BbgZZY	finn-b-AB1_TUBERCULOSIS	Tuberculosis || id:finn-b-AB1_TUBERCULOSIS	Known	Amino acid	M37097	M37097.metal.pos.txt.gz	10	0.104123	0.219112	0.000451777	0.634642	0.2001	0.283286	0.47997	-0.518056	0.675305	0.465032	4.36383	8	0.822897	5.31255	9	0.806256	0.0531133	0.0545297	0.358571	0.0545297	0.358571
475	0H0Rey	finn-b-AB1_TUBERCULOSIS	Tuberculosis || id:finn-b-AB1_TUBERCULOSIS	Known	Peptide	M37104	M37104.metal.pos.txt.gz	15	0.088783	0.311633	0.000642542	0.775724	0.19422	0.424551	0.647333	0.185438	0.580474	0.754453	13.9899	13	0.374559	14.0331	14	0.447251	-0.00498081	0.0248577	0.844289	0.0248577	0.844289
476	6iuaiS	finn-b-AB1_TUBERCULOSIS	Tuberculosis || id:finn-b-AB1_TUBERCULOSIS	Known	Lipid	M37112	M37112.metal.pos.txt.gz	13	0.1761	0.12487	0.000257464	0.158462	0.230393	0.171078	0.178074	0.192258	0.297692	0.531633	8.95774	11	0.625793	8.96132	12	0.706231	-0.00198194	0.0331477	0.953394	0.0331477	0.953394
477	io8ggA	finn-b-AB1_TUBERCULOSIS	Tuberculosis || id:finn-b-AB1_TUBERCULOSIS	Known	Lipid	M37190	M37190.metal.pos.txt.gz	16	0.189678	0.214356	0.00044197	0.376224	0.371761	0.276832	0.179301	0.534333	0.372072	0.172941	4.68439	14	0.989738	5.96872	15	0.980268	-0.0247283	0.02182	0.276131	0.02182	0.276131
478	0lbukA	finn-b-AB1_TUBERCULOSIS	Tuberculosis || id:finn-b-AB1_TUBERCULOSIS	Known	Lipid	M37202	M37202.metal.pos.txt.gz	21	0.233614	0.237821	0.000490353	0.325947	0.45025	0.294256	0.125984	0.605031	0.447905	0.192629	27.2181	19	0.0996748	28.591	20	0.0961308	-0.0236017	0.0241088	0.339899	0.0241088	0.339899
479	Q39jdS	finn-b-AB1_TUBERCULOSIS	Tuberculosis || id:finn-b-AB1_TUBERCULOSIS	Known	Lipid	M37203	M37203.metal.pos.txt.gz	18	0.387546	0.452148	0.000932263	0.391377	0.41108	0.661468	0.534293	2.70173	1.55746	0.102013	11.4639	16	0.779988	13.8749	17	0.675937	-0.0616078	0.0396768	0.140039	0.0396768	0.140039
480	T2doVg	finn-b-AB1_TUBERCULOSIS	Tuberculosis || id:finn-b-AB1_TUBERCULOSIS	Known	Lipid	M37253	M37253.metal.pos.txt.gz	13	-0.0163575	0.60034	0.00123781	0.978263	0.229379	0.816855	0.778858	0.420961	1.27862	0.748165	8.98125	11	0.623623	9.13131	12	0.691676	-0.0121125	0.0312679	0.705867	0.0312679	0.705867
481	hlVmvB	finn-b-AB1_TUBERCULOSIS	Tuberculosis || id:finn-b-AB1_TUBERCULOSIS	Known	Xenobiotics	M37459	M37459.metal.pos.txt.gz	3	-0.343463	0.919091	0.00189503	0.708628	-0.418424	0.695644	0.547512	1.90025	4.17727	0.728213	4.20167	1	0.0403842	5.51048	2	0.0635939	-0.34989	0.626908	0.675925	0.626908	0.675925
482	EKonRh	finn-b-AB1_TUBERCULOSIS	Tuberculosis || id:finn-b-AB1_TUBERCULOSIS	Known	Lipid	M37506	M37506.metal.pos.txt.gz	43	0.409582	0.758423	0.00156376	0.589166	0.723409	1.07268	0.500059	1.63665	2.85559	0.569682	30.7691	41	0.877998	30.9678	42	0.895151	-0.0123062	0.0276101	0.658149	0.0276101	0.658149
483	3uPfes	finn-b-AB1_TUBERCULOSIS	Tuberculosis || id:finn-b-AB1_TUBERCULOSIS	Known	Peptide	M38150	M38150.metal.pos.txt.gz	4	-0.126721	1.66649	0.00343606	0.939387	-1.36159	1.2311	0.268728	-7.74379	2.88678	0.115404	1.41903	2	0.491883	9.22729	3	0.0264167	0.194779	0.0697053	0.107761	0.0697053	0.107761
484	VXmonj	finn-b-AB1_TUBERCULOSIS	Tuberculosis || id:finn-b-AB1_TUBERCULOSIS	Known	Lipid	M38178	M38178.metal.pos.txt.gz	9	0.299348	0.648196	0.00133649	0.644212	0.289911	0.704769	0.680812	-0.62119	1.30442	0.648423	9.13095	7	0.24339	10.0059	8	0.264611	0.031747	0.0387629	0.439773	0.0387629	0.439773
485	7iGocg	finn-b-AB1_TUBERCULOSIS	Tuberculosis || id:finn-b-AB1_TUBERCULOSIS	Known	Lipid	M38768	M38768.metal.pos.txt.gz	14	0.529465	0.841423	0.00173489	0.529185	-0.0292725	1.08448	0.978466	-1.74467	1.57878	0.29079	12.3199	12	0.42034	15.1604	13	0.297446	0.0484203	0.0291102	0.122119	0.0291102	0.122119
								15			0

## Sheet: finn-b-AB1_TUBERCULOSIS(OR)
id.exposure	id.outcome	outcome	exposure	method	nsnp	b	se	pval	lo_ci	up_ci	or	or_lci95	or_uci95	estimate
Caxr3u	finn-b-AB1_TUBERCULOSIS	Tuberculosis || id:finn-b-AB1_TUBERCULOSIS	M00053.metal.pos.txt.gz	Inverse variance weighted	8	0.903519	2.21915	0.683901	-3.44602	5.25306	2.46827	0.0318722	191.15	2.47 (0.03- 191.15)
Caxr3u	finn-b-AB1_TUBERCULOSIS	Tuberculosis || id:finn-b-AB1_TUBERCULOSIS	M00053.metal.pos.txt.gz	Weighted median	8	2.08837	2.55343	0.413433	-2.91636	7.0931	8.07173	0.0541304	1203.63	8.07 (0.05- 1203.63)
Caxr3u	finn-b-AB1_TUBERCULOSIS	Tuberculosis || id:finn-b-AB1_TUBERCULOSIS	M00053.metal.pos.txt.gz	MR Egger	8	2.71062	3.90619	0.513681	-4.9455	10.3667	15.0386	0.00711535	31784.9	15.04 (0.01-31784.88)
Caxr3u	finn-b-AB1_TUBERCULOSIS	Tuberculosis || id:finn-b-AB1_TUBERCULOSIS	M00053.metal.pos.txt.gz	Simple mode	8	-0.560325	4.64172	0.907309	-9.65809	8.53744	0.571023	6.39064e-05	5102.26	0.57 (0.00- 5102.26)
Caxr3u	finn-b-AB1_TUBERCULOSIS	Tuberculosis || id:finn-b-AB1_TUBERCULOSIS	M00053.metal.pos.txt.gz	Weighted mode	8	2.46834	2.59043	0.372393	-2.6089	7.54558	11.8028	0.0736153	1892.36	11.80 (0.07- 1892.36)
XaFEfd	finn-b-AB1_TUBERCULOSIS	Tuberculosis || id:finn-b-AB1_TUBERCULOSIS	M00054.metal.pos.txt.gz	Inverse variance weighted	150	2.097	0.746574	0.00497224	0.633712	3.56028	8.14168	1.88459	35.1731	8.14 (1.88- 35.17)
XaFEfd	finn-b-AB1_TUBERCULOSIS	Tuberculosis || id:finn-b-AB1_TUBERCULOSIS	M00054.metal.pos.txt.gz	Weighted median	150	2.09323	1.09447	0.0558059	-0.0519342	4.2384	8.11109	0.949391	69.2968	8.11 (0.95- 69.30)
XaFEfd	finn-b-AB1_TUBERCULOSIS	Tuberculosis || id:finn-b-AB1_TUBERCULOSIS	M00054.metal.pos.txt.gz	MR Egger	150	4.05166	3.61153	0.263734	-3.02693	11.1303	57.493	0.0484644	68203.6	57.49 (0.05-68203.59)
XaFEfd	finn-b-AB1_TUBERCULOSIS	Tuberculosis || id:finn-b-AB1_TUBERCULOSIS	M00054.metal.pos.txt.gz	Simple mode	150	3.3855	3.1616	0.285983	-2.81124	9.58225	29.5329	0.0601303	14505	29.53 (0.06-14505.01)
XaFEfd	finn-b-AB1_TUBERCULOSIS	Tuberculosis || id:finn-b-AB1_TUBERCULOSIS	M00054.metal.pos.txt.gz	Weighted mode	150	2.48405	2.43971	0.310246	-2.29779	7.26589	11.9897	0.100481	1430.65	11.99 (0.10- 1430.65)
cqk87X	finn-b-AB1_TUBERCULOSIS	Tuberculosis || id:finn-b-AB1_TUBERCULOSIS	M00059.metal.pos.txt.gz	Inverse variance weighted	7	-1.92453	2.1773	0.376746	-6.19204	2.34298	0.145944	0.00204565	10.4122	0.15 (0.00- 10.41)
cqk87X	finn-b-AB1_TUBERCULOSIS	Tuberculosis || id:finn-b-AB1_TUBERCULOSIS	M00059.metal.pos.txt.gz	Weighted median	7	-1.47669	2.99613	0.622108	-7.34911	4.39573	0.228392	0.000643164	81.1039	0.23 (0.00- 81.10)
cqk87X	finn-b-AB1_TUBERCULOSIS	Tuberculosis || id:finn-b-AB1_TUBERCULOSIS	M00059.metal.pos.txt.gz	MR Egger	7	-2.24951	3.75734	0.575463	-9.61389	5.11487	0.105451	6.67942e-05	166.479	0.11 (0.00- 166.48)
cqk87X	finn-b-AB1_TUBERCULOSIS	Tuberculosis || id:finn-b-AB1_TUBERCULOSIS	M00059.metal.pos.txt.gz	Simple mode	7	-0.877667	4.28909	0.844628	-9.28428	7.52894	0.415752	9.28731e-05	1861.14	0.42 (0.00-1861.14)
cqk87X	finn-b-AB1_TUBERCULOSIS	Tuberculosis || id:finn-b-AB1_TUBERCULOSIS	M00059.metal.pos.txt.gz	Weighted mode	7	-1.23938	3.93416	0.763407	-8.95032	6.47157	0.289564	0.000129695	646.497	0.29 (0.00- 646.50)
eCfLlq	finn-b-AB1_TUBERCULOSIS	Tuberculosis || id:finn-b-AB1_TUBERCULOSIS	M00060.metal.pos.txt.gz	Inverse variance weighted	159	1.06884	0.702106	0.127925	-0.307287	2.44497	2.912	0.735439	11.5302	2.91 (0.74- 11.53)
eCfLlq	finn-b-AB1_TUBERCULOSIS	Tuberculosis || id:finn-b-AB1_TUBERCULOSIS	M00060.metal.pos.txt.gz	Weighted median	159	1.42476	1.07873	0.186576	-0.689546	3.53906	4.15684	0.501804	34.4344	4.16 (0.50- 34.43)
eCfLlq	finn-b-AB1_TUBERCULOSIS	Tuberculosis || id:finn-b-AB1_TUBERCULOSIS	M00060.metal.pos.txt.gz	MR Egger	159	4.95163	2.09435	0.0192883	0.846699	9.05656	141.405	2.33194	8574.6	141.41 (2.33- 8574.60)
eCfLlq	finn-b-AB1_TUBERCULOSIS	Tuberculosis || id:finn-b-AB1_TUBERCULOSIS	M00060.metal.pos.txt.gz	Simple mode	159	4.76085	3.35208	0.1575	-1.80923	11.3309	116.846	0.16378	83361.3	116.85 (0.16-83361.35)
eCfLlq	finn-b-AB1_TUBERCULOSIS	Tuberculosis || id:finn-b-AB1_TUBERCULOSIS	M00060.metal.pos.txt.gz	Weighted mode	159	5.02188	2.3752	0.0360593	0.366493	9.67726	151.696	1.44267	15950.8	151.70 (1.44-15950.78)
XOuXAa	finn-b-AB1_TUBERCULOSIS	Tuberculosis || id:finn-b-AB1_TUBERCULOSIS	M00063.metal.pos.txt.gz	Inverse variance weighted	44	1.52218	0.824098	0.0647348	-0.0930531	3.13741	4.5822	0.911145	23.0441	4.58 (0.91- 23.04)
XOuXAa	finn-b-AB1_TUBERCULOSIS	Tuberculosis || id:finn-b-AB1_TUBERCULOSIS	M00063.metal.pos.txt.gz	Weighted median	44	2.23466	1.16722	0.0555554	-0.0531004	4.52241	9.34327	0.948285	92.0574	9.34 (0.95- 92.06)
XOuXAa	finn-b-AB1_TUBERCULOSIS	Tuberculosis || id:finn-b-AB1_TUBERCULOSIS	M00063.metal.pos.txt.gz	MR Egger	44	1.69821	2.29722	0.46387	-2.80435	6.20077	5.46417	0.0605464	493.129	5.46 (0.06- 493.13)
XOuXAa	finn-b-AB1_TUBERCULOSIS	Tuberculosis || id:finn-b-AB1_TUBERCULOSIS	M00063.metal.pos.txt.gz	Simple mode	44	4.35008	2.50948	0.0901804	-0.568502	9.26867	77.4849	0.566373	10600.6	77.48 (0.57-10600.61)
XOuXAa	finn-b-AB1_TUBERCULOSIS	Tuberculosis || id:finn-b-AB1_TUBERCULOSIS	M00063.metal.pos.txt.gz	Weighted mode	44	3.34864	1.90248	0.0854953	-0.380219	7.07749	28.4639	0.683712	1184.99	28.46 (0.68- 1184.99)
7Nf4Aw	finn-b-AB1_TUBERCULOSIS	Tuberculosis || id:finn-b-AB1_TUBERCULOSIS	M00064.metal.pos.txt.gz	Inverse variance weighted	5	-1.69186	2.95829	0.567386	-7.49011	4.10638	0.184177	0.000558584	60.7268	0.18 (0.00- 60.73)
7Nf4Aw	finn-b-AB1_TUBERCULOSIS	Tuberculosis || id:finn-b-AB1_TUBERCULOSIS	M00064.metal.pos.txt.gz	Weighted median	5	-0.213204	3.75653	0.95474	-7.57601	7.1496	0.807991	0.000512601	1273.6	0.81 (0.00- 1273.60)
7Nf4Aw	finn-b-AB1_TUBERCULOSIS	Tuberculosis || id:finn-b-AB1_TUBERCULOSIS	M00064.metal.pos.txt.gz	MR Egger	5	2.84435	6.71804	0.700531	-10.323	16.0117	17.1904	3.28682e-05	8.99072e+06	17.19 (0.00-8990719.78)
7Nf4Aw	finn-b-AB1_TUBERCULOSIS	Tuberculosis || id:finn-b-AB1_TUBERCULOSIS	M00064.metal.pos.txt.gz	Simple mode	5	0.183007	5.55121	0.97528	-10.6974	11.0634	1.20082	2.26046e-05	63791.4	1.20 (0.00- 63791.36)
7Nf4Aw	finn-b-AB1_TUBERCULOSIS	Tuberculosis || id:finn-b-AB1_TUBERCULOSIS	M00064.metal.pos.txt.gz	Weighted mode	5	1.20199	4.95287	0.820185	-8.50564	10.9096	3.32673	0.000202324	54700	3.33 (0.00- 54700.05)
WvJiH8	finn-b-AB1_TUBERCULOSIS	Tuberculosis || id:finn-b-AB1_TUBERCULOSIS	M00513.metal.pos.txt.gz	Inverse variance weighted	26	2.14379	1.14818	0.0618845	-0.10664	4.39423	8.53174	0.898849	80.9821	8.53 (0.90- 80.98)
WvJiH8	finn-b-AB1_TUBERCULOSIS	Tuberculosis || id:finn-b-AB1_TUBERCULOSIS	M00513.metal.pos.txt.gz	Weighted median	26	3.3928	1.59221	0.033099	0.272077	6.51353	29.7493	1.31269	674.204	29.75 (1.31- 674.20)
WvJiH8	finn-b-AB1_TUBERCULOSIS	Tuberculosis || id:finn-b-AB1_TUBERCULOSIS	M00513.metal.pos.txt.gz	MR Egger	26	1.03624	2.58697	0.692286	-4.03422	6.10671	2.8186	0.0176994	448.858	2.82 (0.02- 448.86)
WvJiH8	finn-b-AB1_TUBERCULOSIS	Tuberculosis || id:finn-b-AB1_TUBERCULOSIS	M00513.metal.pos.txt.gz	Simple mode	26	3.51709	2.51341	0.174001	-1.4092	8.44337	33.6861	0.244339	4644.19	33.69 (0.24-4644.19)
WvJiH8	finn-b-AB1_TUBERCULOSIS	Tuberculosis || id:finn-b-AB1_TUBERCULOSIS	M00513.metal.pos.txt.gz	Weighted mode	26	2.8445	2.08563	0.184767	-1.24333	6.93234	17.193	0.288422	1024.89	17.19 (0.29-1024.89)
xu7QB4	finn-b-AB1_TUBERCULOSIS	Tuberculosis || id:finn-b-AB1_TUBERCULOSIS	M00527.metal.pos.txt.gz	Inverse variance weighted	12	0.866394	1.06206	0.414632	-1.21524	2.94803	2.37832	0.296639	19.0683	2.38 (0.30- 19.07)
xu7QB4	finn-b-AB1_TUBERCULOSIS	Tuberculosis || id:finn-b-AB1_TUBERCULOSIS	M00527.metal.pos.txt.gz	Weighted median	12	-0.301068	1.43039	0.833293	-3.10462	2.50249	0.740027	0.0448414	12.2128	0.74 (0.04- 12.21)
xu7QB4	finn-b-AB1_TUBERCULOSIS	Tuberculosis || id:finn-b-AB1_TUBERCULOSIS	M00527.metal.pos.txt.gz	MR Egger	12	0.188133	3.23662	0.954793	-6.15564	6.53191	1.20699	0.00212148	686.707	1.21 (0.00-686.71)
xu7QB4	finn-b-AB1_TUBERCULOSIS	Tuberculosis || id:finn-b-AB1_TUBERCULOSIS	M00527.metal.pos.txt.gz	Simple mode	12	-0.497199	2.77267	0.860946	-5.93164	4.93724	0.608232	0.00265413	139.385	0.61 (0.00-139.39)
xu7QB4	finn-b-AB1_TUBERCULOSIS	Tuberculosis || id:finn-b-AB1_TUBERCULOSIS	M00527.metal.pos.txt.gz	Weighted mode	12	-0.543687	2.5202	0.833145	-5.48327	4.3959	0.580603	0.00415571	81.1174	0.58 (0.00- 81.12)
jg8M85	finn-b-AB1_TUBERCULOSIS	Tuberculosis || id:finn-b-AB1_TUBERCULOSIS	M00542.metal.pos.txt.gz	Inverse variance weighted	10	-0.371077	0.252908	0.142311	-0.866777	0.124623	0.689991	0.420304	1.13272	0.69 (0.42-1.13)
jg8M85	finn-b-AB1_TUBERCULOSIS	Tuberculosis || id:finn-b-AB1_TUBERCULOSIS	M00542.metal.pos.txt.gz	Weighted median	10	-0.375434	0.313534	0.231141	-0.989961	0.239094	0.686991	0.371591	1.2701	0.69 (0.37-1.27)
jg8M85	finn-b-AB1_TUBERCULOSIS	Tuberculosis || id:finn-b-AB1_TUBERCULOSIS	M00542.metal.pos.txt.gz	MR Egger	10	-0.277258	0.367839	0.472599	-0.998223	0.443707	0.757859	0.368534	1.55847	0.76 (0.37-1.56)
jg8M85	finn-b-AB1_TUBERCULOSIS	Tuberculosis || id:finn-b-AB1_TUBERCULOSIS	M00542.metal.pos.txt.gz	Simple mode	10	-0.45734	0.456832	0.342927	-1.35273	0.438051	0.632965	0.258533	1.54968	0.63 (0.26-1.55)
jg8M85	finn-b-AB1_TUBERCULOSIS	Tuberculosis || id:finn-b-AB1_TUBERCULOSIS	M00542.metal.pos.txt.gz	Weighted mode	10	-0.340862	0.287418	0.266007	-0.904201	0.222476	0.711157	0.404865	1.24917	0.71 (0.40-1.25)
o0iK3s	finn-b-AB1_TUBERCULOSIS	Tuberculosis || id:finn-b-AB1_TUBERCULOSIS	M00553.metal.pos.txt.gz	Inverse variance weighted	15	0.0480435	0.104373	0.645298	-0.156528	0.252615	1.04922	0.855107	1.28739	1.05 (0.86-1.29)
o0iK3s	finn-b-AB1_TUBERCULOSIS	Tuberculosis || id:finn-b-AB1_TUBERCULOSIS	M00553.metal.pos.txt.gz	Weighted median	15	0.0138685	0.124721	0.911461	-0.230585	0.258322	1.01397	0.794069	1.29476	1.01 (0.79-1.29)
o0iK3s	finn-b-AB1_TUBERCULOSIS	Tuberculosis || id:finn-b-AB1_TUBERCULOSIS	M00553.metal.pos.txt.gz	MR Egger	15	-0.244502	0.15268	0.133297	-0.543754	0.0547503	0.783095	0.580565	1.05628	0.78 (0.58-1.06)
o0iK3s	finn-b-AB1_TUBERCULOSIS	Tuberculosis || id:finn-b-AB1_TUBERCULOSIS	M00553.metal.pos.txt.gz	Simple mode	15	0.0573108	0.199114	0.777695	-0.332953	0.447575	1.05898	0.716804	1.56451	1.06 (0.72-1.56)
o0iK3s	finn-b-AB1_TUBERCULOSIS	Tuberculosis || id:finn-b-AB1_TUBERCULOSIS	M00553.metal.pos.txt.gz	Weighted mode	15	-0.0262215	0.145055	0.859139	-0.310529	0.258086	0.974119	0.733059	1.29445	0.97 (0.73-1.29)
ahjHVf	finn-b-AB1_TUBERCULOSIS	Tuberculosis || id:finn-b-AB1_TUBERCULOSIS	M00569.metal.pos.txt.gz	Inverse variance weighted	12	0.401561	0.208719	0.0543637	-0.00752902	0.81065	1.49415	0.992499	2.24937	1.49 (0.99-2.25)
ahjHVf	finn-b-AB1_TUBERCULOSIS	Tuberculosis || id:finn-b-AB1_TUBERCULOSIS	M00569.metal.pos.txt.gz	Weighted median	12	0.315939	0.27385	0.248626	-0.220807	0.852686	1.37155	0.801871	2.34594	1.37 (0.80-2.35)
ahjHVf	finn-b-AB1_TUBERCULOSIS	Tuberculosis || id:finn-b-AB1_TUBERCULOSIS	M00569.metal.pos.txt.gz	MR Egger	12	0.507291	0.670912	0.467014	-0.807696	1.82228	1.66079	0.445884	6.18593	1.66 (0.45-6.19)
ahjHVf	finn-b-AB1_TUBERCULOSIS	Tuberculosis || id:finn-b-AB1_TUBERCULOSIS	M00569.metal.pos.txt.gz	Simple mode	12	0.330488	0.398699	0.424774	-0.450962	1.11194	1.39165	0.637015	3.04024	1.39 (0.64-3.04)
ahjHVf	finn-b-AB1_TUBERCULOSIS	Tuberculosis || id:finn-b-AB1_TUBERCULOSIS	M00569.metal.pos.txt.gz	Weighted mode	12	0.284661	0.357413	0.442622	-0.415869	0.98519	1.32931	0.659767	2.67832	1.33 (0.66-2.68)
TBQDL5	finn-b-AB1_TUBERCULOSIS	Tuberculosis || id:finn-b-AB1_TUBERCULOSIS	M00575.metal.pos.txt.gz	Inverse variance weighted	5	0.625325	0.395033	0.113428	-0.148939	1.39959	1.86885	0.861621	4.05354	1.87 (0.86- 4.05)
TBQDL5	finn-b-AB1_TUBERCULOSIS	Tuberculosis || id:finn-b-AB1_TUBERCULOSIS	M00575.metal.pos.txt.gz	Weighted median	5	0.53833	0.471315	0.253376	-0.385448	1.46211	1.71314	0.680146	4.31505	1.71 (0.68- 4.32)
TBQDL5	finn-b-AB1_TUBERCULOSIS	Tuberculosis || id:finn-b-AB1_TUBERCULOSIS	M00575.metal.pos.txt.gz	MR Egger	5	0.447786	0.660413	0.546361	-0.846625	1.7422	1.56484	0.42886	5.70987	1.56 (0.43- 5.71)
TBQDL5	finn-b-AB1_TUBERCULOSIS	Tuberculosis || id:finn-b-AB1_TUBERCULOSIS	M00575.metal.pos.txt.gz	Simple mode	5	1.2269	0.833054	0.214802	-0.405889	2.85968	3.41063	0.666384	17.456	3.41 (0.67-17.46)
TBQDL5	finn-b-AB1_TUBERCULOSIS	Tuberculosis || id:finn-b-AB1_TUBERCULOSIS	M00575.metal.pos.txt.gz	Weighted mode	5	0.448615	0.442753	0.368254	-0.41918	1.31641	1.56614	0.657586	3.73001	1.57 (0.66- 3.73)
AfVO8s	finn-b-AB1_TUBERCULOSIS	Tuberculosis || id:finn-b-AB1_TUBERCULOSIS	M00577.metal.pos.txt.gz	Inverse variance weighted	3	-2.06333	1.42195	0.146762	-4.85035	0.723681	0.12703	0.00782565	2.06201	0.13 (0.01- 2.06)
AfVO8s	finn-b-AB1_TUBERCULOSIS	Tuberculosis || id:finn-b-AB1_TUBERCULOSIS	M00577.metal.pos.txt.gz	Weighted median	3	-2.36036	1.69409	0.163531	-5.68077	0.960051	0.0943861	0.00341092	2.61183	0.09 (0.00- 2.61)
AfVO8s	finn-b-AB1_TUBERCULOSIS	Tuberculosis || id:finn-b-AB1_TUBERCULOSIS	M00577.metal.pos.txt.gz	MR Egger	3	-1.46036	4.90764	0.815874	-11.0793	8.15861	0.232152	1.54279e-05	3493.32	0.23 (0.00-3493.32)
AfVO8s	finn-b-AB1_TUBERCULOSIS	Tuberculosis || id:finn-b-AB1_TUBERCULOSIS	M00577.metal.pos.txt.gz	Simple mode	3	-2.44535	1.94453	0.335496	-6.25664	1.36593	0.0866957	0.00191769	3.91938	0.09 (0.00- 3.92)
AfVO8s	finn-b-AB1_TUBERCULOSIS	Tuberculosis || id:finn-b-AB1_TUBERCULOSIS	M00577.metal.pos.txt.gz	Weighted mode	3	-2.43964	1.91121	0.329965	-6.18562	1.30634	0.0871925	0.00205883	3.69264	0.09 (0.00- 3.69)
zJj0V2	finn-b-AB1_TUBERCULOSIS	Tuberculosis || id:finn-b-AB1_TUBERCULOSIS	M00584.metal.pos.txt.gz	Inverse variance weighted	18	1.18998	0.615404	0.0531547	-0.0162085	2.39617	3.28703	0.983922	10.9811	3.29 (0.98-10.98)
zJj0V2	finn-b-AB1_TUBERCULOSIS	Tuberculosis || id:finn-b-AB1_TUBERCULOSIS	M00584.metal.pos.txt.gz	Weighted median	18	1.24791	0.862177	0.147785	-0.441953	2.93778	3.48307	0.64278	18.8739	3.48 (0.64-18.87)
zJj0V2	finn-b-AB1_TUBERCULOSIS	Tuberculosis || id:finn-b-AB1_TUBERCULOSIS	M00584.metal.pos.txt.gz	MR Egger	18	1.46288	1.2945	0.275103	-1.07434	4.0001	4.31837	0.341523	54.6034	4.32 (0.34-54.60)
zJj0V2	finn-b-AB1_TUBERCULOSIS	Tuberculosis || id:finn-b-AB1_TUBERCULOSIS	M00584.metal.pos.txt.gz	Simple mode	18	1.42563	1.53896	0.367224	-1.59073	4.44198	4.16047	0.203778	84.943	4.16 (0.20-84.94)
zJj0V2	finn-b-AB1_TUBERCULOSIS	Tuberculosis || id:finn-b-AB1_TUBERCULOSIS	M00584.metal.pos.txt.gz	Weighted mode	18	1.22181	0.87263	0.179455	-0.488544	2.93217	3.39333	0.613519	18.7682	3.39 (0.61-18.77)
27WkWL	finn-b-AB1_TUBERCULOSIS	Tuberculosis || id:finn-b-AB1_TUBERCULOSIS	M00599.metal.pos.txt.gz	Inverse variance weighted	14	-0.18932	0.59237	0.749274	-1.35037	0.971726	0.827522	0.259146	2.6425	0.83 (0.26- 2.64)
27WkWL	finn-b-AB1_TUBERCULOSIS	Tuberculosis || id:finn-b-AB1_TUBERCULOSIS	M00599.metal.pos.txt.gz	Weighted median	14	-0.0367558	0.826357	0.964522	-1.65642	1.5829	0.963911	0.190822	4.86907	0.96 (0.19- 4.87)
27WkWL	finn-b-AB1_TUBERCULOSIS	Tuberculosis || id:finn-b-AB1_TUBERCULOSIS	M00599.metal.pos.txt.gz	MR Egger	14	-0.791589	1.77765	0.664029	-4.27579	2.69261	0.453124	0.0139011	14.7702	0.45 (0.01-14.77)
27WkWL	finn-b-AB1_TUBERCULOSIS	Tuberculosis || id:finn-b-AB1_TUBERCULOSIS	M00599.metal.pos.txt.gz	Simple mode	14	-0.246613	1.22768	0.843903	-2.65286	2.15964	0.781443	0.0704493	8.66799	0.78 (0.07- 8.67)
27WkWL	finn-b-AB1_TUBERCULOSIS	Tuberculosis || id:finn-b-AB1_TUBERCULOSIS	M00599.metal.pos.txt.gz	Weighted mode	14	-0.21786	1.11609	0.848255	-2.4054	1.96968	0.804238	0.0902292	7.1684	0.80 (0.09- 7.17)
2st4Ry	finn-b-AB1_TUBERCULOSIS	Tuberculosis || id:finn-b-AB1_TUBERCULOSIS	M00606.metal.pos.txt.gz	Inverse variance weighted	20	0.972999	1.22758	0.428003	-1.43306	3.37906	2.64587	0.238577	29.3432	2.65 (0.24- 29.34)
2st4Ry	finn-b-AB1_TUBERCULOSIS	Tuberculosis || id:finn-b-AB1_TUBERCULOSIS	M00606.metal.pos.txt.gz	Weighted median	20	1.83146	1.77687	0.302672	-1.65121	5.31413	6.24299	0.191817	203.188	6.24 (0.19- 203.19)
2st4Ry	finn-b-AB1_TUBERCULOSIS	Tuberculosis || id:finn-b-AB1_TUBERCULOSIS	M00606.metal.pos.txt.gz	MR Egger	20	5.81354	3.63535	0.127188	-1.31175	12.9388	334.801	0.26935	416157	334.80 (0.27-416156.56)
2st4Ry	finn-b-AB1_TUBERCULOSIS	Tuberculosis || id:finn-b-AB1_TUBERCULOSIS	M00606.metal.pos.txt.gz	Simple mode	20	2.0654	2.73133	0.45881	-3.28801	7.4188	7.88844	0.0373282	1667.04	7.89 (0.04- 1667.04)
2st4Ry	finn-b-AB1_TUBERCULOSIS	Tuberculosis || id:finn-b-AB1_TUBERCULOSIS	M00606.metal.pos.txt.gz	Weighted mode	20	2.13822	2.24045	0.351881	-2.25306	6.52951	8.48436	0.105077	685.064	8.48 (0.11- 685.06)
JRIbJE	finn-b-AB1_TUBERCULOSIS	Tuberculosis || id:finn-b-AB1_TUBERCULOSIS	M01105.metal.pos.txt.gz	Inverse variance weighted	17	-0.454068	1.05475	0.666834	-2.52138	1.61324	0.63504	0.0803487	5.01907	0.64 (0.08- 5.02)
JRIbJE	finn-b-AB1_TUBERCULOSIS	Tuberculosis || id:finn-b-AB1_TUBERCULOSIS	M01105.metal.pos.txt.gz	Weighted median	17	0.733729	1.37352	0.593207	-1.95838	3.42584	2.08283	0.141087	30.7484	2.08 (0.14- 30.75)
JRIbJE	finn-b-AB1_TUBERCULOSIS	Tuberculosis || id:finn-b-AB1_TUBERCULOSIS	M01105.metal.pos.txt.gz	MR Egger	17	-4.62812	4.00505	0.265932	-12.478	3.22178	0.00977308	3.80946e-06	25.0726	0.01 (0.00- 25.07)
JRIbJE	finn-b-AB1_TUBERCULOSIS	Tuberculosis || id:finn-b-AB1_TUBERCULOSIS	M01105.metal.pos.txt.gz	Simple mode	17	2.02801	2.47493	0.424585	-2.82285	6.87888	7.59896	0.059436	971.536	7.60 (0.06- 971.54)
JRIbJE	finn-b-AB1_TUBERCULOSIS	Tuberculosis || id:finn-b-AB1_TUBERCULOSIS	M01105.metal.pos.txt.gz	Weighted mode	17	2.12765	2.48856	0.405187	-2.74992	7.00523	8.39512	0.0639327	1102.38	8.40 (0.06-1102.38)
Pqvvvu	finn-b-AB1_TUBERCULOSIS	Tuberculosis || id:finn-b-AB1_TUBERCULOSIS	M01107.metal.pos.txt.gz	Inverse variance weighted	19	-0.100927	0.421044	0.810558	-0.926173	0.724319	0.903999	0.396067	2.06332	0.90 (0.40- 2.06)
Pqvvvu	finn-b-AB1_TUBERCULOSIS	Tuberculosis || id:finn-b-AB1_TUBERCULOSIS	M01107.metal.pos.txt.gz	Weighted median	19	0.417178	0.608232	0.492786	-0.774958	1.60931	1.51767	0.460723	4.99938	1.52 (0.46- 5.00)
Pqvvvu	finn-b-AB1_TUBERCULOSIS	Tuberculosis || id:finn-b-AB1_TUBERCULOSIS	M01107.metal.pos.txt.gz	MR Egger	19	0.119772	0.946636	0.900802	-1.73564	1.97518	1.12724	0.176288	7.20791	1.13 (0.18- 7.21)
Pqvvvu	finn-b-AB1_TUBERCULOSIS	Tuberculosis || id:finn-b-AB1_TUBERCULOSIS	M01107.metal.pos.txt.gz	Simple mode	19	0.719527	1.0254	0.491836	-1.29025	2.7293	2.05346	0.275202	15.3222	2.05 (0.28-15.32)
Pqvvvu	finn-b-AB1_TUBERCULOSIS	Tuberculosis || id:finn-b-AB1_TUBERCULOSIS	M01107.metal.pos.txt.gz	Weighted mode	19	0.395213	0.787597	0.621894	-1.14848	1.9389	1.4847	0.317119	6.95112	1.48 (0.32- 6.95)
ZvzB6h	finn-b-AB1_TUBERCULOSIS	Tuberculosis || id:finn-b-AB1_TUBERCULOSIS	M01110.metal.pos.txt.gz	Inverse variance weighted	21	1.08045	0.710355	0.128261	-0.311848	2.47274	2.946	0.732093	11.8549	2.95 (0.73-11.85)
ZvzB6h	finn-b-AB1_TUBERCULOSIS	Tuberculosis || id:finn-b-AB1_TUBERCULOSIS	M01110.metal.pos.txt.gz	Weighted median	21	0.412974	0.808477	0.609488	-1.17164	1.99759	1.51131	0.309858	7.37126	1.51 (0.31- 7.37)
ZvzB6h	finn-b-AB1_TUBERCULOSIS	Tuberculosis || id:finn-b-AB1_TUBERCULOSIS	M01110.metal.pos.txt.gz	MR Egger	21	0.145346	1.18563	0.903719	-2.17849	2.46919	1.15644	0.113212	11.8128	1.16 (0.11-11.81)
ZvzB6h	finn-b-AB1_TUBERCULOSIS	Tuberculosis || id:finn-b-AB1_TUBERCULOSIS	M01110.metal.pos.txt.gz	Simple mode	21	0.105953	1.48598	0.943865	-2.80656	3.01847	1.11177	0.0604125	20.4599	1.11 (0.06-20.46)
ZvzB6h	finn-b-AB1_TUBERCULOSIS	Tuberculosis || id:finn-b-AB1_TUBERCULOSIS	M01110.metal.pos.txt.gz	Weighted mode	21	0.431061	0.806218	0.598772	-1.14913	2.01125	1.53889	0.316913	7.47265	1.54 (0.32- 7.47)
IBkchP	finn-b-AB1_TUBERCULOSIS	Tuberculosis || id:finn-b-AB1_TUBERCULOSIS	M01114.metal.pos.txt.gz	Inverse variance weighted	17	0.402304	0.312407	0.197831	-0.210014	1.01462	1.49527	0.810573	2.75832	1.50 (0.81-2.76)
IBkchP	finn-b-AB1_TUBERCULOSIS	Tuberculosis || id:finn-b-AB1_TUBERCULOSIS	M01114.metal.pos.txt.gz	Weighted median	17	0.184696	0.412181	0.654084	-0.623178	0.992571	1.20285	0.536237	2.69816	1.20 (0.54-2.70)
IBkchP	finn-b-AB1_TUBERCULOSIS	Tuberculosis || id:finn-b-AB1_TUBERCULOSIS	M01114.metal.pos.txt.gz	MR Egger	17	0.349533	0.756431	0.650654	-1.13307	1.83214	1.41841	0.322042	6.24723	1.42 (0.32-6.25)
IBkchP	finn-b-AB1_TUBERCULOSIS	Tuberculosis || id:finn-b-AB1_TUBERCULOSIS	M01114.metal.pos.txt.gz	Simple mode	17	-0.231051	0.755944	0.763815	-1.7127	1.2506	0.793699	0.180378	3.49243	0.79 (0.18-3.49)
IBkchP	finn-b-AB1_TUBERCULOSIS	Tuberculosis || id:finn-b-AB1_TUBERCULOSIS	M01114.metal.pos.txt.gz	Weighted mode	17	-0.176496	0.613654	0.777333	-1.37926	1.02627	0.838202	0.251765	2.79062	0.84 (0.25-2.79)
0pWWK8	finn-b-AB1_TUBERCULOSIS	Tuberculosis || id:finn-b-AB1_TUBERCULOSIS	M01121.metal.pos.txt.gz	Inverse variance weighted	8	-0.374733	1.06276	0.724386	-2.45775	1.70828	0.687473	0.0856278	5.51946	0.69 (0.09-5.52)
0pWWK8	finn-b-AB1_TUBERCULOSIS	Tuberculosis || id:finn-b-AB1_TUBERCULOSIS	M01121.metal.pos.txt.gz	Weighted median	8	-1.19224	1.33931	0.373364	-3.81728	1.43281	0.303541	0.0219875	4.19045	0.30 (0.02-4.19)
0pWWK8	finn-b-AB1_TUBERCULOSIS	Tuberculosis || id:finn-b-AB1_TUBERCULOSIS	M01121.metal.pos.txt.gz	MR Egger	8	-5.16776	3.37256	0.176336	-11.778	1.44246	0.00569734	7.67171e-06	4.23109	0.01 (0.00-4.23)
0pWWK8	finn-b-AB1_TUBERCULOSIS	Tuberculosis || id:finn-b-AB1_TUBERCULOSIS	M01121.metal.pos.txt.gz	Simple mode	8	-2.13414	2.09234	0.341689	-6.23512	1.96684	0.118346	0.0019594	7.14804	0.12 (0.00-7.15)
0pWWK8	finn-b-AB1_TUBERCULOSIS	Tuberculosis || id:finn-b-AB1_TUBERCULOSIS	M01121.metal.pos.txt.gz	Weighted mode	8	-1.42299	1.65459	0.418255	-4.66599	1.82001	0.240993	0.00940997	6.17194	0.24 (0.01-6.17)
O7yWPs	finn-b-AB1_TUBERCULOSIS	Tuberculosis || id:finn-b-AB1_TUBERCULOSIS	M01123.metal.pos.txt.gz	Inverse variance weighted	10	-0.29787	0.14299	0.0372378	-0.57813	-0.0176089	0.742398	0.560946	0.982545	0.74 (0.56-0.98)
O7yWPs	finn-b-AB1_TUBERCULOSIS	Tuberculosis || id:finn-b-AB1_TUBERCULOSIS	M01123.metal.pos.txt.gz	Weighted median	10	-0.162038	0.18455	0.379933	-0.523756	0.199679	0.850409	0.592292	1.22101	0.85 (0.59-1.22)
O7yWPs	finn-b-AB1_TUBERCULOSIS	Tuberculosis || id:finn-b-AB1_TUBERCULOSIS	M01123.metal.pos.txt.gz	MR Egger	10	-0.101473	0.201849	0.628709	-0.497098	0.294152	0.903506	0.608294	1.34199	0.90 (0.61-1.34)
O7yWPs	finn-b-AB1_TUBERCULOSIS	Tuberculosis || id:finn-b-AB1_TUBERCULOSIS	M01123.metal.pos.txt.gz	Simple mode	10	-0.433521	0.391853	0.297275	-1.20155	0.334511	0.648223	0.300727	1.39726	0.65 (0.30-1.40)
O7yWPs	finn-b-AB1_TUBERCULOSIS	Tuberculosis || id:finn-b-AB1_TUBERCULOSIS	M01123.metal.pos.txt.gz	Weighted mode	10	-0.169175	0.173196	0.354199	-0.508639	0.170289	0.844361	0.601313	1.18565	0.84 (0.60-1.19)
sZgFaJ	finn-b-AB1_TUBERCULOSIS	Tuberculosis || id:finn-b-AB1_TUBERCULOSIS	M01125.metal.pos.txt.gz	Inverse variance weighted	18	-0.793683	1.39736	0.570044	-3.53251	1.94515	0.452176	0.0292314	6.99465	0.45 (0.03- 6.99)
sZgFaJ	finn-b-AB1_TUBERCULOSIS	Tuberculosis || id:finn-b-AB1_TUBERCULOSIS	M01125.metal.pos.txt.gz	Weighted median	18	0.0844001	1.77258	0.962024	-3.38985	3.55865	1.08806	0.0337136	35.1159	1.09 (0.03- 35.12)
sZgFaJ	finn-b-AB1_TUBERCULOSIS	Tuberculosis || id:finn-b-AB1_TUBERCULOSIS	M01125.metal.pos.txt.gz	MR Egger	18	1.2529	3.2758	0.707144	-5.16767	7.67347	3.50049	0.00569786	2150.54	3.50 (0.01-2150.54)
sZgFaJ	finn-b-AB1_TUBERCULOSIS	Tuberculosis || id:finn-b-AB1_TUBERCULOSIS	M01125.metal.pos.txt.gz	Simple mode	18	0.773733	2.72768	0.780097	-4.57252	6.11998	2.16784	0.0103319	454.857	2.17 (0.01- 454.86)
sZgFaJ	finn-b-AB1_TUBERCULOSIS	Tuberculosis || id:finn-b-AB1_TUBERCULOSIS	M01125.metal.pos.txt.gz	Weighted mode	18	0.482223	2.10391	0.821445	-3.64143	4.60588	1.61967	0.0262148	100.071	1.62 (0.03- 100.07)
MoY8Co	finn-b-AB1_TUBERCULOSIS	Tuberculosis || id:finn-b-AB1_TUBERCULOSIS	M01284.metal.pos.txt.gz	Inverse variance weighted	19	0.703942	0.920955	0.444652	-1.10113	2.50901	2.02171	0.332495	12.2928	2.02 (0.33- 12.29)
MoY8Co	finn-b-AB1_TUBERCULOSIS	Tuberculosis || id:finn-b-AB1_TUBERCULOSIS	M01284.metal.pos.txt.gz	Weighted median	19	0.84968	1.32157	0.520268	-1.7406	3.43996	2.3389	0.175415	31.1857	2.34 (0.18- 31.19)
MoY8Co	finn-b-AB1_TUBERCULOSIS	Tuberculosis || id:finn-b-AB1_TUBERCULOSIS	M01284.metal.pos.txt.gz	MR Egger	19	-3.93447	3.41201	0.264817	-10.622	2.75308	0.0195561	2.43737e-05	15.6908	0.02 (0.00- 15.69)
MoY8Co	finn-b-AB1_TUBERCULOSIS	Tuberculosis || id:finn-b-AB1_TUBERCULOSIS	M01284.metal.pos.txt.gz	Simple mode	19	3.53998	2.30173	0.141451	-0.971418	8.05137	34.4661	0.378546	3138.09	34.47 (0.38-3138.09)
MoY8Co	finn-b-AB1_TUBERCULOSIS	Tuberculosis || id:finn-b-AB1_TUBERCULOSIS	M01284.metal.pos.txt.gz	Weighted mode	19	1.78583	1.93887	0.369195	-2.01435	5.58602	5.96456	0.133407	266.673	5.96 (0.13- 266.67)
pb4brI	finn-b-AB1_TUBERCULOSIS	Tuberculosis || id:finn-b-AB1_TUBERCULOSIS	M01299.metal.pos.txt.gz	Inverse variance weighted	31	2.2955	0.944414	0.0150735	0.444448	4.14655	9.92939	1.55963	63.2155	9.93 (1.56- 63.22)
pb4brI	finn-b-AB1_TUBERCULOSIS	Tuberculosis || id:finn-b-AB1_TUBERCULOSIS	M01299.metal.pos.txt.gz	Weighted median	31	1.2423	1.38209	0.368729	-1.4666	3.9512	3.46358	0.230709	51.9979	3.46 (0.23- 52.00)
pb4brI	finn-b-AB1_TUBERCULOSIS	Tuberculosis || id:finn-b-AB1_TUBERCULOSIS	M01299.metal.pos.txt.gz	MR Egger	31	0.0745796	3.86608	0.984741	-7.50295	7.65211	1.07743	0.000551457	2105.07	1.08 (0.00-2105.07)
pb4brI	finn-b-AB1_TUBERCULOSIS	Tuberculosis || id:finn-b-AB1_TUBERCULOSIS	M01299.metal.pos.txt.gz	Simple mode	31	0.634557	2.65645	0.812827	-4.57208	5.84119	1.88619	0.0103364	344.19	1.89 (0.01- 344.19)
pb4brI	finn-b-AB1_TUBERCULOSIS	Tuberculosis || id:finn-b-AB1_TUBERCULOSIS	M01299.metal.pos.txt.gz	Weighted mode	31	0.853746	2.16313	0.69587	-3.38598	5.09348	2.34843	0.0338443	162.955	2.35 (0.03- 162.96)
tJnVN0	finn-b-AB1_TUBERCULOSIS	Tuberculosis || id:finn-b-AB1_TUBERCULOSIS	M01301.metal.pos.txt.gz	Inverse variance weighted	22	0.128969	1.4287	0.928072	-2.67128	2.92922	1.13766	0.0691636	18.713	1.14 (0.07- 18.71)
tJnVN0	finn-b-AB1_TUBERCULOSIS	Tuberculosis || id:finn-b-AB1_TUBERCULOSIS	M01301.metal.pos.txt.gz	Weighted median	22	-0.678246	1.96828	0.730403	-4.53607	3.17957	0.507506	0.0107155	24.0365	0.51 (0.01- 24.04)
tJnVN0	finn-b-AB1_TUBERCULOSIS	Tuberculosis || id:finn-b-AB1_TUBERCULOSIS	M01301.metal.pos.txt.gz	MR Egger	22	6.16824	6.83359	0.377462	-7.2256	19.5621	477.347	0.000727718	3.13116e+08	477.35 (0.00-313115635.88)
tJnVN0	finn-b-AB1_TUBERCULOSIS	Tuberculosis || id:finn-b-AB1_TUBERCULOSIS	M01301.metal.pos.txt.gz	Simple mode	22	0.254547	3.80423	0.947285	-7.20174	7.71084	1.28988	0.000745285	2232.41	1.29 (0.00- 2232.41)
tJnVN0	finn-b-AB1_TUBERCULOSIS	Tuberculosis || id:finn-b-AB1_TUBERCULOSIS	M01301.metal.pos.txt.gz	Weighted mode	22	0.163844	3.18546	0.959465	-6.07965	6.40734	1.17803	0.00228898	606.277	1.18 (0.00- 606.28)
hNULyI	finn-b-AB1_TUBERCULOSIS	Tuberculosis || id:finn-b-AB1_TUBERCULOSIS	M01302.metal.pos.txt.gz	Inverse variance weighted	21	-2.32927	1.88258	0.215983	-6.01912	1.36057	0.0973664	0.0024318	3.89843	0.10 (0.00- 3.90)
hNULyI	finn-b-AB1_TUBERCULOSIS	Tuberculosis || id:finn-b-AB1_TUBERCULOSIS	M01302.metal.pos.txt.gz	Weighted median	21	-2.7294	2.24766	0.224623	-7.13481	1.67602	0.0652587	0.000796876	5.34424	0.07 (0.00- 5.34)
hNULyI	finn-b-AB1_TUBERCULOSIS	Tuberculosis || id:finn-b-AB1_TUBERCULOSIS	M01302.metal.pos.txt.gz	MR Egger	21	-4.95574	6.88498	0.480416	-18.4503	8.53883	0.00704289	9.70811e-09	5109.36	0.01 (0.00-5109.36)
hNULyI	finn-b-AB1_TUBERCULOSIS	Tuberculosis || id:finn-b-AB1_TUBERCULOSIS	M01302.metal.pos.txt.gz	Simple mode	21	-5.55194	4.66536	0.247968	-14.696	3.59216	0.00387993	4.14564e-07	36.3125	0.00 (0.00- 36.31)
hNULyI	finn-b-AB1_TUBERCULOSIS	Tuberculosis || id:finn-b-AB1_TUBERCULOSIS	M01302.metal.pos.txt.gz	Weighted mode	21	-4.09387	4.25659	0.347649	-12.4368	4.24905	0.0166746	3.96982e-06	70.0389	0.02 (0.00- 70.04)
TrpnE7	finn-b-AB1_TUBERCULOSIS	Tuberculosis || id:finn-b-AB1_TUBERCULOSIS	M01303.metal.pos.txt.gz	Inverse variance weighted	17	0.0288318	0.99833	0.97696	-1.9279	1.98556	1.02925	0.145454	7.28312	1.03 (0.15- 7.28)
TrpnE7	finn-b-AB1_TUBERCULOSIS	Tuberculosis || id:finn-b-AB1_TUBERCULOSIS	M01303.metal.pos.txt.gz	Weighted median	17	-0.765241	1.16804	0.51237	-3.0546	1.52411	0.465222	0.0471418	4.59107	0.47 (0.05- 4.59)
TrpnE7	finn-b-AB1_TUBERCULOSIS	Tuberculosis || id:finn-b-AB1_TUBERCULOSIS	M01303.metal.pos.txt.gz	MR Egger	17	-2.35746	3.88156	0.552702	-9.96531	5.25039	0.0946599	4.70023e-05	190.64	0.09 (0.00-190.64)
TrpnE7	finn-b-AB1_TUBERCULOSIS	Tuberculosis || id:finn-b-AB1_TUBERCULOSIS	M01303.metal.pos.txt.gz	Simple mode	17	-1.26216	2.11834	0.559628	-5.4141	2.88979	0.283043	0.00445332	17.9895	0.28 (0.00- 17.99)
TrpnE7	finn-b-AB1_TUBERCULOSIS	Tuberculosis || id:finn-b-AB1_TUBERCULOSIS	M01303.metal.pos.txt.gz	Weighted mode	17	-1.14284	1.8415	0.5436	-4.75218	2.4665	0.318912	0.00863285	11.7811	0.32 (0.01- 11.78)
Zit9Lt	finn-b-AB1_TUBERCULOSIS	Tuberculosis || id:finn-b-AB1_TUBERCULOSIS	M01336.metal.pos.txt.gz	Inverse variance weighted	28	-1.465	0.996672	0.141592	-3.41847	0.488481	0.231079	0.0327625	1.62984	0.23 (0.03-1.63)
Zit9Lt	finn-b-AB1_TUBERCULOSIS	Tuberculosis || id:finn-b-AB1_TUBERCULOSIS	M01336.metal.pos.txt.gz	Weighted median	28	-2.08039	1.32862	0.11739	-4.68449	0.523712	0.124882	0.00923748	1.68828	0.12 (0.01-1.69)
Zit9Lt	finn-b-AB1_TUBERCULOSIS	Tuberculosis || id:finn-b-AB1_TUBERCULOSIS	M01336.metal.pos.txt.gz	MR Egger	28	-2.45664	2.34736	0.304939	-7.05747	2.1442	0.0857229	0.000860956	8.53518	0.09 (0.00-8.54)
Zit9Lt	finn-b-AB1_TUBERCULOSIS	Tuberculosis || id:finn-b-AB1_TUBERCULOSIS	M01336.metal.pos.txt.gz	Simple mode	28	-4.98891	2.29956	0.0390157	-9.49605	-0.481764	0.0068131	7.51479e-05	0.617693	0.01 (0.00-0.62)
Zit9Lt	finn-b-AB1_TUBERCULOSIS	Tuberculosis || id:finn-b-AB1_TUBERCULOSIS	M01336.metal.pos.txt.gz	Weighted mode	28	-1.73298	1.64623	0.301811	-4.9596	1.49364	0.176756	0.00701571	4.45327	0.18 (0.01-4.45)
Y5Wrwr	finn-b-AB1_TUBERCULOSIS	Tuberculosis || id:finn-b-AB1_TUBERCULOSIS	M01356.metal.pos.txt.gz	Inverse variance weighted	16	0.0382516	0.628539	0.951472	-1.19369	1.27019	1.03899	0.303102	3.56152	1.04 (0.30- 3.56)
Y5Wrwr	finn-b-AB1_TUBERCULOSIS	Tuberculosis || id:finn-b-AB1_TUBERCULOSIS	M01356.metal.pos.txt.gz	Weighted median	16	0.372464	0.873683	0.669879	-1.33996	2.08488	1.45131	0.261857	8.04365	1.45 (0.26- 8.04)
Y5Wrwr	finn-b-AB1_TUBERCULOSIS	Tuberculosis || id:finn-b-AB1_TUBERCULOSIS	M01356.metal.pos.txt.gz	MR Egger	16	0.241452	1.16221	0.838414	-2.03648	2.51938	1.2731	0.130488	12.4209	1.27 (0.13-12.42)
Y5Wrwr	finn-b-AB1_TUBERCULOSIS	Tuberculosis || id:finn-b-AB1_TUBERCULOSIS	M01356.metal.pos.txt.gz	Simple mode	16	0.162255	1.33548	0.904911	-2.45528	2.77979	1.17616	0.0858395	16.1156	1.18 (0.09-16.12)
Y5Wrwr	finn-b-AB1_TUBERCULOSIS	Tuberculosis || id:finn-b-AB1_TUBERCULOSIS	M01356.metal.pos.txt.gz	Weighted mode	16	0.361451	0.950693	0.709129	-1.50191	2.22481	1.43541	0.222705	9.25172	1.44 (0.22- 9.25)
iOuNyL	finn-b-AB1_TUBERCULOSIS	Tuberculosis || id:finn-b-AB1_TUBERCULOSIS	M01358.metal.pos.txt.gz	Inverse variance weighted	42	-0.129676	0.771593	0.866534	-1.642	1.38265	0.87838	0.193593	3.98543	0.88 (0.19- 3.99)
iOuNyL	finn-b-AB1_TUBERCULOSIS	Tuberculosis || id:finn-b-AB1_TUBERCULOSIS	M01358.metal.pos.txt.gz	Weighted median	42	-0.290317	1.08798	0.789592	-2.42276	1.84212	0.748026	0.0886769	6.30991	0.75 (0.09- 6.31)
iOuNyL	finn-b-AB1_TUBERCULOSIS	Tuberculosis || id:finn-b-AB1_TUBERCULOSIS	M01358.metal.pos.txt.gz	MR Egger	42	-4.85058	1.99246	0.0194705	-8.75581	-0.94535	0.00782385	0.000157544	0.388543	0.01 (0.00- 0.39)
iOuNyL	finn-b-AB1_TUBERCULOSIS	Tuberculosis || id:finn-b-AB1_TUBERCULOSIS	M01358.metal.pos.txt.gz	Simple mode	42	1.36784	2.23388	0.543709	-3.01056	5.74625	3.92688	0.0492639	313.016	3.93 (0.05-313.02)
iOuNyL	finn-b-AB1_TUBERCULOSIS	Tuberculosis || id:finn-b-AB1_TUBERCULOSIS	M01358.metal.pos.txt.gz	Weighted mode	42	-0.377042	2.0331	0.853789	-4.36191	3.60783	0.685887	0.012754	36.8858	0.69 (0.01- 36.89)
6xY5d6	finn-b-AB1_TUBERCULOSIS	Tuberculosis || id:finn-b-AB1_TUBERCULOSIS	M01359.metal.pos.txt.gz	Inverse variance weighted	20	-1.99334	0.899618	0.0267076	-3.75659	-0.230091	0.136239	0.0233632	0.794462	0.14 (0.02-0.79)
6xY5d6	finn-b-AB1_TUBERCULOSIS	Tuberculosis || id:finn-b-AB1_TUBERCULOSIS	M01359.metal.pos.txt.gz	Weighted median	20	-3.2272	1.26645	0.0108273	-5.70944	-0.744957	0.0396685	0.00331453	0.474755	0.04 (0.00-0.47)
6xY5d6	finn-b-AB1_TUBERCULOSIS	Tuberculosis || id:finn-b-AB1_TUBERCULOSIS	M01359.metal.pos.txt.gz	MR Egger	20	-4.96791	3.34748	0.15509	-11.529	1.59316	0.00695769	9.84083e-06	4.91925	0.01 (0.00-4.92)
6xY5d6	finn-b-AB1_TUBERCULOSIS	Tuberculosis || id:finn-b-AB1_TUBERCULOSIS	M01359.metal.pos.txt.gz	Simple mode	20	-3.6527	2.3819	0.14163	-8.32122	1.01582	0.0259211	0.0002433	2.76162	0.03 (0.00-2.76)
6xY5d6	finn-b-AB1_TUBERCULOSIS	Tuberculosis || id:finn-b-AB1_TUBERCULOSIS	M01359.metal.pos.txt.gz	Weighted mode	20	-3.75024	2.3236	0.123017	-8.30449	0.80401	0.0235121	0.000247404	2.23448	0.02 (0.00-2.23)
5kY20u	finn-b-AB1_TUBERCULOSIS	Tuberculosis || id:finn-b-AB1_TUBERCULOSIS	M01361.metal.pos.txt.gz	Inverse variance weighted	20	0.56902	0.729453	0.435353	-0.860708	1.99875	1.76654	0.422863	7.37981	1.77 (0.42- 7.38)
5kY20u	finn-b-AB1_TUBERCULOSIS	Tuberculosis || id:finn-b-AB1_TUBERCULOSIS	M01361.metal.pos.txt.gz	Weighted median	20	0.961982	1.00025	0.336178	-0.998504	2.92247	2.61688	0.36843	18.5871	2.62 (0.37-18.59)
5kY20u	finn-b-AB1_TUBERCULOSIS	Tuberculosis || id:finn-b-AB1_TUBERCULOSIS	M01361.metal.pos.txt.gz	MR Egger	20	-1.31297	2.00357	0.520551	-5.23997	2.61402	0.269019	0.00530042	13.6538	0.27 (0.01-13.65)
5kY20u	finn-b-AB1_TUBERCULOSIS	Tuberculosis || id:finn-b-AB1_TUBERCULOSIS	M01361.metal.pos.txt.gz	Simple mode	20	1.23693	1.62275	0.455274	-1.94366	4.41751	3.44501	0.14318	82.8898	3.45 (0.14-82.89)
5kY20u	finn-b-AB1_TUBERCULOSIS	Tuberculosis || id:finn-b-AB1_TUBERCULOSIS	M01361.metal.pos.txt.gz	Weighted mode	20	1.28034	1.4204	0.378666	-1.50365	4.06433	3.59785	0.222316	58.2257	3.60 (0.22-58.23)
NArdCn	finn-b-AB1_TUBERCULOSIS	Tuberculosis || id:finn-b-AB1_TUBERCULOSIS	M01365.metal.pos.txt.gz	Inverse variance weighted	22	-0.271115	0.742243	0.714914	-1.72591	1.18368	0.762529	0.178011	3.26638	0.76 (0.18- 3.27)
NArdCn	finn-b-AB1_TUBERCULOSIS	Tuberculosis || id:finn-b-AB1_TUBERCULOSIS	M01365.metal.pos.txt.gz	Weighted median	22	-0.279093	0.885191	0.752541	-2.01407	1.45588	0.75647	0.133445	4.28826	0.76 (0.13- 4.29)
NArdCn	finn-b-AB1_TUBERCULOSIS	Tuberculosis || id:finn-b-AB1_TUBERCULOSIS	M01365.metal.pos.txt.gz	MR Egger	22	0.399586	1.3814	0.775359	-2.30796	3.10713	1.49121	0.0994638	22.3569	1.49 (0.10-22.36)
NArdCn	finn-b-AB1_TUBERCULOSIS	Tuberculosis || id:finn-b-AB1_TUBERCULOSIS	M01365.metal.pos.txt.gz	Simple mode	22	-2.00258	1.54982	0.210347	-5.04022	1.03506	0.134986	0.00647232	2.81526	0.13 (0.01- 2.82)
NArdCn	finn-b-AB1_TUBERCULOSIS	Tuberculosis || id:finn-b-AB1_TUBERCULOSIS	M01365.metal.pos.txt.gz	Weighted mode	22	-0.461446	1.09501	0.677739	-2.60766	1.68477	0.630372	0.0737065	5.39122	0.63 (0.07- 5.39)
Gd5flG	finn-b-AB1_TUBERCULOSIS	Tuberculosis || id:finn-b-AB1_TUBERCULOSIS	M01444.metal.pos.txt.gz	Inverse variance weighted	15	0.815149	0.620879	0.189218	-0.401773	2.03207	2.25951	0.669132	7.62987	2.26 (0.67- 7.63)
Gd5flG	finn-b-AB1_TUBERCULOSIS	Tuberculosis || id:finn-b-AB1_TUBERCULOSIS	M01444.metal.pos.txt.gz	Weighted median	15	1.17937	0.791733	0.136327	-0.372424	2.73117	3.25234	0.689062	15.3509	3.25 (0.69- 15.35)
Gd5flG	finn-b-AB1_TUBERCULOSIS	Tuberculosis || id:finn-b-AB1_TUBERCULOSIS	M01444.metal.pos.txt.gz	MR Egger	15	2.04112	1.78412	0.273233	-1.45576	5.53799	7.6992	0.233223	254.167	7.70 (0.23-254.17)
Gd5flG	finn-b-AB1_TUBERCULOSIS	Tuberculosis || id:finn-b-AB1_TUBERCULOSIS	M01444.metal.pos.txt.gz	Simple mode	15	1.38967	1.36342	0.325375	-1.28264	4.06198	4.01352	0.277304	58.089	4.01 (0.28- 58.09)
Gd5flG	finn-b-AB1_TUBERCULOSIS	Tuberculosis || id:finn-b-AB1_TUBERCULOSIS	M01444.metal.pos.txt.gz	Weighted mode	15	1.35997	1.12272	0.245825	-0.840566	3.56051	3.89607	0.431466	35.181	3.90 (0.43- 35.18)
9jt8O0	finn-b-AB1_TUBERCULOSIS	Tuberculosis || id:finn-b-AB1_TUBERCULOSIS	M01493.metal.pos.txt.gz	Inverse variance weighted	9	0.580098	1.20918	0.631409	-1.7899	2.95009	1.78621	0.166977	19.1078	1.79 (0.17- 19.11)
9jt8O0	finn-b-AB1_TUBERCULOSIS	Tuberculosis || id:finn-b-AB1_TUBERCULOSIS	M01493.metal.pos.txt.gz	Weighted median	9	0.668559	1.54298	0.664804	-2.35569	3.69281	1.95142	0.0948282	40.1574	1.95 (0.09- 40.16)
9jt8O0	finn-b-AB1_TUBERCULOSIS	Tuberculosis || id:finn-b-AB1_TUBERCULOSIS	M01493.metal.pos.txt.gz	MR Egger	9	2.04174	3.67427	0.595731	-5.15983	9.24331	7.70399	0.00574266	10335.2	7.70 (0.01-10335.20)
9jt8O0	finn-b-AB1_TUBERCULOSIS	Tuberculosis || id:finn-b-AB1_TUBERCULOSIS	M01493.metal.pos.txt.gz	Simple mode	9	-1.89431	2.14456	0.402832	-6.09765	2.30903	0.150422	0.00224814	10.0647	0.15 (0.00- 10.06)
9jt8O0	finn-b-AB1_TUBERCULOSIS	Tuberculosis || id:finn-b-AB1_TUBERCULOSIS	M01493.metal.pos.txt.gz	Weighted mode	9	0.490739	1.79294	0.791245	-3.02343	4.00491	1.63352	0.048634	54.8669	1.63 (0.05- 54.87)
FPFSYN	finn-b-AB1_TUBERCULOSIS	Tuberculosis || id:finn-b-AB1_TUBERCULOSIS	M01494.metal.pos.txt.gz	Inverse variance weighted	22	-1.16081	0.922404	0.208224	-2.96872	0.647098	0.313231	0.0513688	1.90999	0.31 (0.05- 1.91)
FPFSYN	finn-b-AB1_TUBERCULOSIS	Tuberculosis || id:finn-b-AB1_TUBERCULOSIS	M01494.metal.pos.txt.gz	Weighted median	22	0.680701	1.10186	0.536722	-1.47893	2.84034	1.97526	0.22788	17.1215	1.98 (0.23-17.12)
FPFSYN	finn-b-AB1_TUBERCULOSIS	Tuberculosis || id:finn-b-AB1_TUBERCULOSIS	M01494.metal.pos.txt.gz	MR Egger	22	0.559721	1.48032	0.709334	-2.34171	3.46115	1.75018	0.0961635	31.8535	1.75 (0.10-31.85)
FPFSYN	finn-b-AB1_TUBERCULOSIS	Tuberculosis || id:finn-b-AB1_TUBERCULOSIS	M01494.metal.pos.txt.gz	Simple mode	22	-2.53365	2.58312	0.337832	-7.59656	2.52926	0.0793685	0.000502174	12.5442	0.08 (0.00-12.54)
FPFSYN	finn-b-AB1_TUBERCULOSIS	Tuberculosis || id:finn-b-AB1_TUBERCULOSIS	M01494.metal.pos.txt.gz	Weighted mode	22	0.40762	1.10986	0.717092	-1.76771	2.58295	1.50324	0.170724	13.2361	1.50 (0.17-13.24)
0Z2Y0I	finn-b-AB1_TUBERCULOSIS	Tuberculosis || id:finn-b-AB1_TUBERCULOSIS	M01508.metal.pos.txt.gz	Inverse variance weighted	25	1.14988	0.55374	0.0378416	0.0645477	2.23521	3.15781	1.06668	9.34844	3.16 (1.07- 9.35)
0Z2Y0I	finn-b-AB1_TUBERCULOSIS	Tuberculosis || id:finn-b-AB1_TUBERCULOSIS	M01508.metal.pos.txt.gz	Weighted median	25	1.43114	0.835876	0.0868706	-0.207179	3.06946	4.18346	0.812874	21.5302	4.18 (0.81-21.53)
0Z2Y0I	finn-b-AB1_TUBERCULOSIS	Tuberculosis || id:finn-b-AB1_TUBERCULOSIS	M01508.metal.pos.txt.gz	MR Egger	25	1.15894	1.00033	0.258525	-0.80171	3.1196	3.18657	0.448561	22.6373	3.19 (0.45-22.64)
0Z2Y0I	finn-b-AB1_TUBERCULOSIS	Tuberculosis || id:finn-b-AB1_TUBERCULOSIS	M01508.metal.pos.txt.gz	Simple mode	25	1.6303	1.38222	0.249767	-1.07885	4.33945	5.10542	0.339986	76.6657	5.11 (0.34-76.67)
0Z2Y0I	finn-b-AB1_TUBERCULOSIS	Tuberculosis || id:finn-b-AB1_TUBERCULOSIS	M01508.metal.pos.txt.gz	Weighted mode	25	1.19621	0.931038	0.21112	-0.628624	3.02105	3.30756	0.533325	20.5127	3.31 (0.53-20.51)
ksmFD5	finn-b-AB1_TUBERCULOSIS	Tuberculosis || id:finn-b-AB1_TUBERCULOSIS	M01515.metal.pos.txt.gz	Inverse variance weighted	18	0.0250875	0.0580838	0.6658	-0.0887567	0.138932	1.0254	0.915068	1.14905	1.03 (0.92-1.15)
ksmFD5	finn-b-AB1_TUBERCULOSIS	Tuberculosis || id:finn-b-AB1_TUBERCULOSIS	M01515.metal.pos.txt.gz	Weighted median	18	0.0222761	0.0817216	0.785172	-0.137898	0.18245	1.02253	0.871187	1.20015	1.02 (0.87-1.20)
ksmFD5	finn-b-AB1_TUBERCULOSIS	Tuberculosis || id:finn-b-AB1_TUBERCULOSIS	M01515.metal.pos.txt.gz	MR Egger	18	0.043489	0.0831214	0.608007	-0.119429	0.206407	1.04445	0.887427	1.22925	1.04 (0.89-1.23)
ksmFD5	finn-b-AB1_TUBERCULOSIS	Tuberculosis || id:finn-b-AB1_TUBERCULOSIS	M01515.metal.pos.txt.gz	Simple mode	18	-0.0537655	0.120104	0.660052	-0.28917	0.181639	0.947654	0.748885	1.19918	0.95 (0.75-1.20)
ksmFD5	finn-b-AB1_TUBERCULOSIS	Tuberculosis || id:finn-b-AB1_TUBERCULOSIS	M01515.metal.pos.txt.gz	Weighted mode	18	0.0371847	0.0759055	0.63048	-0.11159	0.18596	1.03788	0.894411	1.20437	1.04 (0.89-1.20)
NX22RZ	finn-b-AB1_TUBERCULOSIS	Tuberculosis || id:finn-b-AB1_TUBERCULOSIS	M01558.metal.pos.txt.gz	Inverse variance weighted	33	0.906119	0.81589	0.266745	-0.693025	2.50526	2.4747	0.500061	12.2468	2.47 (0.50- 12.25)
NX22RZ	finn-b-AB1_TUBERCULOSIS	Tuberculosis || id:finn-b-AB1_TUBERCULOSIS	M01558.metal.pos.txt.gz	Weighted median	33	0.157707	1.2847	0.902299	-2.36031	2.67573	1.17082	0.0943906	14.5229	1.17 (0.09- 14.52)
NX22RZ	finn-b-AB1_TUBERCULOSIS	Tuberculosis || id:finn-b-AB1_TUBERCULOSIS	M01558.metal.pos.txt.gz	MR Egger	33	3.49403	1.9429	0.0818654	-0.314056	7.30211	32.9182	0.730478	1483.42	32.92 (0.73-1483.42)
NX22RZ	finn-b-AB1_TUBERCULOSIS	Tuberculosis || id:finn-b-AB1_TUBERCULOSIS	M01558.metal.pos.txt.gz	Simple mode	33	-0.7989	2.38452	0.739785	-5.47256	3.87476	0.449824	0.00420045	48.1713	0.45 (0.00- 48.17)
NX22RZ	finn-b-AB1_TUBERCULOSIS	Tuberculosis || id:finn-b-AB1_TUBERCULOSIS	M01558.metal.pos.txt.gz	Weighted mode	33	-0.215781	1.42247	0.88038	-3.00381	2.57225	0.805912	0.0495976	13.0953	0.81 (0.05- 13.10)
o4N61v	finn-b-AB1_TUBERCULOSIS	Tuberculosis || id:finn-b-AB1_TUBERCULOSIS	M01561.metal.pos.txt.gz	Inverse variance weighted	11	0.603434	0.695327	0.385481	-0.759407	1.96627	1.82839	0.467944	7.14401	1.83 (0.47- 7.14)
o4N61v	finn-b-AB1_TUBERCULOSIS	Tuberculosis || id:finn-b-AB1_TUBERCULOSIS	M01561.metal.pos.txt.gz	Weighted median	11	1.19374	0.961049	0.214192	-0.689916	3.0774	3.2994	0.501618	21.7018	3.30 (0.50-21.70)
o4N61v	finn-b-AB1_TUBERCULOSIS	Tuberculosis || id:finn-b-AB1_TUBERCULOSIS	M01561.metal.pos.txt.gz	MR Egger	11	0.592615	1.84273	0.755102	-3.01913	4.20436	1.80871	0.0488438	66.9775	1.81 (0.05-66.98)
o4N61v	finn-b-AB1_TUBERCULOSIS	Tuberculosis || id:finn-b-AB1_TUBERCULOSIS	M01561.metal.pos.txt.gz	Simple mode	11	1.36819	1.55228	0.398786	-1.67428	4.41066	3.92825	0.187444	82.3241	3.93 (0.19-82.32)
o4N61v	finn-b-AB1_TUBERCULOSIS	Tuberculosis || id:finn-b-AB1_TUBERCULOSIS	M01561.metal.pos.txt.gz	Weighted mode	11	1.50001	1.33929	0.28889	-1.125	4.12501	4.48172	0.324654	61.8684	4.48 (0.32-61.87)
FmvEgA	finn-b-AB1_TUBERCULOSIS	Tuberculosis || id:finn-b-AB1_TUBERCULOSIS	M01564.metal.pos.txt.gz	Inverse variance weighted	42	0.333122	0.801006	0.677498	-1.23685	1.90309	1.39532	0.290297	6.70661	1.40 (0.29- 6.71)
FmvEgA	finn-b-AB1_TUBERCULOSIS	Tuberculosis || id:finn-b-AB1_TUBERCULOSIS	M01564.metal.pos.txt.gz	Weighted median	42	0.402692	1.06391	0.705059	-1.68258	2.48796	1.49585	0.185894	12.0368	1.50 (0.19- 12.04)
FmvEgA	finn-b-AB1_TUBERCULOSIS	Tuberculosis || id:finn-b-AB1_TUBERCULOSIS	M01564.metal.pos.txt.gz	MR Egger	42	4.55577	2.11394	0.037227	0.412453	8.69908	95.1797	1.51052	5997.39	95.18 (1.51-5997.39)
FmvEgA	finn-b-AB1_TUBERCULOSIS	Tuberculosis || id:finn-b-AB1_TUBERCULOSIS	M01564.metal.pos.txt.gz	Simple mode	42	-0.930783	2.09784	0.659602	-5.04254	3.18098	0.394245	0.0064573	24.0703	0.39 (0.01- 24.07)
FmvEgA	finn-b-AB1_TUBERCULOSIS	Tuberculosis || id:finn-b-AB1_TUBERCULOSIS	M01564.metal.pos.txt.gz	Weighted mode	42	0.230593	1.64903	0.889474	-3.0015	3.46269	1.25935	0.0497123	31.9027	1.26 (0.05- 31.90)
uJ82h6	finn-b-AB1_TUBERCULOSIS	Tuberculosis || id:finn-b-AB1_TUBERCULOSIS	M01572.metal.pos.txt.gz	Inverse variance weighted	16	-1.22294	0.946668	0.196414	-3.07841	0.632529	0.294364	0.0460325	1.88236	0.29 (0.05- 1.88)
uJ82h6	finn-b-AB1_TUBERCULOSIS	Tuberculosis || id:finn-b-AB1_TUBERCULOSIS	M01572.metal.pos.txt.gz	Weighted median	16	-1.24404	1.30788	0.341506	-3.80748	1.31939	0.288217	0.0222041	3.74115	0.29 (0.02- 3.74)
uJ82h6	finn-b-AB1_TUBERCULOSIS	Tuberculosis || id:finn-b-AB1_TUBERCULOSIS	M01572.metal.pos.txt.gz	MR Egger	16	-3.02126	3.14236	0.352633	-9.18029	3.13776	0.0487397	0.000103051	23.0522	0.05 (0.00-23.05)
uJ82h6	finn-b-AB1_TUBERCULOSIS	Tuberculosis || id:finn-b-AB1_TUBERCULOSIS	M01572.metal.pos.txt.gz	Simple mode	16	-1.10806	2.11504	0.608005	-5.25354	3.03741	0.330198	0.00522896	20.8513	0.33 (0.01-20.85)
uJ82h6	finn-b-AB1_TUBERCULOSIS	Tuberculosis || id:finn-b-AB1_TUBERCULOSIS	M01572.metal.pos.txt.gz	Weighted mode	16	-0.879721	1.97728	0.662734	-4.75519	2.99575	0.414899	0.00860692	20.0003	0.41 (0.01-20.00)
PSMbHR	finn-b-AB1_TUBERCULOSIS	Tuberculosis || id:finn-b-AB1_TUBERCULOSIS	M01573.metal.pos.txt.gz	Inverse variance weighted	13	0.116486	0.472934	0.805446	-0.810465	1.04344	1.12354	0.444651	2.83896	1.12 (0.44-2.84)
PSMbHR	finn-b-AB1_TUBERCULOSIS	Tuberculosis || id:finn-b-AB1_TUBERCULOSIS	M01573.metal.pos.txt.gz	Weighted median	13	-0.0689263	0.464138	0.881945	-0.978637	0.840784	0.933395	0.375823	2.31818	0.93 (0.38-2.32)
PSMbHR	finn-b-AB1_TUBERCULOSIS	Tuberculosis || id:finn-b-AB1_TUBERCULOSIS	M01573.metal.pos.txt.gz	MR Egger	13	-1.03083	1.33183	0.455244	-3.64121	1.57954	0.356709	0.0262205	4.85274	0.36 (0.03-4.85)
PSMbHR	finn-b-AB1_TUBERCULOSIS	Tuberculosis || id:finn-b-AB1_TUBERCULOSIS	M01573.metal.pos.txt.gz	Simple mode	13	-0.474454	0.947069	0.625454	-2.33071	1.3818	0.622225	0.0972267	3.98207	0.62 (0.10-3.98)
PSMbHR	finn-b-AB1_TUBERCULOSIS	Tuberculosis || id:finn-b-AB1_TUBERCULOSIS	M01573.metal.pos.txt.gz	Weighted mode	13	-0.261532	0.648009	0.693611	-1.53163	1.00857	0.769871	0.216183	2.74166	0.77 (0.22-2.74)
H556RI	finn-b-AB1_TUBERCULOSIS	Tuberculosis || id:finn-b-AB1_TUBERCULOSIS	M01585.metal.pos.txt.gz	Inverse variance weighted	23	0.311279	1.43731	0.828543	-2.50586	3.12841	1.36517	0.0816057	22.8378	1.37 (0.08-2.284000e+01)
H556RI	finn-b-AB1_TUBERCULOSIS	Tuberculosis || id:finn-b-AB1_TUBERCULOSIS	M01585.metal.pos.txt.gz	Weighted median	23	0.757392	2.03457	0.709699	-3.23037	4.74516	2.13271	0.0395427	115.026	2.13 (0.04-1.150300e+02)
H556RI	finn-b-AB1_TUBERCULOSIS	Tuberculosis || id:finn-b-AB1_TUBERCULOSIS	M01585.metal.pos.txt.gz	MR Egger	23	-21.5117	25.2661	0.404149	-71.0332	28.0098	4.54555e-10	1.41467e-31	1.46055e+12	0.00 (0.00-1.460554e+12)
H556RI	finn-b-AB1_TUBERCULOSIS	Tuberculosis || id:finn-b-AB1_TUBERCULOSIS	M01585.metal.pos.txt.gz	Simple mode	23	0.272048	3.61386	0.940673	-6.81112	7.35522	1.31265	0.00110145	1564.34	1.31 (0.00-1.564340e+03)
H556RI	finn-b-AB1_TUBERCULOSIS	Tuberculosis || id:finn-b-AB1_TUBERCULOSIS	M01585.metal.pos.txt.gz	Weighted mode	23	1.2575	3.32692	0.709069	-5.26326	7.77827	3.51663	0.00517839	2388.14	3.52 (0.01-2.388140e+03)
3m8RnG	finn-b-AB1_TUBERCULOSIS	Tuberculosis || id:finn-b-AB1_TUBERCULOSIS	M01604.metal.pos.txt.gz	Inverse variance weighted	18	1.99491	1.05381	0.0583522	-0.0705601	4.06037	7.35152	0.931872	57.996	7.35 (0.93- 58.00)
3m8RnG	finn-b-AB1_TUBERCULOSIS	Tuberculosis || id:finn-b-AB1_TUBERCULOSIS	M01604.metal.pos.txt.gz	Weighted median	18	3.23313	1.45275	0.0260457	0.385748	6.08052	25.359	1.47071	437.257	25.36 (1.47-437.26)
3m8RnG	finn-b-AB1_TUBERCULOSIS	Tuberculosis || id:finn-b-AB1_TUBERCULOSIS	M01604.metal.pos.txt.gz	MR Egger	18	2.67722	2.10673	0.22197	-1.45198	6.80641	14.5445	0.234107	903.621	14.54 (0.23-903.62)
3m8RnG	finn-b-AB1_TUBERCULOSIS	Tuberculosis || id:finn-b-AB1_TUBERCULOSIS	M01604.metal.pos.txt.gz	Simple mode	18	0.855352	2.61693	0.747768	-4.27382	5.98453	2.3522	0.0139284	397.234	2.35 (0.01-397.23)
3m8RnG	finn-b-AB1_TUBERCULOSIS	Tuberculosis || id:finn-b-AB1_TUBERCULOSIS	M01604.metal.pos.txt.gz	Weighted mode	18	2.53196	1.39834	0.0878991	-0.208792	5.27272	12.5782	0.811564	194.945	12.58 (0.81-194.95)
2Q42Eu	finn-b-AB1_TUBERCULOSIS	Tuberculosis || id:finn-b-AB1_TUBERCULOSIS	M01605.metal.pos.txt.gz	Inverse variance weighted	11	0.128647	0.281752	0.647961	-0.423587	0.680881	1.13729	0.654694	1.97562	1.14 (0.65-1.98)
2Q42Eu	finn-b-AB1_TUBERCULOSIS	Tuberculosis || id:finn-b-AB1_TUBERCULOSIS	M01605.metal.pos.txt.gz	Weighted median	11	-0.188305	0.349556	0.590095	-0.873434	0.496824	0.828362	0.417515	1.64349	0.83 (0.42-1.64)
2Q42Eu	finn-b-AB1_TUBERCULOSIS	Tuberculosis || id:finn-b-AB1_TUBERCULOSIS	M01605.metal.pos.txt.gz	MR Egger	11	-0.335762	0.473954	0.496617	-1.26471	0.593188	0.714793	0.282321	1.80975	0.71 (0.28-1.81)
2Q42Eu	finn-b-AB1_TUBERCULOSIS	Tuberculosis || id:finn-b-AB1_TUBERCULOSIS	M01605.metal.pos.txt.gz	Simple mode	11	-0.102802	0.570084	0.860497	-1.22017	1.01456	0.902306	0.295181	2.75816	0.90 (0.30-2.76)
2Q42Eu	finn-b-AB1_TUBERCULOSIS	Tuberculosis || id:finn-b-AB1_TUBERCULOSIS	M01605.metal.pos.txt.gz	Weighted mode	11	-0.253331	0.342388	0.476375	-0.924411	0.417749	0.776211	0.396765	1.51854	0.78 (0.40-1.52)
id6Brr	finn-b-AB1_TUBERCULOSIS	Tuberculosis || id:finn-b-AB1_TUBERCULOSIS	M01638.metal.pos.txt.gz	Inverse variance weighted	19	-0.403459	0.821545	0.623357	-2.01369	1.20677	0.668005	0.133496	3.34267	0.67 (0.13- 3.34)
id6Brr	finn-b-AB1_TUBERCULOSIS	Tuberculosis || id:finn-b-AB1_TUBERCULOSIS	M01638.metal.pos.txt.gz	Weighted median	19	-0.377255	1.10471	0.73273	-2.54249	1.78798	0.685741	0.0786705	5.97735	0.69 (0.08- 5.98)
id6Brr	finn-b-AB1_TUBERCULOSIS	Tuberculosis || id:finn-b-AB1_TUBERCULOSIS	M01638.metal.pos.txt.gz	MR Egger	19	-2.17816	2.6959	0.430279	-7.46211	3.1058	0.11325	0.00057444	22.327	0.11 (0.00-22.33)
id6Brr	finn-b-AB1_TUBERCULOSIS	Tuberculosis || id:finn-b-AB1_TUBERCULOSIS	M01638.metal.pos.txt.gz	Simple mode	19	-1.84527	1.77589	0.312529	-5.32601	1.63547	0.157983	0.00486345	5.13185	0.16 (0.00- 5.13)
id6Brr	finn-b-AB1_TUBERCULOSIS	Tuberculosis || id:finn-b-AB1_TUBERCULOSIS	M01638.metal.pos.txt.gz	Weighted mode	19	-1.30003	1.67236	0.447042	-4.57786	1.9778	0.272523	0.0102769	7.2268	0.27 (0.01- 7.23)
tWGeIH	finn-b-AB1_TUBERCULOSIS	Tuberculosis || id:finn-b-AB1_TUBERCULOSIS	M01640.metal.pos.txt.gz	Inverse variance weighted	14	-0.104179	0.138484	0.451882	-0.375608	0.16725	0.901064	0.686871	1.18205	0.90 (0.69-1.18)
tWGeIH	finn-b-AB1_TUBERCULOSIS	Tuberculosis || id:finn-b-AB1_TUBERCULOSIS	M01640.metal.pos.txt.gz	Weighted median	14	0.0450624	0.182243	0.804703	-0.312133	0.402258	1.04609	0.731884	1.4952	1.05 (0.73-1.50)
tWGeIH	finn-b-AB1_TUBERCULOSIS	Tuberculosis || id:finn-b-AB1_TUBERCULOSIS	M01640.metal.pos.txt.gz	MR Egger	14	0.114763	0.239214	0.64003	-0.354096	0.583623	1.12161	0.701807	1.79252	1.12 (0.70-1.79)
tWGeIH	finn-b-AB1_TUBERCULOSIS	Tuberculosis || id:finn-b-AB1_TUBERCULOSIS	M01640.metal.pos.txt.gz	Simple mode	14	-0.116969	0.385491	0.766365	-0.872531	0.638593	0.889613	0.417892	1.89382	0.89 (0.42-1.89)
tWGeIH	finn-b-AB1_TUBERCULOSIS	Tuberculosis || id:finn-b-AB1_TUBERCULOSIS	M01640.metal.pos.txt.gz	Weighted mode	14	0.0156925	0.174846	0.929854	-0.327005	0.35839	1.01582	0.72108	1.43102	1.02 (0.72-1.43)
FAsNxl	finn-b-AB1_TUBERCULOSIS	Tuberculosis || id:finn-b-AB1_TUBERCULOSIS	M01642.metal.pos.txt.gz	Inverse variance weighted	31	-0.0866995	0.75487	0.908561	-1.56624	1.39285	0.916953	0.208828	4.02629	0.92 (0.21- 4.03)
FAsNxl	finn-b-AB1_TUBERCULOSIS	Tuberculosis || id:finn-b-AB1_TUBERCULOSIS	M01642.metal.pos.txt.gz	Weighted median	31	0.0914857	1.03877	0.92982	-1.9445	2.12747	1.0958	0.143058	8.39364	1.10 (0.14- 8.39)
FAsNxl	finn-b-AB1_TUBERCULOSIS	Tuberculosis || id:finn-b-AB1_TUBERCULOSIS	M01642.metal.pos.txt.gz	MR Egger	31	-0.856935	1.30865	0.517741	-3.42189	1.70802	0.424461	0.0326508	5.518	0.42 (0.03- 5.52)
FAsNxl	finn-b-AB1_TUBERCULOSIS	Tuberculosis || id:finn-b-AB1_TUBERCULOSIS	M01642.metal.pos.txt.gz	Simple mode	31	1.04313	2.22181	0.64211	-3.31162	5.39788	2.83809	0.0364571	220.938	2.84 (0.04-220.94)
FAsNxl	finn-b-AB1_TUBERCULOSIS	Tuberculosis || id:finn-b-AB1_TUBERCULOSIS	M01642.metal.pos.txt.gz	Weighted mode	31	0.0938955	0.960425	0.92277	-1.78854	1.97633	1.09844	0.167205	7.2162	1.10 (0.17- 7.22)
8LP1pY	finn-b-AB1_TUBERCULOSIS	Tuberculosis || id:finn-b-AB1_TUBERCULOSIS	M01644.metal.pos.txt.gz	Inverse variance weighted	34	0.674531	0.734949	0.358728	-0.76597	2.11503	1.96311	0.464883	8.28985	1.96 (0.46- 8.29)
8LP1pY	finn-b-AB1_TUBERCULOSIS	Tuberculosis || id:finn-b-AB1_TUBERCULOSIS	M01644.metal.pos.txt.gz	Weighted median	34	0.0591355	1.09952	0.957108	-2.09591	2.21419	1.06092	0.122958	9.15395	1.06 (0.12- 9.15)
8LP1pY	finn-b-AB1_TUBERCULOSIS	Tuberculosis || id:finn-b-AB1_TUBERCULOSIS	M01644.metal.pos.txt.gz	MR Egger	34	-2.67961	2.04867	0.200201	-6.695	1.33579	0.0685902	0.00123708	3.803	0.07 (0.00- 3.80)
8LP1pY	finn-b-AB1_TUBERCULOSIS	Tuberculosis || id:finn-b-AB1_TUBERCULOSIS	M01644.metal.pos.txt.gz	Simple mode	34	-0.795304	2.23955	0.724762	-5.18483	3.59422	0.451444	0.00560088	36.3874	0.45 (0.01-36.39)
8LP1pY	finn-b-AB1_TUBERCULOSIS	Tuberculosis || id:finn-b-AB1_TUBERCULOSIS	M01644.metal.pos.txt.gz	Weighted mode	34	-1.24881	1.42429	0.386937	-4.04041	1.5428	0.286847	0.0175902	4.67767	0.29 (0.02- 4.68)
ID5yOe	finn-b-AB1_TUBERCULOSIS	Tuberculosis || id:finn-b-AB1_TUBERCULOSIS	M01645.metal.pos.txt.gz	Inverse variance weighted	38	0.244549	0.7694	0.750604	-1.26348	1.75257	1.27704	0.28267	5.76943	1.28 (0.28- 5.77)
ID5yOe	finn-b-AB1_TUBERCULOSIS	Tuberculosis || id:finn-b-AB1_TUBERCULOSIS	M01645.metal.pos.txt.gz	Weighted median	38	0.379907	1.13607	0.738075	-1.84679	2.6066	1.46215	0.157743	13.5529	1.46 (0.16- 13.55)
ID5yOe	finn-b-AB1_TUBERCULOSIS	Tuberculosis || id:finn-b-AB1_TUBERCULOSIS	M01645.metal.pos.txt.gz	MR Egger	38	-0.234801	1.57999	0.882691	-3.33159	2.86198	0.790728	0.0357364	17.4962	0.79 (0.04- 17.50)
ID5yOe	finn-b-AB1_TUBERCULOSIS	Tuberculosis || id:finn-b-AB1_TUBERCULOSIS	M01645.metal.pos.txt.gz	Simple mode	38	0.779504	2.16297	0.720608	-3.45992	5.01893	2.18039	0.0314323	151.249	2.18 (0.03-151.25)
ID5yOe	finn-b-AB1_TUBERCULOSIS	Tuberculosis || id:finn-b-AB1_TUBERCULOSIS	M01645.metal.pos.txt.gz	Weighted mode	38	0.549517	1.15101	0.635871	-1.70647	2.8055	1.73242	0.181506	16.5353	1.73 (0.18- 16.54)
jDXski	finn-b-AB1_TUBERCULOSIS	Tuberculosis || id:finn-b-AB1_TUBERCULOSIS	M01649.metal.pos.txt.gz	Inverse variance weighted	6	2.84425	2.71884	0.295503	-2.48467	8.17317	17.1886	0.0833528	3544.56	17.19 (0.08- 3544.56)
jDXski	finn-b-AB1_TUBERCULOSIS	Tuberculosis || id:finn-b-AB1_TUBERCULOSIS	M01649.metal.pos.txt.gz	Weighted median	6	3.78491	2.50954	0.1315	-1.13377	8.7036	44.0319	0.321816	6024.59	44.03 (0.32- 6024.59)
jDXski	finn-b-AB1_TUBERCULOSIS	Tuberculosis || id:finn-b-AB1_TUBERCULOSIS	M01649.metal.pos.txt.gz	MR Egger	6	6.79375	2.92254	0.0807278	1.06558	12.5219	892.256	2.90252	274286	892.26 (2.90-274286.23)
jDXski	finn-b-AB1_TUBERCULOSIS	Tuberculosis || id:finn-b-AB1_TUBERCULOSIS	M01649.metal.pos.txt.gz	Simple mode	6	-7.07049	7.41027	0.383827	-21.5946	7.45364	0.000849817	4.18385e-10	1726.14	0.00 (0.00- 1726.14)
jDXski	finn-b-AB1_TUBERCULOSIS	Tuberculosis || id:finn-b-AB1_TUBERCULOSIS	M01649.metal.pos.txt.gz	Weighted mode	6	5.93054	2.56055	0.0683834	0.911864	10.9492	376.359	2.48896	56909.7	376.36 (2.49- 56909.72)
U1RlEi	finn-b-AB1_TUBERCULOSIS	Tuberculosis || id:finn-b-AB1_TUBERCULOSIS	M01670.metal.pos.txt.gz	Inverse variance weighted	14	0.57672	1.00037	0.564273	-1.38401	2.53745	1.78019	0.250573	12.6473	1.78 (0.25- 12.65)
U1RlEi	finn-b-AB1_TUBERCULOSIS	Tuberculosis || id:finn-b-AB1_TUBERCULOSIS	M01670.metal.pos.txt.gz	Weighted median	14	0.155021	1.4201	0.913074	-2.62837	2.93841	1.16768	0.0721959	18.8859	1.17 (0.07- 18.89)
U1RlEi	finn-b-AB1_TUBERCULOSIS	Tuberculosis || id:finn-b-AB1_TUBERCULOSIS	M01670.metal.pos.txt.gz	MR Egger	14	2.08599	3.26303	0.534653	-4.30954	8.48153	8.05258	0.0134397	4824.81	8.05 (0.01-4824.81)
U1RlEi	finn-b-AB1_TUBERCULOSIS	Tuberculosis || id:finn-b-AB1_TUBERCULOSIS	M01670.metal.pos.txt.gz	Simple mode	14	1.94855	2.24285	0.400721	-2.44743	6.34453	7.01849	0.0865153	569.371	7.02 (0.09- 569.37)
U1RlEi	finn-b-AB1_TUBERCULOSIS	Tuberculosis || id:finn-b-AB1_TUBERCULOSIS	M01670.metal.pos.txt.gz	Weighted mode	14	1.10881	1.83963	0.557055	-2.49687	4.71448	3.03074	0.0823426	111.55	3.03 (0.08- 111.55)
4GhrUW	finn-b-AB1_TUBERCULOSIS	Tuberculosis || id:finn-b-AB1_TUBERCULOSIS	M01712.metal.pos.txt.gz	Inverse variance weighted	13	-0.584569	0.684572	0.39315	-1.92633	0.757192	0.557346	0.145682	2.13228	0.56 (0.15-2.13)
4GhrUW	finn-b-AB1_TUBERCULOSIS	Tuberculosis || id:finn-b-AB1_TUBERCULOSIS	M01712.metal.pos.txt.gz	Weighted median	13	-1.3292	0.972153	0.17154	-3.23462	0.576224	0.26469	0.0393753	1.77931	0.26 (0.04-1.78)
4GhrUW	finn-b-AB1_TUBERCULOSIS	Tuberculosis || id:finn-b-AB1_TUBERCULOSIS	M01712.metal.pos.txt.gz	MR Egger	13	-2.6939	1.56835	0.113841	-5.76787	0.380064	0.0676167	0.00312642	1.46238	0.07 (0.00-1.46)
4GhrUW	finn-b-AB1_TUBERCULOSIS	Tuberculosis || id:finn-b-AB1_TUBERCULOSIS	M01712.metal.pos.txt.gz	Simple mode	13	-1.32359	1.61399	0.428166	-4.48702	1.83984	0.266179	0.0112542	6.29554	0.27 (0.01-6.30)
4GhrUW	finn-b-AB1_TUBERCULOSIS	Tuberculosis || id:finn-b-AB1_TUBERCULOSIS	M01712.metal.pos.txt.gz	Weighted mode	13	-1.67893	1.36921	0.243641	-4.36257	1.00472	0.186574	0.0127456	2.73115	0.19 (0.01-2.73)
ghOwL5	finn-b-AB1_TUBERCULOSIS	Tuberculosis || id:finn-b-AB1_TUBERCULOSIS	M01769.metal.pos.txt.gz	Inverse variance weighted	34	-0.641785	0.712258	0.367558	-2.03781	0.75424	0.526352	0.130314	2.12599	0.53 (0.13- 2.13)
ghOwL5	finn-b-AB1_TUBERCULOSIS	Tuberculosis || id:finn-b-AB1_TUBERCULOSIS	M01769.metal.pos.txt.gz	Weighted median	34	-0.62563	1.046	0.549764	-2.6758	1.42454	0.534924	0.0688518	4.15594	0.53 (0.07- 4.16)
ghOwL5	finn-b-AB1_TUBERCULOSIS	Tuberculosis || id:finn-b-AB1_TUBERCULOSIS	M01769.metal.pos.txt.gz	MR Egger	34	-1.46329	1.50367	0.337779	-4.41049	1.4839	0.231473	0.0121493	4.41011	0.23 (0.01- 4.41)
ghOwL5	finn-b-AB1_TUBERCULOSIS	Tuberculosis || id:finn-b-AB1_TUBERCULOSIS	M01769.metal.pos.txt.gz	Simple mode	34	0.0493813	1.71984	0.977267	-3.32151	3.42028	1.05062	0.0360981	30.5779	1.05 (0.04-30.58)
ghOwL5	finn-b-AB1_TUBERCULOSIS	Tuberculosis || id:finn-b-AB1_TUBERCULOSIS	M01769.metal.pos.txt.gz	Weighted mode	34	-0.756164	1.2662	0.554454	-3.23791	1.72558	0.469464	0.0392459	5.61578	0.47 (0.04- 5.62)
gUlTuo	finn-b-AB1_TUBERCULOSIS	Tuberculosis || id:finn-b-AB1_TUBERCULOSIS	M01898.metal.pos.txt.gz	Inverse variance weighted	31	-0.6573	0.721879	0.362538	-2.07218	0.757584	0.518249	0.125911	2.13312	0.52 (0.13- 2.13)
gUlTuo	finn-b-AB1_TUBERCULOSIS	Tuberculosis || id:finn-b-AB1_TUBERCULOSIS	M01898.metal.pos.txt.gz	Weighted median	31	0.160196	0.995486	0.872155	-1.79096	2.11135	1.17374	0.1668	8.25937	1.17 (0.17- 8.26)
gUlTuo	finn-b-AB1_TUBERCULOSIS	Tuberculosis || id:finn-b-AB1_TUBERCULOSIS	M01898.metal.pos.txt.gz	MR Egger	31	0.228779	1.42926	0.873937	-2.57257	3.03013	1.25706	0.0763388	20.7	1.26 (0.08-20.70)
gUlTuo	finn-b-AB1_TUBERCULOSIS	Tuberculosis || id:finn-b-AB1_TUBERCULOSIS	M01898.metal.pos.txt.gz	Simple mode	31	0.379553	1.71508	0.826356	-2.982	3.74111	1.46163	0.0506912	42.1447	1.46 (0.05-42.14)
gUlTuo	finn-b-AB1_TUBERCULOSIS	Tuberculosis || id:finn-b-AB1_TUBERCULOSIS	M01898.metal.pos.txt.gz	Weighted mode	31	0.0762552	1.06071	0.943166	-2.00273	2.15524	1.07924	0.134966	8.62996	1.08 (0.13- 8.63)
46qXP9	finn-b-AB1_TUBERCULOSIS	Tuberculosis || id:finn-b-AB1_TUBERCULOSIS	M02132.metal.pos.txt.gz	Inverse variance weighted	40	-0.265949	0.75114	0.723293	-1.73818	1.20628	0.766478	0.17584	3.34105	0.77 (0.18- 3.34)
46qXP9	finn-b-AB1_TUBERCULOSIS	Tuberculosis || id:finn-b-AB1_TUBERCULOSIS	M02132.metal.pos.txt.gz	Weighted median	40	-0.526192	1.09624	0.631228	-2.67481	1.62243	0.59085	0.0689196	5.06538	0.59 (0.07- 5.07)
46qXP9	finn-b-AB1_TUBERCULOSIS	Tuberculosis || id:finn-b-AB1_TUBERCULOSIS	M02132.metal.pos.txt.gz	MR Egger	40	-0.523346	1.98929	0.793909	-4.42235	3.37566	0.592535	0.012006	29.2435	0.59 (0.01- 29.24)
46qXP9	finn-b-AB1_TUBERCULOSIS	Tuberculosis || id:finn-b-AB1_TUBERCULOSIS	M02132.metal.pos.txt.gz	Simple mode	40	1.3135	2.08231	0.531856	-2.76782	5.39483	3.71919	0.0627985	220.265	3.72 (0.06-220.27)
46qXP9	finn-b-AB1_TUBERCULOSIS	Tuberculosis || id:finn-b-AB1_TUBERCULOSIS	M02132.metal.pos.txt.gz	Weighted mode	40	-0.542606	1.64157	0.742761	-3.76009	2.67487	0.581231	0.0232817	14.5105	0.58 (0.02- 14.51)
pUEN17	finn-b-AB1_TUBERCULOSIS	Tuberculosis || id:finn-b-AB1_TUBERCULOSIS	M02137.metal.pos.txt.gz	Inverse variance weighted	16	-0.204417	0.293228	0.485725	-0.779144	0.370311	0.815123	0.458798	1.44818	0.82 (0.46-1.45)
pUEN17	finn-b-AB1_TUBERCULOSIS	Tuberculosis || id:finn-b-AB1_TUBERCULOSIS	M02137.metal.pos.txt.gz	Weighted median	16	-0.241379	0.34717	0.486883	-0.921833	0.439075	0.785544	0.397789	1.55127	0.79 (0.40-1.55)
pUEN17	finn-b-AB1_TUBERCULOSIS	Tuberculosis || id:finn-b-AB1_TUBERCULOSIS	M02137.metal.pos.txt.gz	MR Egger	16	-0.250928	0.455591	0.590469	-1.14389	0.642031	0.778078	0.318578	1.90034	0.78 (0.32-1.90)
pUEN17	finn-b-AB1_TUBERCULOSIS	Tuberculosis || id:finn-b-AB1_TUBERCULOSIS	M02137.metal.pos.txt.gz	Simple mode	16	0.730433	0.784793	0.36673	-0.807761	2.26863	2.07598	0.445855	9.66612	2.08 (0.45-9.67)
pUEN17	finn-b-AB1_TUBERCULOSIS	Tuberculosis || id:finn-b-AB1_TUBERCULOSIS	M02137.metal.pos.txt.gz	Weighted mode	16	-0.191195	0.371895	0.614665	-0.92011	0.537719	0.825971	0.398475	1.7121	0.83 (0.40-1.71)
pSBZtg	finn-b-AB1_TUBERCULOSIS	Tuberculosis || id:finn-b-AB1_TUBERCULOSIS	M02342.metal.pos.txt.gz	Inverse variance weighted	15	-0.252829	0.4878	0.604246	-1.20892	0.70326	0.776601	0.29852	2.02033	0.78 (0.30- 2.02)
pSBZtg	finn-b-AB1_TUBERCULOSIS	Tuberculosis || id:finn-b-AB1_TUBERCULOSIS	M02342.metal.pos.txt.gz	Weighted median	15	0.150716	0.66205	0.819918	-1.1469	1.44833	1.16267	0.317619	4.25602	1.16 (0.32- 4.26)
pSBZtg	finn-b-AB1_TUBERCULOSIS	Tuberculosis || id:finn-b-AB1_TUBERCULOSIS	M02342.metal.pos.txt.gz	MR Egger	15	0.778224	0.87085	0.38776	-0.928642	2.48509	2.1776	0.39509	12.0022	2.18 (0.40-12.00)
pSBZtg	finn-b-AB1_TUBERCULOSIS	Tuberculosis || id:finn-b-AB1_TUBERCULOSIS	M02342.metal.pos.txt.gz	Simple mode	15	-1.85982	1.04938	0.098095	-3.91661	0.19696	0.1557	0.0199085	1.21769	0.16 (0.02- 1.22)
pSBZtg	finn-b-AB1_TUBERCULOSIS	Tuberculosis || id:finn-b-AB1_TUBERCULOSIS	M02342.metal.pos.txt.gz	Weighted mode	15	0.364064	0.669083	0.594917	-0.947338	1.67547	1.43917	0.387772	5.34128	1.44 (0.39- 5.34)
1bRcat	finn-b-AB1_TUBERCULOSIS	Tuberculosis || id:finn-b-AB1_TUBERCULOSIS	M02730.metal.pos.txt.gz	Inverse variance weighted	21	0.25529	0.687158	0.710253	-1.09154	1.60212	1.29084	0.335699	4.96354	1.29 (0.34- 4.96)
1bRcat	finn-b-AB1_TUBERCULOSIS	Tuberculosis || id:finn-b-AB1_TUBERCULOSIS	M02730.metal.pos.txt.gz	Weighted median	21	-0.00446393	1.04953	0.996606	-2.06155	2.05262	0.995546	0.127256	7.78831	1.00 (0.13- 7.79)
1bRcat	finn-b-AB1_TUBERCULOSIS	Tuberculosis || id:finn-b-AB1_TUBERCULOSIS	M02730.metal.pos.txt.gz	MR Egger	21	-0.49617	1.21333	0.687162	-2.8743	1.88196	0.608858	0.0564559	6.56633	0.61 (0.06- 6.57)
1bRcat	finn-b-AB1_TUBERCULOSIS	Tuberculosis || id:finn-b-AB1_TUBERCULOSIS	M02730.metal.pos.txt.gz	Simple mode	21	2.0018	1.942	0.314943	-1.80452	5.80811	7.40233	0.164554	332.988	7.40 (0.16-332.99)
1bRcat	finn-b-AB1_TUBERCULOSIS	Tuberculosis || id:finn-b-AB1_TUBERCULOSIS	M02730.metal.pos.txt.gz	Weighted mode	21	-0.0221383	1.01254	0.982773	-2.00672	1.96245	0.978105	0.134428	7.11672	0.98 (0.13- 7.12)
QriCBV	finn-b-AB1_TUBERCULOSIS	Tuberculosis || id:finn-b-AB1_TUBERCULOSIS	M02734.metal.pos.txt.gz	Inverse variance weighted	43	0.7023	0.682316	0.303344	-0.635038	2.03964	2.01839	0.529915	7.68783	2.02 (0.53- 7.69)
QriCBV	finn-b-AB1_TUBERCULOSIS	Tuberculosis || id:finn-b-AB1_TUBERCULOSIS	M02734.metal.pos.txt.gz	Weighted median	43	-0.406552	1.0062	0.68618	-2.37871	1.56561	0.665942	0.0926697	4.78559	0.67 (0.09- 4.79)
QriCBV	finn-b-AB1_TUBERCULOSIS	Tuberculosis || id:finn-b-AB1_TUBERCULOSIS	M02734.metal.pos.txt.gz	MR Egger	43	-0.275894	2.1818	0.899992	-4.55222	4.00043	0.758893	0.0105438	54.6216	0.76 (0.01-54.62)
QriCBV	finn-b-AB1_TUBERCULOSIS	Tuberculosis || id:finn-b-AB1_TUBERCULOSIS	M02734.metal.pos.txt.gz	Simple mode	43	-0.213089	1.77951	0.905255	-3.70092	3.27474	0.808084	0.0247007	26.4365	0.81 (0.02-26.44)
QriCBV	finn-b-AB1_TUBERCULOSIS	Tuberculosis || id:finn-b-AB1_TUBERCULOSIS	M02734.metal.pos.txt.gz	Weighted mode	43	-0.324943	1.5598	0.835984	-3.38215	2.73227	0.722569	0.0339742	15.3677	0.72 (0.03-15.37)
ZHsyul	finn-b-AB1_TUBERCULOSIS	Tuberculosis || id:finn-b-AB1_TUBERCULOSIS	M03127.metal.pos.txt.gz	Inverse variance weighted	21	0.147106	0.641979	0.818756	-1.11117	1.40538	1.15848	0.329173	4.07709	1.16 (0.33- 4.08)
ZHsyul	finn-b-AB1_TUBERCULOSIS	Tuberculosis || id:finn-b-AB1_TUBERCULOSIS	M03127.metal.pos.txt.gz	Weighted median	21	-0.135371	0.929406	0.884195	-1.95701	1.68627	0.873392	0.141281	5.39928	0.87 (0.14- 5.40)
ZHsyul	finn-b-AB1_TUBERCULOSIS	Tuberculosis || id:finn-b-AB1_TUBERCULOSIS	M03127.metal.pos.txt.gz	MR Egger	21	3.19626	1.74128	0.0821224	-0.216649	6.60916	24.4409	0.805212	741.862	24.44 (0.81-741.86)
ZHsyul	finn-b-AB1_TUBERCULOSIS	Tuberculosis || id:finn-b-AB1_TUBERCULOSIS	M03127.metal.pos.txt.gz	Simple mode	21	-0.320845	1.50363	0.83319	-3.26796	2.62627	0.725535	0.0380841	13.8221	0.73 (0.04- 13.82)
ZHsyul	finn-b-AB1_TUBERCULOSIS	Tuberculosis || id:finn-b-AB1_TUBERCULOSIS	M03127.metal.pos.txt.gz	Weighted mode	21	-0.15161	1.18126	0.899157	-2.46687	2.16365	0.859323	0.0848499	8.70286	0.86 (0.08- 8.70)
xPOdW8	finn-b-AB1_TUBERCULOSIS	Tuberculosis || id:finn-b-AB1_TUBERCULOSIS	M03141.metal.pos.txt.gz	Inverse variance weighted	22	1.57278	0.680066	0.0207394	0.239856	2.90571	4.82005	1.27107	18.2783	4.82 (1.27- 18.28)
xPOdW8	finn-b-AB1_TUBERCULOSIS	Tuberculosis || id:finn-b-AB1_TUBERCULOSIS	M03141.metal.pos.txt.gz	Weighted median	22	1.89986	0.966946	0.0494364	0.0046497	3.79508	6.68498	1.00466	44.4817	6.68 (1.00- 44.48)
xPOdW8	finn-b-AB1_TUBERCULOSIS	Tuberculosis || id:finn-b-AB1_TUBERCULOSIS	M03141.metal.pos.txt.gz	MR Egger	22	1.38008	1.51161	0.372125	-1.58268	4.34284	3.97523	0.205424	76.9259	3.98 (0.21- 76.93)
xPOdW8	finn-b-AB1_TUBERCULOSIS	Tuberculosis || id:finn-b-AB1_TUBERCULOSIS	M03141.metal.pos.txt.gz	Simple mode	22	3.0282	1.59635	0.0716724	-0.10064	6.15704	20.66	0.904259	472.027	20.66 (0.90-472.03)
xPOdW8	finn-b-AB1_TUBERCULOSIS	Tuberculosis || id:finn-b-AB1_TUBERCULOSIS	M03141.metal.pos.txt.gz	Weighted mode	22	2.26965	1.18713	0.069633	-0.0571278	4.59643	9.676	0.944473	99.1293	9.68 (0.94- 99.13)
FquM3d	finn-b-AB1_TUBERCULOSIS	Tuberculosis || id:finn-b-AB1_TUBERCULOSIS	M03147.metal.pos.txt.gz	Inverse variance weighted	3	-1.66804	1.86937	0.372233	-5.33202	1.99593	0.188616	0.00483432	7.35907	0.19 (0.00- 7.36)
FquM3d	finn-b-AB1_TUBERCULOSIS	Tuberculosis || id:finn-b-AB1_TUBERCULOSIS	M03147.metal.pos.txt.gz	Weighted median	3	-0.945004	2.22864	0.671546	-5.31314	3.42314	0.388678	0.00492642	30.6654	0.39 (0.00- 30.67)
FquM3d	finn-b-AB1_TUBERCULOSIS	Tuberculosis || id:finn-b-AB1_TUBERCULOSIS	M03147.metal.pos.txt.gz	MR Egger	3	-0.374591	4.77063	0.950115	-9.72502	8.97584	0.687571	5.97691e-05	7909.67	0.69 (0.00-7909.67)
FquM3d	finn-b-AB1_TUBERCULOSIS	Tuberculosis || id:finn-b-AB1_TUBERCULOSIS	M03147.metal.pos.txt.gz	Simple mode	3	-0.688415	2.54904	0.812422	-5.68453	4.3077	0.502372	0.00339814	74.2693	0.50 (0.00- 74.27)
FquM3d	finn-b-AB1_TUBERCULOSIS	Tuberculosis || id:finn-b-AB1_TUBERCULOSIS	M03147.metal.pos.txt.gz	Weighted mode	3	-0.831352	2.25307	0.747539	-5.24737	3.58466	0.43546	0.00526136	36.0412	0.44 (0.01- 36.04)
4yvFwB	finn-b-AB1_TUBERCULOSIS	Tuberculosis || id:finn-b-AB1_TUBERCULOSIS	M11438.metal.pos.txt.gz	Inverse variance weighted	4	-0.74288	1.78999	0.678127	-4.25125	2.76549	0.475742	0.0142464	15.8869	0.48 (0.01- 15.89)
4yvFwB	finn-b-AB1_TUBERCULOSIS	Tuberculosis || id:finn-b-AB1_TUBERCULOSIS	M11438.metal.pos.txt.gz	Weighted median	4	0.492761	2.08167	0.812878	-3.58731	4.57283	1.63683	0.0276728	96.8174	1.64 (0.03- 96.82)
4yvFwB	finn-b-AB1_TUBERCULOSIS	Tuberculosis || id:finn-b-AB1_TUBERCULOSIS	M11438.metal.pos.txt.gz	MR Egger	4	2.17139	3.56892	0.604806	-4.8237	9.16647	8.77043	0.00803697	9570.82	8.77 (0.01-9570.82)
4yvFwB	finn-b-AB1_TUBERCULOSIS	Tuberculosis || id:finn-b-AB1_TUBERCULOSIS	M11438.metal.pos.txt.gz	Simple mode	4	0.523121	2.87183	0.867074	-5.10567	6.15192	1.68729	0.00606225	469.617	1.69 (0.01- 469.62)
4yvFwB	finn-b-AB1_TUBERCULOSIS	Tuberculosis || id:finn-b-AB1_TUBERCULOSIS	M11438.metal.pos.txt.gz	Weighted mode	4	0.605961	2.42524	0.81883	-4.1475	5.35942	1.83301	0.0158039	212.602	1.83 (0.02- 212.60)
GWV7Ky	finn-b-AB1_TUBERCULOSIS	Tuberculosis || id:finn-b-AB1_TUBERCULOSIS	M12017.metal.pos.txt.gz	Inverse variance weighted	16	1.01406	0.748334	0.17539	-0.452679	2.48079	2.75676	0.635922	11.9507	2.76 (0.64- 11.95)
GWV7Ky	finn-b-AB1_TUBERCULOSIS	Tuberculosis || id:finn-b-AB1_TUBERCULOSIS	M12017.metal.pos.txt.gz	Weighted median	16	1.1358	0.989244	0.250908	-0.803121	3.07471	3.11365	0.447929	21.6437	3.11 (0.45- 21.64)
GWV7Ky	finn-b-AB1_TUBERCULOSIS	Tuberculosis || id:finn-b-AB1_TUBERCULOSIS	M12017.metal.pos.txt.gz	MR Egger	16	0.980525	2.32247	0.679298	-3.57152	5.53257	2.66586	0.0281132	252.792	2.67 (0.03-252.79)
GWV7Ky	finn-b-AB1_TUBERCULOSIS	Tuberculosis || id:finn-b-AB1_TUBERCULOSIS	M12017.metal.pos.txt.gz	Simple mode	16	-0.357395	1.72075	0.838259	-3.73006	3.01527	0.699496	0.0239914	20.3946	0.70 (0.02- 20.39)
GWV7Ky	finn-b-AB1_TUBERCULOSIS	Tuberculosis || id:finn-b-AB1_TUBERCULOSIS	M12017.metal.pos.txt.gz	Weighted mode	16	1.27732	1.47061	0.398768	-1.60507	4.15971	3.58702	0.200876	64.0527	3.59 (0.20- 64.05)
hHKrRe	finn-b-AB1_TUBERCULOSIS	Tuberculosis || id:finn-b-AB1_TUBERCULOSIS	M12035.metal.pos.txt.gz	Inverse variance weighted	34	0.742708	0.867707	0.39203	-0.957999	2.44341	2.10162	0.38366	11.5123	2.10 (0.38- 11.51)
hHKrRe	finn-b-AB1_TUBERCULOSIS	Tuberculosis || id:finn-b-AB1_TUBERCULOSIS	M12035.metal.pos.txt.gz	Weighted median	34	0.846486	1.2441	0.496251	-1.59195	3.28492	2.33144	0.203528	26.7069	2.33 (0.20- 26.71)
hHKrRe	finn-b-AB1_TUBERCULOSIS	Tuberculosis || id:finn-b-AB1_TUBERCULOSIS	M12035.metal.pos.txt.gz	MR Egger	34	6.10296	3.19762	0.0653189	-0.164379	12.3703	447.181	0.84842	235698	447.18 (0.85-235698.07)
hHKrRe	finn-b-AB1_TUBERCULOSIS	Tuberculosis || id:finn-b-AB1_TUBERCULOSIS	M12035.metal.pos.txt.gz	Simple mode	34	0.826617	2.50842	0.743833	-4.08989	5.74313	2.28557	0.016741	312.038	2.29 (0.02- 312.04)
hHKrRe	finn-b-AB1_TUBERCULOSIS	Tuberculosis || id:finn-b-AB1_TUBERCULOSIS	M12035.metal.pos.txt.gz	Weighted mode	34	1.03231	2.12503	0.630327	-3.13274	5.19736	2.80756	0.0435984	180.795	2.81 (0.04- 180.80)
Fdj9J6	finn-b-AB1_TUBERCULOSIS	Tuberculosis || id:finn-b-AB1_TUBERCULOSIS	M12067.metal.pos.txt.gz	Inverse variance weighted	27	0.797931	1.0082	0.428685	-1.17813	2.774	2.22094	0.307853	16.0225	2.22 (0.31- 16.02)
Fdj9J6	finn-b-AB1_TUBERCULOSIS	Tuberculosis || id:finn-b-AB1_TUBERCULOSIS	M12067.metal.pos.txt.gz	Weighted median	27	-0.029405	1.37591	0.982949	-2.72619	2.66738	0.971023	0.0654683	14.4022	0.97 (0.07- 14.40)
Fdj9J6	finn-b-AB1_TUBERCULOSIS	Tuberculosis || id:finn-b-AB1_TUBERCULOSIS	M12067.metal.pos.txt.gz	MR Egger	27	-0.481028	2.28234	0.834782	-4.95441	3.99235	0.618148	0.00705225	54.1822	0.62 (0.01- 54.18)
Fdj9J6	finn-b-AB1_TUBERCULOSIS	Tuberculosis || id:finn-b-AB1_TUBERCULOSIS	M12067.metal.pos.txt.gz	Simple mode	27	-0.0433552	2.72132	0.98741	-5.37713	5.29042	0.957571	0.00462104	198.428	0.96 (0.00-198.43)
Fdj9J6	finn-b-AB1_TUBERCULOSIS	Tuberculosis || id:finn-b-AB1_TUBERCULOSIS	M12067.metal.pos.txt.gz	Weighted mode	27	-0.118943	2.06761	0.954565	-4.17145	3.93357	0.887858	0.0154298	51.0888	0.89 (0.02- 51.09)
L4JWQg	finn-b-AB1_TUBERCULOSIS	Tuberculosis || id:finn-b-AB1_TUBERCULOSIS	M12129.metal.pos.txt.gz	Inverse variance weighted	23	0.216558	0.598295	0.717384	-0.956101	1.38922	1.24179	0.384389	4.0117	1.24 (0.38- 4.01)
L4JWQg	finn-b-AB1_TUBERCULOSIS	Tuberculosis || id:finn-b-AB1_TUBERCULOSIS	M12129.metal.pos.txt.gz	Weighted median	23	0.191327	0.931303	0.837229	-1.63403	2.01668	1.21085	0.195142	7.51334	1.21 (0.20- 7.51)
L4JWQg	finn-b-AB1_TUBERCULOSIS	Tuberculosis || id:finn-b-AB1_TUBERCULOSIS	M12129.metal.pos.txt.gz	MR Egger	23	0.204849	1.50688	0.893161	-2.74863	3.15833	1.22734	0.0640155	23.5312	1.23 (0.06-23.53)
L4JWQg	finn-b-AB1_TUBERCULOSIS	Tuberculosis || id:finn-b-AB1_TUBERCULOSIS	M12129.metal.pos.txt.gz	Simple mode	23	-0.142664	1.49564	0.924871	-3.07412	2.78879	0.867045	0.0462302	16.2614	0.87 (0.05-16.26)
L4JWQg	finn-b-AB1_TUBERCULOSIS	Tuberculosis || id:finn-b-AB1_TUBERCULOSIS	M12129.metal.pos.txt.gz	Weighted mode	23	-0.254535	1.04076	0.809059	-2.29443	1.78536	0.775277	0.100819	5.9617	0.78 (0.10- 5.96)
2HhXto	finn-b-AB1_TUBERCULOSIS	Tuberculosis || id:finn-b-AB1_TUBERCULOSIS	M12261.metal.pos.txt.gz	Inverse variance weighted	13	-0.333693	0.363315	0.358373	-1.04579	0.378403	0.716273	0.351414	1.45995	0.72 (0.35- 1.46)
2HhXto	finn-b-AB1_TUBERCULOSIS	Tuberculosis || id:finn-b-AB1_TUBERCULOSIS	M12261.metal.pos.txt.gz	Weighted median	13	-0.255749	0.365999	0.484696	-0.973108	0.461609	0.774336	0.377907	1.58663	0.77 (0.38- 1.59)
2HhXto	finn-b-AB1_TUBERCULOSIS	Tuberculosis || id:finn-b-AB1_TUBERCULOSIS	M12261.metal.pos.txt.gz	MR Egger	13	0.74226	1.29019	0.57666	-1.78651	3.27103	2.10068	0.167543	26.3386	2.10 (0.17-26.34)
2HhXto	finn-b-AB1_TUBERCULOSIS	Tuberculosis || id:finn-b-AB1_TUBERCULOSIS	M12261.metal.pos.txt.gz	Simple mode	13	0.988963	0.741722	0.207181	-0.464813	2.44274	2.68845	0.628253	11.5045	2.69 (0.63-11.50)
2HhXto	finn-b-AB1_TUBERCULOSIS	Tuberculosis || id:finn-b-AB1_TUBERCULOSIS	M12261.metal.pos.txt.gz	Weighted mode	13	-0.358975	0.570513	0.541002	-1.47718	0.759231	0.698391	0.22828	2.13663	0.70 (0.23- 2.14)
LBIvOk	finn-b-AB1_TUBERCULOSIS	Tuberculosis || id:finn-b-AB1_TUBERCULOSIS	M12593.metal.pos.txt.gz	Inverse variance weighted	24	-0.844116	1.21285	0.486443	-3.2213	1.53307	0.429937	0.0399032	4.63236	0.43 (0.04- 4.63)
LBIvOk	finn-b-AB1_TUBERCULOSIS	Tuberculosis || id:finn-b-AB1_TUBERCULOSIS	M12593.metal.pos.txt.gz	Weighted median	24	0.533664	1.68418	0.751343	-2.76733	3.83466	1.70517	0.0628297	46.2775	1.71 (0.06- 46.28)
LBIvOk	finn-b-AB1_TUBERCULOSIS	Tuberculosis || id:finn-b-AB1_TUBERCULOSIS	M12593.metal.pos.txt.gz	MR Egger	24	-1.55105	3.47125	0.659368	-8.35469	5.2526	0.212026	0.000235289	191.062	0.21 (0.00-191.06)
LBIvOk	finn-b-AB1_TUBERCULOSIS	Tuberculosis || id:finn-b-AB1_TUBERCULOSIS	M12593.metal.pos.txt.gz	Simple mode	24	-3.43505	3.4233	0.326092	-10.1447	3.27461	0.0322238	3.92832e-05	26.4329	0.03 (0.00- 26.43)
LBIvOk	finn-b-AB1_TUBERCULOSIS	Tuberculosis || id:finn-b-AB1_TUBERCULOSIS	M12593.metal.pos.txt.gz	Weighted mode	24	1.09635	2.49705	0.664718	-3.79788	5.99057	2.99321	0.0224183	399.642	2.99 (0.02-399.64)
Je6wjx	finn-b-AB1_TUBERCULOSIS	Tuberculosis || id:finn-b-AB1_TUBERCULOSIS	M12626.metal.pos.txt.gz	Inverse variance weighted	8	0.26658	1.59196	0.867013	-2.85366	3.38682	1.30549	0.0576332	29.5717	1.31 (0.06-2.957000e+01)
Je6wjx	finn-b-AB1_TUBERCULOSIS	Tuberculosis || id:finn-b-AB1_TUBERCULOSIS	M12626.metal.pos.txt.gz	Weighted median	8	0.840547	1.84629	0.648921	-2.77819	4.45928	2.31763	0.0621509	86.4255	2.32 (0.06-8.643000e+01)
Je6wjx	finn-b-AB1_TUBERCULOSIS	Tuberculosis || id:finn-b-AB1_TUBERCULOSIS	M12626.metal.pos.txt.gz	MR Egger	8	10.1054	11.2246	0.402655	-11.8949	32.1056	24473.6	6.8254e-06	8.77543e+13	24473.62 (0.00-8.775433e+13)
Je6wjx	finn-b-AB1_TUBERCULOSIS	Tuberculosis || id:finn-b-AB1_TUBERCULOSIS	M12626.metal.pos.txt.gz	Simple mode	8	-0.396202	2.60757	0.883518	-5.50703	4.71463	0.672871	0.00405813	111.567	0.67 (0.00-1.115700e+02)
Je6wjx	finn-b-AB1_TUBERCULOSIS	Tuberculosis || id:finn-b-AB1_TUBERCULOSIS	M12626.metal.pos.txt.gz	Weighted mode	8	0.579161	2.57333	0.82836	-4.46457	5.62289	1.78454	0.0115096	276.689	1.78 (0.01-2.766900e+02)
P2m8V1	finn-b-AB1_TUBERCULOSIS	Tuberculosis || id:finn-b-AB1_TUBERCULOSIS	M12768.metal.pos.txt.gz	Inverse variance weighted	19	-1.07903	0.741644	0.145694	-2.53265	0.374596	0.339927	0.0794484	1.4544	0.34 (0.08-1.45)
P2m8V1	finn-b-AB1_TUBERCULOSIS	Tuberculosis || id:finn-b-AB1_TUBERCULOSIS	M12768.metal.pos.txt.gz	Weighted median	19	-0.934234	0.901085	0.299835	-2.70036	0.831892	0.392887	0.0671813	2.29766	0.39 (0.07-2.30)
P2m8V1	finn-b-AB1_TUBERCULOSIS	Tuberculosis || id:finn-b-AB1_TUBERCULOSIS	M12768.metal.pos.txt.gz	MR Egger	19	-1.14263	1.22557	0.364219	-3.54474	1.25948	0.318978	0.028876	3.52358	0.32 (0.03-3.52)
P2m8V1	finn-b-AB1_TUBERCULOSIS	Tuberculosis || id:finn-b-AB1_TUBERCULOSIS	M12768.metal.pos.txt.gz	Simple mode	19	-1.39747	1.75862	0.437174	-4.84436	2.04942	0.247221	0.00787264	7.76336	0.25 (0.01-7.76)
P2m8V1	finn-b-AB1_TUBERCULOSIS	Tuberculosis || id:finn-b-AB1_TUBERCULOSIS	M12768.metal.pos.txt.gz	Weighted mode	19	-1.12471	0.888568	0.221739	-2.86631	0.616883	0.324746	0.0569088	1.85314	0.32 (0.06-1.85)
rKMUIR	finn-b-AB1_TUBERCULOSIS	Tuberculosis || id:finn-b-AB1_TUBERCULOSIS	M12774.metal.pos.txt.gz	Inverse variance weighted	29	1.27664	0.769832	0.0972498	-0.232231	2.78551	3.58458	0.792763	16.2081	3.58 (0.79- 16.21)
rKMUIR	finn-b-AB1_TUBERCULOSIS	Tuberculosis || id:finn-b-AB1_TUBERCULOSIS	M12774.metal.pos.txt.gz	Weighted median	29	0.883914	1.04332	0.396876	-1.16099	2.92882	2.42036	0.313175	18.7056	2.42 (0.31- 18.71)
rKMUIR	finn-b-AB1_TUBERCULOSIS	Tuberculosis || id:finn-b-AB1_TUBERCULOSIS	M12774.metal.pos.txt.gz	MR Egger	29	1.86113	1.8191	0.315338	-1.7043	5.42656	6.43098	0.181899	227.365	6.43 (0.18-227.36)
rKMUIR	finn-b-AB1_TUBERCULOSIS	Tuberculosis || id:finn-b-AB1_TUBERCULOSIS	M12774.metal.pos.txt.gz	Simple mode	29	0.924741	1.98333	0.644639	-2.96259	4.81207	2.52121	0.0516848	122.986	2.52 (0.05-122.99)
rKMUIR	finn-b-AB1_TUBERCULOSIS	Tuberculosis || id:finn-b-AB1_TUBERCULOSIS	M12774.metal.pos.txt.gz	Weighted mode	29	0.588734	1.55796	0.708364	-2.46487	3.64234	1.80171	0.0850196	38.1811	1.80 (0.09- 38.18)
wF3m5D	finn-b-AB1_TUBERCULOSIS	Tuberculosis || id:finn-b-AB1_TUBERCULOSIS	M15122.metal.pos.txt.gz	Inverse variance weighted	18	0.390273	0.608886	0.521547	-0.803144	1.58369	1.47738	0.447919	4.8729	1.48 (0.45- 4.87)
wF3m5D	finn-b-AB1_TUBERCULOSIS	Tuberculosis || id:finn-b-AB1_TUBERCULOSIS	M15122.metal.pos.txt.gz	Weighted median	18	0.522833	0.902705	0.562464	-1.24647	2.29213	1.6868	0.287519	9.89604	1.69 (0.29- 9.90)
wF3m5D	finn-b-AB1_TUBERCULOSIS	Tuberculosis || id:finn-b-AB1_TUBERCULOSIS	M15122.metal.pos.txt.gz	MR Egger	18	0.682989	1.10831	0.546403	-1.48931	2.85528	1.97979	0.225529	17.3794	1.98 (0.23-17.38)
wF3m5D	finn-b-AB1_TUBERCULOSIS	Tuberculosis || id:finn-b-AB1_TUBERCULOSIS	M15122.metal.pos.txt.gz	Simple mode	18	1.0038	1.24516	0.431285	-1.43672	3.44432	2.72863	0.237705	31.322	2.73 (0.24-31.32)
wF3m5D	finn-b-AB1_TUBERCULOSIS	Tuberculosis || id:finn-b-AB1_TUBERCULOSIS	M15122.metal.pos.txt.gz	Weighted mode	18	0.547778	0.806932	0.506376	-1.03381	2.12936	1.72941	0.35565	8.40952	1.73 (0.36- 8.41)
9Cm3Z6	finn-b-AB1_TUBERCULOSIS	Tuberculosis || id:finn-b-AB1_TUBERCULOSIS	M15140.metal.pos.txt.gz	Inverse variance weighted	36	0.714813	0.633392	0.259089	-0.526635	1.95626	2.04381	0.590589	7.07284	2.04 (0.59- 7.07)
9Cm3Z6	finn-b-AB1_TUBERCULOSIS	Tuberculosis || id:finn-b-AB1_TUBERCULOSIS	M15140.metal.pos.txt.gz	Weighted median	36	0.971175	0.915361	0.288701	-0.822932	2.76528	2.64105	0.439142	15.8835	2.64 (0.44- 15.88)
9Cm3Z6	finn-b-AB1_TUBERCULOSIS	Tuberculosis || id:finn-b-AB1_TUBERCULOSIS	M15140.metal.pos.txt.gz	MR Egger	36	2.34948	1.27662	0.0744523	-0.152688	4.85165	10.4801	0.858398	127.951	10.48 (0.86-127.95)
9Cm3Z6	finn-b-AB1_TUBERCULOSIS	Tuberculosis || id:finn-b-AB1_TUBERCULOSIS	M15140.metal.pos.txt.gz	Simple mode	36	0.0313238	1.76486	0.98594	-3.4278	3.49045	1.03182	0.0324582	32.8007	1.03 (0.03- 32.80)
9Cm3Z6	finn-b-AB1_TUBERCULOSIS	Tuberculosis || id:finn-b-AB1_TUBERCULOSIS	M15140.metal.pos.txt.gz	Weighted mode	36	0.964854	1.24483	0.443493	-1.47501	3.40472	2.62441	0.228776	30.1059	2.62 (0.23- 30.11)
GEiDT9	finn-b-AB1_TUBERCULOSIS	Tuberculosis || id:finn-b-AB1_TUBERCULOSIS	M15335.metal.pos.txt.gz	Inverse variance weighted	12	0.00269095	0.233929	0.990822	-0.455811	0.461193	1.00269	0.633934	1.58596	1.00 (0.63-1.59)
GEiDT9	finn-b-AB1_TUBERCULOSIS	Tuberculosis || id:finn-b-AB1_TUBERCULOSIS	M15335.metal.pos.txt.gz	Weighted median	12	0.0888458	0.318777	0.780469	-0.535957	0.713648	1.09291	0.585109	2.04143	1.09 (0.59-2.04)
GEiDT9	finn-b-AB1_TUBERCULOSIS	Tuberculosis || id:finn-b-AB1_TUBERCULOSIS	M15335.metal.pos.txt.gz	MR Egger	12	0.245657	0.684281	0.727059	-1.09553	1.58685	1.27846	0.334361	4.88832	1.28 (0.33-4.89)
GEiDT9	finn-b-AB1_TUBERCULOSIS	Tuberculosis || id:finn-b-AB1_TUBERCULOSIS	M15335.metal.pos.txt.gz	Simple mode	12	0.137794	0.500742	0.788279	-0.843661	1.11925	1.14774	0.430133	3.06255	1.15 (0.43-3.06)
GEiDT9	finn-b-AB1_TUBERCULOSIS	Tuberculosis || id:finn-b-AB1_TUBERCULOSIS	M15335.metal.pos.txt.gz	Weighted mode	12	0.18612	0.417006	0.664021	-0.631212	1.00345	1.20457	0.531947	2.72768	1.20 (0.53-2.73)
J58ol6	finn-b-AB1_TUBERCULOSIS	Tuberculosis || id:finn-b-AB1_TUBERCULOSIS	M15365.metal.pos.txt.gz	Inverse variance weighted	13	-1.13794	0.951235	0.231587	-3.00237	0.726477	0.320477	0.0496694	2.06778	0.32 (0.05- 2.07)
J58ol6	finn-b-AB1_TUBERCULOSIS	Tuberculosis || id:finn-b-AB1_TUBERCULOSIS	M15365.metal.pos.txt.gz	Weighted median	13	-1.10195	1.39759	0.430426	-3.84123	1.63733	0.332222	0.0214671	5.14143	0.33 (0.02- 5.14)
J58ol6	finn-b-AB1_TUBERCULOSIS	Tuberculosis || id:finn-b-AB1_TUBERCULOSIS	M15365.metal.pos.txt.gz	MR Egger	13	-1.60634	2.2204	0.484505	-5.95832	2.74564	0.200621	0.00258426	15.5745	0.20 (0.00-15.57)
J58ol6	finn-b-AB1_TUBERCULOSIS	Tuberculosis || id:finn-b-AB1_TUBERCULOSIS	M15365.metal.pos.txt.gz	Simple mode	13	-1.57348	2.04629	0.456794	-5.5842	2.43724	0.207322	0.00375676	11.4414	0.21 (0.00-11.44)
J58ol6	finn-b-AB1_TUBERCULOSIS	Tuberculosis || id:finn-b-AB1_TUBERCULOSIS	M15365.metal.pos.txt.gz	Weighted mode	13	-1.27413	1.49023	0.409301	-4.19498	1.64672	0.279673	0.015071	5.1899	0.28 (0.02- 5.19)
yQRWxq	finn-b-AB1_TUBERCULOSIS	Tuberculosis || id:finn-b-AB1_TUBERCULOSIS	M15488.metal.pos.txt.gz	Inverse variance weighted	18	-0.550671	1.31753	0.67598	-3.13304	2.0317	0.576563	0.0435852	7.62701	0.58 (0.04- 7.63)
yQRWxq	finn-b-AB1_TUBERCULOSIS	Tuberculosis || id:finn-b-AB1_TUBERCULOSIS	M15488.metal.pos.txt.gz	Weighted median	18	0.313477	1.92208	0.870446	-3.4538	4.08076	1.36817	0.0316251	59.1902	1.37 (0.03- 59.19)
yQRWxq	finn-b-AB1_TUBERCULOSIS	Tuberculosis || id:finn-b-AB1_TUBERCULOSIS	M15488.metal.pos.txt.gz	MR Egger	18	1.81039	4.59245	0.69863	-7.1908	10.8116	6.11286	0.000753483	49592.4	6.11 (0.00-49592.40)
yQRWxq	finn-b-AB1_TUBERCULOSIS	Tuberculosis || id:finn-b-AB1_TUBERCULOSIS	M15488.metal.pos.txt.gz	Simple mode	18	2.09856	3.26487	0.528948	-4.30058	8.4977	8.15442	0.0135607	4903.47	8.15 (0.01- 4903.47)
yQRWxq	finn-b-AB1_TUBERCULOSIS	Tuberculosis || id:finn-b-AB1_TUBERCULOSIS	M15488.metal.pos.txt.gz	Weighted mode	18	1.7981	3.05621	0.564038	-4.19207	7.78827	6.03815	0.0151149	2412.14	6.04 (0.02- 2412.14)
oVcgs6	finn-b-AB1_TUBERCULOSIS	Tuberculosis || id:finn-b-AB1_TUBERCULOSIS	M15500.metal.pos.txt.gz	Inverse variance weighted	160	0.429798	0.698674	0.538448	-0.939604	1.7992	1.53695	0.390783	6.04481	1.54 (0.39- 6.04)
oVcgs6	finn-b-AB1_TUBERCULOSIS	Tuberculosis || id:finn-b-AB1_TUBERCULOSIS	M15500.metal.pos.txt.gz	Weighted median	160	0.313325	1.17163	0.78914	-1.98307	2.60972	1.36797	0.137647	13.5952	1.37 (0.14- 13.60)
oVcgs6	finn-b-AB1_TUBERCULOSIS	Tuberculosis || id:finn-b-AB1_TUBERCULOSIS	M15500.metal.pos.txt.gz	MR Egger	160	0.771875	2.2098	0.727332	-3.55934	5.10309	2.16382	0.0284577	164.529	2.16 (0.03-164.53)
oVcgs6	finn-b-AB1_TUBERCULOSIS	Tuberculosis || id:finn-b-AB1_TUBERCULOSIS	M15500.metal.pos.txt.gz	Simple mode	160	-1.76757	2.69932	0.513529	-7.05825	3.5231	0.170747	0.000860285	33.8892	0.17 (0.00- 33.89)
oVcgs6	finn-b-AB1_TUBERCULOSIS	Tuberculosis || id:finn-b-AB1_TUBERCULOSIS	M15500.metal.pos.txt.gz	Weighted mode	160	-0.851975	1.90764	0.655764	-4.59096	2.88701	0.426572	0.0101431	17.9396	0.43 (0.01- 17.94)
8Yqw0k	finn-b-AB1_TUBERCULOSIS	Tuberculosis || id:finn-b-AB1_TUBERCULOSIS	M15506.metal.pos.txt.gz	Inverse variance weighted	24	0.218363	1.37923	0.874202	-2.48492	2.92165	1.24404	0.0833318	18.5719	1.24 (0.08- 18.57)
8Yqw0k	finn-b-AB1_TUBERCULOSIS	Tuberculosis || id:finn-b-AB1_TUBERCULOSIS	M15506.metal.pos.txt.gz	Weighted median	24	0.159473	1.93776	0.93441	-3.63854	3.95749	1.17289	0.0262906	52.3257	1.17 (0.03- 52.33)
8Yqw0k	finn-b-AB1_TUBERCULOSIS	Tuberculosis || id:finn-b-AB1_TUBERCULOSIS	M15506.metal.pos.txt.gz	MR Egger	24	-6.58553	3.66214	0.0858714	-13.7633	0.59227	0.0013802	1.05357e-06	1.80809	0.00 (0.00- 1.81)
8Yqw0k	finn-b-AB1_TUBERCULOSIS	Tuberculosis || id:finn-b-AB1_TUBERCULOSIS	M15506.metal.pos.txt.gz	Simple mode	24	-1.74833	3.84124	0.653271	-9.27716	5.7805	0.174064	9.35361e-05	323.923	0.17 (0.00-323.92)
8Yqw0k	finn-b-AB1_TUBERCULOSIS	Tuberculosis || id:finn-b-AB1_TUBERCULOSIS	M15506.metal.pos.txt.gz	Weighted mode	24	-1.13953	3.13958	0.719953	-7.2931	5.01405	0.31997	0.000680213	150.513	0.32 (0.00-150.51)
xRRZpz	finn-b-AB1_TUBERCULOSIS	Tuberculosis || id:finn-b-AB1_TUBERCULOSIS	M15630.metal.pos.txt.gz	Inverse variance weighted	1815	0.0932724	0.0694254	0.179113	-0.0428014	0.229346	1.09776	0.958102	1.25778	1.10 (0.96-1.260000e+00)
xRRZpz	finn-b-AB1_TUBERCULOSIS	Tuberculosis || id:finn-b-AB1_TUBERCULOSIS	M15630.metal.pos.txt.gz	Weighted median	1815	0.0962212	0.177569	0.587901	-0.251815	0.444257	1.101	0.777389	1.55933	1.10 (0.78-1.560000e+00)
xRRZpz	finn-b-AB1_TUBERCULOSIS	Tuberculosis || id:finn-b-AB1_TUBERCULOSIS	M15630.metal.pos.txt.gz	MR Egger	1815	-0.0510639	0.111717	0.647666	-0.270029	0.167901	0.950218	0.763357	1.18282	0.95 (0.76-1.180000e+00)
xRRZpz	finn-b-AB1_TUBERCULOSIS	Tuberculosis || id:finn-b-AB1_TUBERCULOSIS	M15630.metal.pos.txt.gz	Simple mode	1815	-0.220558	10.3701	0.983034	-20.546	20.1049	0.802071	1.19395e-09	5.38814e+08	0.80 (0.00-5.388137e+08)
xRRZpz	finn-b-AB1_TUBERCULOSIS	Tuberculosis || id:finn-b-AB1_TUBERCULOSIS	M15630.metal.pos.txt.gz	Weighted mode	1815	-0.220558	10.804	0.983715	-21.3964	20.9553	0.802071	5.10116e-10	1.26112e+09	0.80 (0.00-1.261121e+09)
6kfWp1	finn-b-AB1_TUBERCULOSIS	Tuberculosis || id:finn-b-AB1_TUBERCULOSIS	M15650.metal.pos.txt.gz	Inverse variance weighted	8	3.62568	2.49793	0.146649	-1.27028	8.52163	37.5501	0.280754	5022.23	37.55 (0.28-5.022230e+03)
6kfWp1	finn-b-AB1_TUBERCULOSIS	Tuberculosis || id:finn-b-AB1_TUBERCULOSIS	M15650.metal.pos.txt.gz	Weighted median	8	4.68098	3.58152	0.191218	-2.33879	11.7008	107.876	0.0964445	120663	107.88 (0.10-1.206628e+05)
6kfWp1	finn-b-AB1_TUBERCULOSIS	Tuberculosis || id:finn-b-AB1_TUBERCULOSIS	M15650.metal.pos.txt.gz	MR Egger	8	8.82253	9.66574	0.39656	-10.1223	27.7674	6785.43	4.01726e-05	1.14611e+12	6785.43 (0.00-1.146107e+12)
6kfWp1	finn-b-AB1_TUBERCULOSIS	Tuberculosis || id:finn-b-AB1_TUBERCULOSIS	M15650.metal.pos.txt.gz	Simple mode	8	4.05593	5.37907	0.475431	-6.48704	14.5989	57.7388	0.00152305	2.18888e+06	57.74 (0.00-2.188878e+06)
6kfWp1	finn-b-AB1_TUBERCULOSIS	Tuberculosis || id:finn-b-AB1_TUBERCULOSIS	M15650.metal.pos.txt.gz	Weighted mode	8	5.18576	3.96396	0.232114	-2.5836	12.9551	178.709	0.0755014	422999	178.71 (0.08-4.229989e+05)
PUWqW2	finn-b-AB1_TUBERCULOSIS	Tuberculosis || id:finn-b-AB1_TUBERCULOSIS	M15676.metal.pos.txt.gz	Inverse variance weighted	32	0.550667	0.730396	0.450891	-0.880909	1.98224	1.73441	0.414406	7.25901	1.73 (0.41- 7.26)
PUWqW2	finn-b-AB1_TUBERCULOSIS	Tuberculosis || id:finn-b-AB1_TUBERCULOSIS	M15676.metal.pos.txt.gz	Weighted median	32	-0.292262	1.09551	0.789638	-2.43947	1.85494	0.746573	0.0872072	6.39134	0.75 (0.09- 6.39)
PUWqW2	finn-b-AB1_TUBERCULOSIS	Tuberculosis || id:finn-b-AB1_TUBERCULOSIS	M15676.metal.pos.txt.gz	MR Egger	32	-0.675435	1.45303	0.645399	-3.52338	2.17251	0.508935	0.0294995	8.78031	0.51 (0.03- 8.78)
PUWqW2	finn-b-AB1_TUBERCULOSIS	Tuberculosis || id:finn-b-AB1_TUBERCULOSIS	M15676.metal.pos.txt.gz	Simple mode	32	0.465471	2.10629	0.826548	-3.66285	4.59379	1.59276	0.0256593	98.8686	1.59 (0.03-98.87)
PUWqW2	finn-b-AB1_TUBERCULOSIS	Tuberculosis || id:finn-b-AB1_TUBERCULOSIS	M15676.metal.pos.txt.gz	Weighted mode	32	-0.346917	1.38094	0.803304	-3.05356	2.35973	0.706864	0.0471905	10.5881	0.71 (0.05-10.59)
KHVtX1	finn-b-AB1_TUBERCULOSIS	Tuberculosis || id:finn-b-AB1_TUBERCULOSIS	M15677.metal.pos.txt.gz	Inverse variance weighted	8	-0.232367	0.359675	0.518249	-0.937329	0.472596	0.792656	0.391673	1.60415	0.79 (0.39-1.60)
KHVtX1	finn-b-AB1_TUBERCULOSIS	Tuberculosis || id:finn-b-AB1_TUBERCULOSIS	M15677.metal.pos.txt.gz	Weighted median	8	-0.0705399	0.414239	0.864784	-0.882448	0.741368	0.931891	0.413769	2.0988	0.93 (0.41-2.10)
KHVtX1	finn-b-AB1_TUBERCULOSIS	Tuberculosis || id:finn-b-AB1_TUBERCULOSIS	M15677.metal.pos.txt.gz	MR Egger	8	-0.121968	1.02126	0.908834	-2.12364	1.8797	0.885176	0.119595	6.55156	0.89 (0.12-6.55)
KHVtX1	finn-b-AB1_TUBERCULOSIS	Tuberculosis || id:finn-b-AB1_TUBERCULOSIS	M15677.metal.pos.txt.gz	Simple mode	8	-0.159792	0.637328	0.809229	-1.40896	1.08937	0.852321	0.244398	2.9724	0.85 (0.24-2.97)
KHVtX1	finn-b-AB1_TUBERCULOSIS	Tuberculosis || id:finn-b-AB1_TUBERCULOSIS	M15677.metal.pos.txt.gz	Weighted mode	8	-0.0778988	0.435177	0.863005	-0.930846	0.775048	0.925058	0.39422	2.1707	0.93 (0.39-2.17)
WV3Vpp	finn-b-AB1_TUBERCULOSIS	Tuberculosis || id:finn-b-AB1_TUBERCULOSIS	M15749.metal.pos.txt.gz	Inverse variance weighted	14	0.121006	0.406868	0.766155	-0.676455	0.918466	1.12863	0.508416	2.50544	1.13 (0.51-2.51)
WV3Vpp	finn-b-AB1_TUBERCULOSIS	Tuberculosis || id:finn-b-AB1_TUBERCULOSIS	M15749.metal.pos.txt.gz	Weighted median	14	-0.250648	0.575897	0.663394	-1.37941	0.878109	0.778296	0.251728	2.40634	0.78 (0.25-2.41)
WV3Vpp	finn-b-AB1_TUBERCULOSIS	Tuberculosis || id:finn-b-AB1_TUBERCULOSIS	M15749.metal.pos.txt.gz	MR Egger	14	-0.365975	0.699883	0.610557	-1.73775	1.0058	0.69352	0.175916	2.73408	0.69 (0.18-2.73)
WV3Vpp	finn-b-AB1_TUBERCULOSIS	Tuberculosis || id:finn-b-AB1_TUBERCULOSIS	M15749.metal.pos.txt.gz	Simple mode	14	-0.087924	0.952822	0.927884	-1.95546	1.77961	0.91583	0.1415	5.92753	0.92 (0.14-5.93)
WV3Vpp	finn-b-AB1_TUBERCULOSIS	Tuberculosis || id:finn-b-AB1_TUBERCULOSIS	M15749.metal.pos.txt.gz	Weighted mode	14	-0.42975	0.622367	0.502017	-1.64959	0.790089	0.650672	0.192129	2.20359	0.65 (0.19-2.20)
jqOdtA	finn-b-AB1_TUBERCULOSIS	Tuberculosis || id:finn-b-AB1_TUBERCULOSIS	M15753.metal.pos.txt.gz	Inverse variance weighted	14	0.748075	0.390963	0.0556947	-0.0182124	1.51436	2.11293	0.981952	4.54652	2.11 (0.98- 4.55)
jqOdtA	finn-b-AB1_TUBERCULOSIS	Tuberculosis || id:finn-b-AB1_TUBERCULOSIS	M15753.metal.pos.txt.gz	Weighted median	14	0.932918	0.533214	0.0801852	-0.112181	1.97802	2.54192	0.893882	7.2284	2.54 (0.89- 7.23)
jqOdtA	finn-b-AB1_TUBERCULOSIS	Tuberculosis || id:finn-b-AB1_TUBERCULOSIS	M15753.metal.pos.txt.gz	MR Egger	14	1.48858	0.771288	0.0775831	-0.0231474	3.0003	4.43078	0.977118	20.0916	4.43 (0.98-20.09)
jqOdtA	finn-b-AB1_TUBERCULOSIS	Tuberculosis || id:finn-b-AB1_TUBERCULOSIS	M15753.metal.pos.txt.gz	Simple mode	14	0.312651	0.912243	0.737282	-1.47535	2.10065	1.36704	0.2287	8.17145	1.37 (0.23- 8.17)
jqOdtA	finn-b-AB1_TUBERCULOSIS	Tuberculosis || id:finn-b-AB1_TUBERCULOSIS	M15753.metal.pos.txt.gz	Weighted mode	14	0.954815	0.640237	0.159733	-0.30005	2.20968	2.59819	0.740781	9.1128	2.60 (0.74- 9.11)
k0y2lO	finn-b-AB1_TUBERCULOSIS	Tuberculosis || id:finn-b-AB1_TUBERCULOSIS	M15778.metal.pos.txt.gz	Inverse variance weighted	36	0.303437	0.748736	0.685282	-1.16408	1.77096	1.35451	0.312208	5.87648	1.35 (0.31- 5.88)
k0y2lO	finn-b-AB1_TUBERCULOSIS	Tuberculosis || id:finn-b-AB1_TUBERCULOSIS	M15778.metal.pos.txt.gz	Weighted median	36	-0.311116	1.06891	0.771007	-2.40619	1.78396	0.732629	0.0901584	5.95336	0.73 (0.09- 5.95)
k0y2lO	finn-b-AB1_TUBERCULOSIS	Tuberculosis || id:finn-b-AB1_TUBERCULOSIS	M15778.metal.pos.txt.gz	MR Egger	36	-1.40517	2.08393	0.504687	-5.48968	2.67934	0.245325	0.00412916	14.5754	0.25 (0.00-14.58)
k0y2lO	finn-b-AB1_TUBERCULOSIS	Tuberculosis || id:finn-b-AB1_TUBERCULOSIS	M15778.metal.pos.txt.gz	Simple mode	36	-0.784651	1.98971	0.695712	-4.68448	3.11518	0.456279	0.00923756	22.5374	0.46 (0.01-22.54)
k0y2lO	finn-b-AB1_TUBERCULOSIS	Tuberculosis || id:finn-b-AB1_TUBERCULOSIS	M15778.metal.pos.txt.gz	Weighted mode	36	-0.381909	1.56886	0.809092	-3.45687	2.69305	0.682557	0.0315284	14.7766	0.68 (0.03-14.78)
T6g3Ve	finn-b-AB1_TUBERCULOSIS	Tuberculosis || id:finn-b-AB1_TUBERCULOSIS	M15958.metal.pos.txt.gz	Inverse variance weighted	9	-0.591699	0.478878	0.21661	-1.5303	0.346902	0.553387	0.216471	1.41468	0.55 (0.22-1.41)
T6g3Ve	finn-b-AB1_TUBERCULOSIS	Tuberculosis || id:finn-b-AB1_TUBERCULOSIS	M15958.metal.pos.txt.gz	Weighted median	9	-0.412947	0.601159	0.492135	-1.59122	0.765325	0.661698	0.203677	2.14969	0.66 (0.20-2.15)
T6g3Ve	finn-b-AB1_TUBERCULOSIS	Tuberculosis || id:finn-b-AB1_TUBERCULOSIS	M15958.metal.pos.txt.gz	MR Egger	9	-0.124891	0.671893	0.857811	-1.4418	1.19202	0.882593	0.236501	3.29372	0.88 (0.24-3.29)
T6g3Ve	finn-b-AB1_TUBERCULOSIS	Tuberculosis || id:finn-b-AB1_TUBERCULOSIS	M15958.metal.pos.txt.gz	Simple mode	9	-0.220963	1.06092	0.840219	-2.30036	1.85843	0.801746	0.100223	6.41368	0.80 (0.10-6.41)
T6g3Ve	finn-b-AB1_TUBERCULOSIS	Tuberculosis || id:finn-b-AB1_TUBERCULOSIS	M15958.metal.pos.txt.gz	Weighted mode	9	-0.397545	0.544313	0.486005	-1.4644	0.669308	0.671968	0.231217	1.95289	0.67 (0.23-1.95)
fBSGlF	finn-b-AB1_TUBERCULOSIS	Tuberculosis || id:finn-b-AB1_TUBERCULOSIS	M15990.metal.pos.txt.gz	Inverse variance weighted	18	-0.560307	0.380453	0.140823	-1.306	0.185382	0.571034	0.270903	1.20368	0.57 (0.27-1.20)
fBSGlF	finn-b-AB1_TUBERCULOSIS	Tuberculosis || id:finn-b-AB1_TUBERCULOSIS	M15990.metal.pos.txt.gz	Weighted median	18	-0.308123	0.504459	0.541334	-1.29686	0.680618	0.734825	0.273388	1.9751	0.73 (0.27-1.98)
fBSGlF	finn-b-AB1_TUBERCULOSIS	Tuberculosis || id:finn-b-AB1_TUBERCULOSIS	M15990.metal.pos.txt.gz	MR Egger	18	-0.109496	0.535032	0.840423	-1.15816	0.939167	0.896285	0.314064	2.55785	0.90 (0.31-2.56)
fBSGlF	finn-b-AB1_TUBERCULOSIS	Tuberculosis || id:finn-b-AB1_TUBERCULOSIS	M15990.metal.pos.txt.gz	Simple mode	18	-0.506838	0.982437	0.61257	-2.43241	1.41874	0.602397	0.0878246	4.1319	0.60 (0.09-4.13)
fBSGlF	finn-b-AB1_TUBERCULOSIS	Tuberculosis || id:finn-b-AB1_TUBERCULOSIS	M15990.metal.pos.txt.gz	Weighted mode	18	-0.318753	0.443866	0.482432	-1.18873	0.551224	0.727055	0.304608	1.73538	0.73 (0.30-1.74)
LUPx7s	finn-b-AB1_TUBERCULOSIS	Tuberculosis || id:finn-b-AB1_TUBERCULOSIS	M15996.metal.pos.txt.gz	Inverse variance weighted	4	0.580289	1.00176	0.562406	-1.38315	2.54373	1.78656	0.250786	12.7271	1.79 (0.25- 12.73)
LUPx7s	finn-b-AB1_TUBERCULOSIS	Tuberculosis || id:finn-b-AB1_TUBERCULOSIS	M15996.metal.pos.txt.gz	Weighted median	4	0.201912	1.16697	0.862634	-2.08535	2.48917	1.22374	0.124264	12.0513	1.22 (0.12- 12.05)
LUPx7s	finn-b-AB1_TUBERCULOSIS	Tuberculosis || id:finn-b-AB1_TUBERCULOSIS	M15996.metal.pos.txt.gz	MR Egger	4	0.198482	2.83819	0.95061	-5.36437	5.76133	1.21955	0.00468042	317.772	1.22 (0.00-317.77)
LUPx7s	finn-b-AB1_TUBERCULOSIS	Tuberculosis || id:finn-b-AB1_TUBERCULOSIS	M15996.metal.pos.txt.gz	Simple mode	4	0.243617	1.50235	0.881489	-2.70099	3.18822	1.27586	0.0671389	24.2453	1.28 (0.07- 24.25)
LUPx7s	finn-b-AB1_TUBERCULOSIS	Tuberculosis || id:finn-b-AB1_TUBERCULOSIS	M15996.metal.pos.txt.gz	Weighted mode	4	0.174982	1.36012	0.905773	-2.49085	2.84082	1.19123	0.0828393	17.1298	1.19 (0.08- 17.13)
ABEsWr	finn-b-AB1_TUBERCULOSIS	Tuberculosis || id:finn-b-AB1_TUBERCULOSIS	M16634.metal.pos.txt.gz	Inverse variance weighted	10	0.255328	0.557979	0.647244	-0.83831	1.34897	1.29089	0.432441	3.85344	1.29 (0.43- 3.85)
ABEsWr	finn-b-AB1_TUBERCULOSIS	Tuberculosis || id:finn-b-AB1_TUBERCULOSIS	M16634.metal.pos.txt.gz	Weighted median	10	0.178499	0.75119	0.812175	-1.29383	1.65083	1.19542	0.274218	5.21131	1.20 (0.27- 5.21)
ABEsWr	finn-b-AB1_TUBERCULOSIS	Tuberculosis || id:finn-b-AB1_TUBERCULOSIS	M16634.metal.pos.txt.gz	MR Egger	10	-0.50269	1.19846	0.685926	-2.85167	1.84629	0.604901	0.057748	6.33625	0.60 (0.06- 6.34)
ABEsWr	finn-b-AB1_TUBERCULOSIS	Tuberculosis || id:finn-b-AB1_TUBERCULOSIS	M16634.metal.pos.txt.gz	Simple mode	10	1.0013	1.3986	0.492192	-1.73996	3.74255	2.72181	0.175528	42.2056	2.72 (0.18-42.21)
ABEsWr	finn-b-AB1_TUBERCULOSIS	Tuberculosis || id:finn-b-AB1_TUBERCULOSIS	M16634.metal.pos.txt.gz	Weighted mode	10	-1.06396	1.11934	0.366672	-3.25786	1.12995	0.345087	0.0384705	3.09549	0.35 (0.04- 3.10)
0LZ8O5	finn-b-AB1_TUBERCULOSIS	Tuberculosis || id:finn-b-AB1_TUBERCULOSIS	M16816.metal.pos.txt.gz	Inverse variance weighted	14	0.104577	0.704782	0.882042	-1.2768	1.48595	1.11024	0.27893	4.41916	1.11 (0.28- 4.42)
0LZ8O5	finn-b-AB1_TUBERCULOSIS	Tuberculosis || id:finn-b-AB1_TUBERCULOSIS	M16816.metal.pos.txt.gz	Weighted median	14	-0.0828817	1.00351	0.934176	-2.04975	1.88399	0.92046	0.128767	6.5797	0.92 (0.13- 6.58)
0LZ8O5	finn-b-AB1_TUBERCULOSIS	Tuberculosis || id:finn-b-AB1_TUBERCULOSIS	M16816.metal.pos.txt.gz	MR Egger	14	-0.395834	1.23925	0.754904	-2.82476	2.03309	0.673118	0.0593231	7.63763	0.67 (0.06- 7.64)
0LZ8O5	finn-b-AB1_TUBERCULOSIS	Tuberculosis || id:finn-b-AB1_TUBERCULOSIS	M16816.metal.pos.txt.gz	Simple mode	14	0.381752	1.53169	0.807073	-2.62037	3.38387	1.46485	0.0727762	29.4846	1.46 (0.07-29.48)
0LZ8O5	finn-b-AB1_TUBERCULOSIS	Tuberculosis || id:finn-b-AB1_TUBERCULOSIS	M16816.metal.pos.txt.gz	Weighted mode	14	0.00570285	1.05616	0.995774	-2.06438	2.07578	1.00572	0.126897	7.97079	1.01 (0.13- 7.97)
WcNiix	finn-b-AB1_TUBERCULOSIS	Tuberculosis || id:finn-b-AB1_TUBERCULOSIS	M16818.metal.pos.txt.gz	Inverse variance weighted	11	-0.748325	0.672873	0.266081	-2.06716	0.570507	0.473159	0.126545	1.76916	0.47 (0.13- 1.77)
WcNiix	finn-b-AB1_TUBERCULOSIS	Tuberculosis || id:finn-b-AB1_TUBERCULOSIS	M16818.metal.pos.txt.gz	Weighted median	11	0.127624	0.905645	0.887933	-1.64744	1.90269	1.13613	0.192542	6.7039	1.14 (0.19- 6.70)
WcNiix	finn-b-AB1_TUBERCULOSIS	Tuberculosis || id:finn-b-AB1_TUBERCULOSIS	M16818.metal.pos.txt.gz	MR Egger	11	2.17267	1.59536	0.206349	-0.954231	5.29958	8.78173	0.385108	200.252	8.78 (0.39-200.25)
WcNiix	finn-b-AB1_TUBERCULOSIS	Tuberculosis || id:finn-b-AB1_TUBERCULOSIS	M16818.metal.pos.txt.gz	Simple mode	11	-0.177162	1.26525	0.891423	-2.65705	2.30273	0.837644	0.0701549	10.0014	0.84 (0.07- 10.00)
WcNiix	finn-b-AB1_TUBERCULOSIS	Tuberculosis || id:finn-b-AB1_TUBERCULOSIS	M16818.metal.pos.txt.gz	Weighted mode	11	0.0284679	1.02524	0.978394	-1.981	2.03793	1.02888	0.137931	7.67474	1.03 (0.14- 7.67)
gODG2E	finn-b-AB1_TUBERCULOSIS	Tuberculosis || id:finn-b-AB1_TUBERCULOSIS	M16821.metal.pos.txt.gz	Inverse variance weighted	21	-0.248924	0.670349	0.710388	-1.56281	1.06496	0.779639	0.209547	2.90072	0.78 (0.21- 2.90)
gODG2E	finn-b-AB1_TUBERCULOSIS	Tuberculosis || id:finn-b-AB1_TUBERCULOSIS	M16821.metal.pos.txt.gz	Weighted median	21	-0.618612	0.924285	0.503312	-2.43021	1.19299	0.538692	0.0880184	3.29691	0.54 (0.09- 3.30)
gODG2E	finn-b-AB1_TUBERCULOSIS	Tuberculosis || id:finn-b-AB1_TUBERCULOSIS	M16821.metal.pos.txt.gz	MR Egger	21	1.70443	1.59415	0.298385	-1.42011	4.82897	5.49827	0.241688	125.082	5.50 (0.24-125.08)
gODG2E	finn-b-AB1_TUBERCULOSIS	Tuberculosis || id:finn-b-AB1_TUBERCULOSIS	M16821.metal.pos.txt.gz	Simple mode	21	-1.20521	1.6608	0.476442	-4.46039	2.04996	0.299629	0.0115579	7.76763	0.30 (0.01- 7.77)
gODG2E	finn-b-AB1_TUBERCULOSIS	Tuberculosis || id:finn-b-AB1_TUBERCULOSIS	M16821.metal.pos.txt.gz	Weighted mode	21	-0.465499	1.22969	0.709011	-2.87569	1.94469	0.627822	0.0563771	6.99149	0.63 (0.06- 6.99)
8I3Kbj	finn-b-AB1_TUBERCULOSIS	Tuberculosis || id:finn-b-AB1_TUBERCULOSIS	M16822.metal.pos.txt.gz	Inverse variance weighted	21	-0.393592	0.765703	0.607233	-1.89437	1.10719	0.674629	0.150413	3.02583	0.67 (0.15- 3.03)
8I3Kbj	finn-b-AB1_TUBERCULOSIS	Tuberculosis || id:finn-b-AB1_TUBERCULOSIS	M16822.metal.pos.txt.gz	Weighted median	21	-0.963842	1.04063	0.354338	-3.00348	1.0758	0.381424	0.049614	2.93233	0.38 (0.05- 2.93)
8I3Kbj	finn-b-AB1_TUBERCULOSIS	Tuberculosis || id:finn-b-AB1_TUBERCULOSIS	M16822.metal.pos.txt.gz	MR Egger	21	-0.936141	3.19931	0.772994	-7.2068	5.33452	0.392138	0.000741528	207.373	0.39 (0.00-207.37)
8I3Kbj	finn-b-AB1_TUBERCULOSIS	Tuberculosis || id:finn-b-AB1_TUBERCULOSIS	M16822.metal.pos.txt.gz	Simple mode	21	-1.33654	1.68304	0.436446	-4.6353	1.96222	0.262753	0.00970318	7.1151	0.26 (0.01- 7.12)
8I3Kbj	finn-b-AB1_TUBERCULOSIS	Tuberculosis || id:finn-b-AB1_TUBERCULOSIS	M16822.metal.pos.txt.gz	Weighted mode	21	-1.55241	1.81225	0.401803	-5.10441	1.9996	0.211738	0.00606993	7.38607	0.21 (0.01- 7.39)
oEv04S	finn-b-AB1_TUBERCULOSIS	Tuberculosis || id:finn-b-AB1_TUBERCULOSIS	M16823.metal.pos.txt.gz	Inverse variance weighted	11	-0.319136	0.181146	0.0781088	-0.674181	0.0359092	0.726777	0.509573	1.03656	0.73 (0.51-1.04)
oEv04S	finn-b-AB1_TUBERCULOSIS	Tuberculosis || id:finn-b-AB1_TUBERCULOSIS	M16823.metal.pos.txt.gz	Weighted median	11	-0.297717	0.232475	0.20032	-0.753369	0.157934	0.742511	0.470778	1.17109	0.74 (0.47-1.17)
oEv04S	finn-b-AB1_TUBERCULOSIS	Tuberculosis || id:finn-b-AB1_TUBERCULOSIS	M16823.metal.pos.txt.gz	MR Egger	11	0.0942438	0.32145	0.77603	-0.535798	0.724286	1.09883	0.585202	2.06326	1.10 (0.59-2.06)
oEv04S	finn-b-AB1_TUBERCULOSIS	Tuberculosis || id:finn-b-AB1_TUBERCULOSIS	M16823.metal.pos.txt.gz	Simple mode	11	-0.395811	0.317511	0.240953	-1.01813	0.226512	0.673134	0.361269	1.25422	0.67 (0.36-1.25)
oEv04S	finn-b-AB1_TUBERCULOSIS	Tuberculosis || id:finn-b-AB1_TUBERCULOSIS	M16823.metal.pos.txt.gz	Weighted mode	11	-0.310783	0.250888	0.243733	-0.802523	0.180958	0.732873	0.448197	1.19836	0.73 (0.45-1.20)
rHIuFz	finn-b-AB1_TUBERCULOSIS	Tuberculosis || id:finn-b-AB1_TUBERCULOSIS	M17799.metal.pos.txt.gz	Inverse variance weighted	106	0.0137903	0.0664946	0.835705	-0.116539	0.14412	1.01389	0.889995	1.15502	1.01 (0.89-1.16)
rHIuFz	finn-b-AB1_TUBERCULOSIS	Tuberculosis || id:finn-b-AB1_TUBERCULOSIS	M17799.metal.pos.txt.gz	Weighted median	106	-0.134333	0.10167	0.186413	-0.333606	0.0649399	0.874299	0.716336	1.06709	0.87 (0.72-1.07)
rHIuFz	finn-b-AB1_TUBERCULOSIS	Tuberculosis || id:finn-b-AB1_TUBERCULOSIS	M17799.metal.pos.txt.gz	MR Egger	106	0.0157628	0.197783	0.936631	-0.371892	0.403418	1.01589	0.689429	1.49693	1.02 (0.69-1.50)
rHIuFz	finn-b-AB1_TUBERCULOSIS	Tuberculosis || id:finn-b-AB1_TUBERCULOSIS	M17799.metal.pos.txt.gz	Simple mode	106	-0.171474	0.264433	0.518104	-0.689762	0.346815	0.842423	0.501696	1.41455	0.84 (0.50-1.41)
rHIuFz	finn-b-AB1_TUBERCULOSIS	Tuberculosis || id:finn-b-AB1_TUBERCULOSIS	M17799.metal.pos.txt.gz	Weighted mode	106	-0.204852	0.222727	0.359815	-0.641396	0.231693	0.814768	0.526557	1.26073	0.81 (0.53-1.26)
NXhnb3	finn-b-AB1_TUBERCULOSIS	Tuberculosis || id:finn-b-AB1_TUBERCULOSIS	M17805.metal.pos.txt.gz	Inverse variance weighted	9	-0.146042	0.834911	0.861143	-1.78247	1.49038	0.864121	0.168222	4.4388	0.86 (0.17- 4.44)
NXhnb3	finn-b-AB1_TUBERCULOSIS	Tuberculosis || id:finn-b-AB1_TUBERCULOSIS	M17805.metal.pos.txt.gz	Weighted median	9	0.692575	1.10433	0.530566	-1.47192	2.85707	1.99886	0.229484	17.4105	2.00 (0.23- 17.41)
NXhnb3	finn-b-AB1_TUBERCULOSIS	Tuberculosis || id:finn-b-AB1_TUBERCULOSIS	M17805.metal.pos.txt.gz	MR Egger	9	2.90695	2.67403	0.313001	-2.33416	8.14805	18.3008	0.096892	3456.64	18.30 (0.10-3456.64)
NXhnb3	finn-b-AB1_TUBERCULOSIS	Tuberculosis || id:finn-b-AB1_TUBERCULOSIS	M17805.metal.pos.txt.gz	Simple mode	9	1.07295	1.81759	0.571274	-2.48953	4.63543	2.92399	0.0829493	103.072	2.92 (0.08- 103.07)
NXhnb3	finn-b-AB1_TUBERCULOSIS	Tuberculosis || id:finn-b-AB1_TUBERCULOSIS	M17805.metal.pos.txt.gz	Weighted mode	9	1.1892	1.22686	0.360781	-1.21544	3.59384	3.28445	0.296579	36.3735	3.28 (0.30- 36.37)
dIvgBd	finn-b-AB1_TUBERCULOSIS	Tuberculosis || id:finn-b-AB1_TUBERCULOSIS	M17807.metal.pos.txt.gz	Inverse variance weighted	21	-0.04219	0.324185	0.896454	-0.677593	0.593213	0.958688	0.507838	1.80979	0.96 (0.51- 1.81)
dIvgBd	finn-b-AB1_TUBERCULOSIS	Tuberculosis || id:finn-b-AB1_TUBERCULOSIS	M17807.metal.pos.txt.gz	Weighted median	21	0.327374	0.431015	0.447529	-0.517416	1.17216	1.38732	0.596059	3.22897	1.39 (0.60- 3.23)
dIvgBd	finn-b-AB1_TUBERCULOSIS	Tuberculosis || id:finn-b-AB1_TUBERCULOSIS	M17807.metal.pos.txt.gz	MR Egger	21	1.18328	0.639569	0.0799104	-0.070272	2.43684	3.26507	0.93214	11.4368	3.27 (0.93-11.44)
dIvgBd	finn-b-AB1_TUBERCULOSIS	Tuberculosis || id:finn-b-AB1_TUBERCULOSIS	M17807.metal.pos.txt.gz	Simple mode	21	0.264122	0.719546	0.717424	-1.14619	1.67443	1.30229	0.317846	5.33576	1.30 (0.32- 5.34)
dIvgBd	finn-b-AB1_TUBERCULOSIS	Tuberculosis || id:finn-b-AB1_TUBERCULOSIS	M17807.metal.pos.txt.gz	Weighted mode	21	0.554188	0.520192	0.299409	-0.465388	1.57376	1.74053	0.627892	4.82478	1.74 (0.63- 4.82)
HWa62W	finn-b-AB1_TUBERCULOSIS	Tuberculosis || id:finn-b-AB1_TUBERCULOSIS	M17945.metal.pos.txt.gz	Inverse variance weighted	34	0.195855	0.727111	0.787652	-1.22928	1.62099	1.21635	0.292502	5.05811	1.22 (0.29- 5.06)
HWa62W	finn-b-AB1_TUBERCULOSIS	Tuberculosis || id:finn-b-AB1_TUBERCULOSIS	M17945.metal.pos.txt.gz	Weighted median	34	1.05729	1.11897	0.344722	-1.1359	3.25048	2.87856	0.321134	25.8027	2.88 (0.32-25.80)
HWa62W	finn-b-AB1_TUBERCULOSIS	Tuberculosis || id:finn-b-AB1_TUBERCULOSIS	M17945.metal.pos.txt.gz	MR Egger	34	1.17838	1.31035	0.375217	-1.3899	3.74666	3.2491	0.2491	42.3792	3.25 (0.25-42.38)
HWa62W	finn-b-AB1_TUBERCULOSIS	Tuberculosis || id:finn-b-AB1_TUBERCULOSIS	M17945.metal.pos.txt.gz	Simple mode	34	0.955682	1.8385	0.606661	-2.64777	4.55913	2.60044	0.0708089	95.5007	2.60 (0.07-95.50)
HWa62W	finn-b-AB1_TUBERCULOSIS	Tuberculosis || id:finn-b-AB1_TUBERCULOSIS	M17945.metal.pos.txt.gz	Weighted mode	34	1.02559	1.09977	0.357825	-1.12995	3.18113	2.78873	0.323048	24.0739	2.79 (0.32-24.07)
OrAW7K	finn-b-AB1_TUBERCULOSIS	Tuberculosis || id:finn-b-AB1_TUBERCULOSIS	M18254.metal.pos.txt.gz	Inverse variance weighted	13	0.332399	0.325694	0.307449	-0.30596	0.970759	1.39431	0.736416	2.63995	1.39 (0.74- 2.64)
OrAW7K	finn-b-AB1_TUBERCULOSIS	Tuberculosis || id:finn-b-AB1_TUBERCULOSIS	M18254.metal.pos.txt.gz	Weighted median	13	0.319107	0.458935	0.486855	-0.580406	1.21862	1.3759	0.559671	3.38251	1.38 (0.56- 3.38)
OrAW7K	finn-b-AB1_TUBERCULOSIS	Tuberculosis || id:finn-b-AB1_TUBERCULOSIS	M18254.metal.pos.txt.gz	MR Egger	13	1.18073	0.99669	0.26112	-0.772782	3.13424	3.25675	0.461727	22.9713	3.26 (0.46-22.97)
OrAW7K	finn-b-AB1_TUBERCULOSIS	Tuberculosis || id:finn-b-AB1_TUBERCULOSIS	M18254.metal.pos.txt.gz	Simple mode	13	1.16567	0.754186	0.148156	-0.312538	2.64387	3.20806	0.731588	14.0676	3.21 (0.73-14.07)
OrAW7K	finn-b-AB1_TUBERCULOSIS	Tuberculosis || id:finn-b-AB1_TUBERCULOSIS	M18254.metal.pos.txt.gz	Weighted mode	13	0.40126	0.565168	0.491281	-0.706469	1.50899	1.49371	0.493383	4.52216	1.49 (0.49- 4.52)
gWUSzj	finn-b-AB1_TUBERCULOSIS	Tuberculosis || id:finn-b-AB1_TUBERCULOSIS	M18281.metal.pos.txt.gz	Inverse variance weighted	13	-0.111626	0.085214	0.190214	-0.278645	0.0553937	0.894379	0.756808	1.05696	0.89 (0.76-1.06)
gWUSzj	finn-b-AB1_TUBERCULOSIS	Tuberculosis || id:finn-b-AB1_TUBERCULOSIS	M18281.metal.pos.txt.gz	Weighted median	13	-0.0197014	0.121921	0.871627	-0.258666	0.219263	0.980491	0.772081	1.24516	0.98 (0.77-1.25)
gWUSzj	finn-b-AB1_TUBERCULOSIS	Tuberculosis || id:finn-b-AB1_TUBERCULOSIS	M18281.metal.pos.txt.gz	MR Egger	13	0.0238228	0.160798	0.884903	-0.291342	0.338988	1.02411	0.74726	1.40353	1.02 (0.75-1.40)
gWUSzj	finn-b-AB1_TUBERCULOSIS	Tuberculosis || id:finn-b-AB1_TUBERCULOSIS	M18281.metal.pos.txt.gz	Simple mode	13	-0.201802	0.17702	0.276533	-0.548761	0.145158	0.817257	0.577665	1.15622	0.82 (0.58-1.16)
gWUSzj	finn-b-AB1_TUBERCULOSIS	Tuberculosis || id:finn-b-AB1_TUBERCULOSIS	M18281.metal.pos.txt.gz	Weighted mode	13	-0.0352326	0.118153	0.770655	-0.266813	0.196347	0.965381	0.765817	1.21695	0.97 (0.77-1.22)
G5haDc	finn-b-AB1_TUBERCULOSIS	Tuberculosis || id:finn-b-AB1_TUBERCULOSIS	M18283.metal.pos.txt.gz	Inverse variance weighted	10	-1.18272	0.447995	0.00829003	-2.06079	-0.304647	0.306445	0.127354	0.737384	0.31 (0.13-0.74)
G5haDc	finn-b-AB1_TUBERCULOSIS	Tuberculosis || id:finn-b-AB1_TUBERCULOSIS	M18283.metal.pos.txt.gz	Weighted median	10	-1.38149	0.620872	0.0260756	-2.5984	-0.164584	0.251203	0.0743922	0.848247	0.25 (0.07-0.85)
G5haDc	finn-b-AB1_TUBERCULOSIS	Tuberculosis || id:finn-b-AB1_TUBERCULOSIS	M18283.metal.pos.txt.gz	MR Egger	10	-2.25521	1.37887	0.140572	-4.9578	0.44737	0.104851	0.00702837	1.56419	0.10 (0.01-1.56)
G5haDc	finn-b-AB1_TUBERCULOSIS	Tuberculosis || id:finn-b-AB1_TUBERCULOSIS	M18283.metal.pos.txt.gz	Simple mode	10	-1.00352	0.914327	0.300895	-2.7956	0.788559	0.366586	0.0610781	2.20022	0.37 (0.06-2.20)
G5haDc	finn-b-AB1_TUBERCULOSIS	Tuberculosis || id:finn-b-AB1_TUBERCULOSIS	M18283.metal.pos.txt.gz	Weighted mode	10	-1.34461	0.797612	0.126116	-2.90793	0.218714	0.260643	0.0545889	1.24448	0.26 (0.05-1.24)
bSlQBj	finn-b-AB1_TUBERCULOSIS	Tuberculosis || id:finn-b-AB1_TUBERCULOSIS	M18335.metal.pos.txt.gz	Inverse variance weighted	6	0.0550197	0.459242	0.904637	-0.845095	0.955135	1.05656	0.429516	2.59902	1.06 (0.43- 2.60)
bSlQBj	finn-b-AB1_TUBERCULOSIS	Tuberculosis || id:finn-b-AB1_TUBERCULOSIS	M18335.metal.pos.txt.gz	Weighted median	6	0.0278641	0.492933	0.954922	-0.938284	0.994012	1.02826	0.391299	2.70205	1.03 (0.39- 2.70)
bSlQBj	finn-b-AB1_TUBERCULOSIS	Tuberculosis || id:finn-b-AB1_TUBERCULOSIS	M18335.metal.pos.txt.gz	MR Egger	6	0.566553	1.4117	0.708696	-2.20038	3.33349	1.76218	0.110761	28.0359	1.76 (0.11-28.04)
bSlQBj	finn-b-AB1_TUBERCULOSIS	Tuberculosis || id:finn-b-AB1_TUBERCULOSIS	M18335.metal.pos.txt.gz	Simple mode	6	0.0313867	0.690442	0.965501	-1.32188	1.38465	1.03188	0.266634	3.99344	1.03 (0.27- 3.99)
bSlQBj	finn-b-AB1_TUBERCULOSIS	Tuberculosis || id:finn-b-AB1_TUBERCULOSIS	M18335.metal.pos.txt.gz	Weighted mode	6	-0.0729584	0.603371	0.908465	-1.25557	1.10965	0.929639	0.284915	3.03329	0.93 (0.28- 3.03)
ifHUby	finn-b-AB1_TUBERCULOSIS	Tuberculosis || id:finn-b-AB1_TUBERCULOSIS	M18349.metal.pos.txt.gz	Inverse variance weighted	16	0.52208	0.62973	0.407074	-0.712192	1.75635	1.68553	0.490568	5.79127	1.69 (0.49- 5.79)
ifHUby	finn-b-AB1_TUBERCULOSIS	Tuberculosis || id:finn-b-AB1_TUBERCULOSIS	M18349.metal.pos.txt.gz	Weighted median	16	1.12335	0.940656	0.232392	-0.720337	2.96703	3.07514	0.486588	19.4342	3.08 (0.49- 19.43)
ifHUby	finn-b-AB1_TUBERCULOSIS	Tuberculosis || id:finn-b-AB1_TUBERCULOSIS	M18349.metal.pos.txt.gz	MR Egger	16	1.38951	1.17983	0.25854	-0.92295	3.70198	4.01289	0.397345	40.5273	4.01 (0.40- 40.53)
ifHUby	finn-b-AB1_TUBERCULOSIS	Tuberculosis || id:finn-b-AB1_TUBERCULOSIS	M18349.metal.pos.txt.gz	Simple mode	16	1.88264	1.51368	0.232679	-1.08418	4.84945	6.57082	0.338181	127.67	6.57 (0.34-127.67)
ifHUby	finn-b-AB1_TUBERCULOSIS	Tuberculosis || id:finn-b-AB1_TUBERCULOSIS	M18349.metal.pos.txt.gz	Weighted mode	16	1.25123	0.929126	0.198082	-0.569858	3.07232	3.49464	0.565606	21.5919	3.49 (0.57- 21.59)
bk0aEX	finn-b-AB1_TUBERCULOSIS	Tuberculosis || id:finn-b-AB1_TUBERCULOSIS	M18357.metal.pos.txt.gz	Inverse variance weighted	7	-0.304809	0.421949	0.470058	-1.13183	0.52221	0.737264	0.322443	1.68575	0.74 (0.32- 1.69)
bk0aEX	finn-b-AB1_TUBERCULOSIS	Tuberculosis || id:finn-b-AB1_TUBERCULOSIS	M18357.metal.pos.txt.gz	Weighted median	7	-0.18972	0.528906	0.719817	-1.22638	0.846935	0.827191	0.293354	2.33249	0.83 (0.29- 2.33)
bk0aEX	finn-b-AB1_TUBERCULOSIS	Tuberculosis || id:finn-b-AB1_TUBERCULOSIS	M18357.metal.pos.txt.gz	MR Egger	7	1.42521	2.02158	0.51229	-2.5371	5.38751	4.15871	0.0790957	218.657	4.16 (0.08-218.66)
bk0aEX	finn-b-AB1_TUBERCULOSIS	Tuberculosis || id:finn-b-AB1_TUBERCULOSIS	M18357.metal.pos.txt.gz	Simple mode	7	-0.021059	0.792698	0.979667	-1.57475	1.53263	0.979161	0.20706	4.63034	0.98 (0.21- 4.63)
bk0aEX	finn-b-AB1_TUBERCULOSIS	Tuberculosis || id:finn-b-AB1_TUBERCULOSIS	M18357.metal.pos.txt.gz	Weighted mode	7	-0.0616463	0.79527	0.940733	-1.62038	1.49708	0.940215	0.197824	4.46863	0.94 (0.20- 4.47)
R4r8rJ	finn-b-AB1_TUBERCULOSIS	Tuberculosis || id:finn-b-AB1_TUBERCULOSIS	M18369.metal.pos.txt.gz	Inverse variance weighted	33	0.957035	0.755585	0.205293	-0.523911	2.43798	2.60397	0.5922	11.4499	2.60 (0.59-11.45)
R4r8rJ	finn-b-AB1_TUBERCULOSIS	Tuberculosis || id:finn-b-AB1_TUBERCULOSIS	M18369.metal.pos.txt.gz	Weighted median	33	0.0230247	1.03635	0.982275	-2.00822	2.05427	1.02329	0.134227	7.80113	1.02 (0.13- 7.80)
R4r8rJ	finn-b-AB1_TUBERCULOSIS	Tuberculosis || id:finn-b-AB1_TUBERCULOSIS	M18369.metal.pos.txt.gz	MR Egger	33	0.150896	1.6239	0.926563	-3.03194	3.33373	1.16288	0.048222	28.0429	1.16 (0.05-28.04)
R4r8rJ	finn-b-AB1_TUBERCULOSIS	Tuberculosis || id:finn-b-AB1_TUBERCULOSIS	M18369.metal.pos.txt.gz	Simple mode	33	0.263863	2.00656	0.896203	-3.669	4.19672	1.30195	0.0255021	66.4681	1.30 (0.03-66.47)
R4r8rJ	finn-b-AB1_TUBERCULOSIS	Tuberculosis || id:finn-b-AB1_TUBERCULOSIS	M18369.metal.pos.txt.gz	Weighted mode	33	-0.154207	1.57337	0.922535	-3.23801	2.92959	0.857094	0.039242	18.72	0.86 (0.04-18.72)
un3z7h	finn-b-AB1_TUBERCULOSIS	Tuberculosis || id:finn-b-AB1_TUBERCULOSIS	M18392.metal.pos.txt.gz	Inverse variance weighted	5	0.820546	0.66276	0.215689	-0.478463	2.11956	2.27174	0.619735	8.32743	2.27 (0.62- 8.33)
un3z7h	finn-b-AB1_TUBERCULOSIS	Tuberculosis || id:finn-b-AB1_TUBERCULOSIS	M18392.metal.pos.txt.gz	Weighted median	5	-0.00726895	0.840669	0.993101	-1.65498	1.64044	0.992757	0.191096	5.15745	0.99 (0.19- 5.16)
un3z7h	finn-b-AB1_TUBERCULOSIS	Tuberculosis || id:finn-b-AB1_TUBERCULOSIS	M18392.metal.pos.txt.gz	MR Egger	5	-0.568682	5.60945	0.925645	-11.5632	10.4258	0.566271	9.50959e-06	33720	0.57 (0.00-33719.99)
un3z7h	finn-b-AB1_TUBERCULOSIS	Tuberculosis || id:finn-b-AB1_TUBERCULOSIS	M18392.metal.pos.txt.gz	Simple mode	5	-0.123385	1.20232	0.923202	-2.47994	2.23317	0.883923	0.0837483	9.32938	0.88 (0.08- 9.33)
un3z7h	finn-b-AB1_TUBERCULOSIS	Tuberculosis || id:finn-b-AB1_TUBERCULOSIS	M18392.metal.pos.txt.gz	Weighted mode	5	-0.154118	1.16383	0.901044	-2.43523	2.127	0.857171	0.0875776	8.38962	0.86 (0.09- 8.39)
pqKosH	finn-b-AB1_TUBERCULOSIS	Tuberculosis || id:finn-b-AB1_TUBERCULOSIS	M18394.metal.pos.txt.gz	Inverse variance weighted	13	0.137047	0.316559	0.665068	-0.483409	0.757503	1.14688	0.616678	2.13294	1.15 (0.62- 2.13)
pqKosH	finn-b-AB1_TUBERCULOSIS	Tuberculosis || id:finn-b-AB1_TUBERCULOSIS	M18394.metal.pos.txt.gz	Weighted median	13	0.149706	0.459636	0.744647	-0.751181	1.05059	1.16149	0.471809	2.85935	1.16 (0.47- 2.86)
pqKosH	finn-b-AB1_TUBERCULOSIS	Tuberculosis || id:finn-b-AB1_TUBERCULOSIS	M18394.metal.pos.txt.gz	MR Egger	13	1.50744	0.713604	0.0583302	0.108778	2.9061	4.51516	1.11491	18.2854	4.52 (1.11-18.29)
pqKosH	finn-b-AB1_TUBERCULOSIS	Tuberculosis || id:finn-b-AB1_TUBERCULOSIS	M18394.metal.pos.txt.gz	Simple mode	13	-0.319257	0.747597	0.676909	-1.78455	1.14603	0.726689	0.167873	3.14569	0.73 (0.17- 3.15)
pqKosH	finn-b-AB1_TUBERCULOSIS	Tuberculosis || id:finn-b-AB1_TUBERCULOSIS	M18394.metal.pos.txt.gz	Weighted mode	13	0.170202	0.63762	0.794053	-1.07953	1.41994	1.18554	0.339754	4.13686	1.19 (0.34- 4.14)
GUfsO0	finn-b-AB1_TUBERCULOSIS	Tuberculosis || id:finn-b-AB1_TUBERCULOSIS	M18467.metal.pos.txt.gz	Inverse variance weighted	12	0.692941	0.544035	0.202768	-0.373368	1.75925	1.99959	0.688412	5.80808	2.00 (0.69- 5.81)
GUfsO0	finn-b-AB1_TUBERCULOSIS	Tuberculosis || id:finn-b-AB1_TUBERCULOSIS	M18467.metal.pos.txt.gz	Weighted median	12	0.708114	0.675968	0.294843	-0.616783	2.03301	2.03016	0.539678	7.63705	2.03 (0.54- 7.64)
GUfsO0	finn-b-AB1_TUBERCULOSIS	Tuberculosis || id:finn-b-AB1_TUBERCULOSIS	M18467.metal.pos.txt.gz	MR Egger	12	0.298264	1.21591	0.811185	-2.08493	2.68146	1.34752	0.124316	14.6063	1.35 (0.12-14.61)
GUfsO0	finn-b-AB1_TUBERCULOSIS	Tuberculosis || id:finn-b-AB1_TUBERCULOSIS	M18467.metal.pos.txt.gz	Simple mode	12	1.06309	1.05722	0.336239	-1.00906	3.13524	2.8953	0.364562	22.9941	2.90 (0.36-22.99)
GUfsO0	finn-b-AB1_TUBERCULOSIS	Tuberculosis || id:finn-b-AB1_TUBERCULOSIS	M18467.metal.pos.txt.gz	Weighted mode	12	0.709804	0.886387	0.440211	-1.02752	2.44712	2.03359	0.357895	11.5551	2.03 (0.36-11.56)
fcCQgk	finn-b-AB1_TUBERCULOSIS	Tuberculosis || id:finn-b-AB1_TUBERCULOSIS	M18474.metal.pos.txt.gz	Inverse variance weighted	12	-0.0671916	0.115155	0.559564	-0.292895	0.158512	0.935016	0.7461	1.17177	0.94 (0.75-1.17)
fcCQgk	finn-b-AB1_TUBERCULOSIS	Tuberculosis || id:finn-b-AB1_TUBERCULOSIS	M18474.metal.pos.txt.gz	Weighted median	12	-0.0674	0.156366	0.66644	-0.373878	0.239078	0.934821	0.688061	1.27008	0.93 (0.69-1.27)
fcCQgk	finn-b-AB1_TUBERCULOSIS	Tuberculosis || id:finn-b-AB1_TUBERCULOSIS	M18474.metal.pos.txt.gz	MR Egger	12	-0.040234	0.1705	0.818213	-0.374413	0.293945	0.960565	0.687693	1.34171	0.96 (0.69-1.34)
fcCQgk	finn-b-AB1_TUBERCULOSIS	Tuberculosis || id:finn-b-AB1_TUBERCULOSIS	M18474.metal.pos.txt.gz	Simple mode	12	0.119268	0.248185	0.640242	-0.367174	0.605711	1.12667	0.692689	1.83255	1.13 (0.69-1.83)
fcCQgk	finn-b-AB1_TUBERCULOSIS	Tuberculosis || id:finn-b-AB1_TUBERCULOSIS	M18474.metal.pos.txt.gz	Weighted mode	12	-0.0510321	0.166645	0.765146	-0.377656	0.275592	0.950248	0.685466	1.31731	0.95 (0.69-1.32)
lgEQgx	finn-b-AB1_TUBERCULOSIS	Tuberculosis || id:finn-b-AB1_TUBERCULOSIS	M18476.metal.pos.txt.gz	Inverse variance weighted	9	-0.449131	0.302708	0.137886	-1.04244	0.144177	0.638182	0.352593	1.15509	0.64 (0.35-1.16)
lgEQgx	finn-b-AB1_TUBERCULOSIS	Tuberculosis || id:finn-b-AB1_TUBERCULOSIS	M18476.metal.pos.txt.gz	Weighted median	9	-0.430801	0.398508	0.279682	-1.21188	0.350275	0.649989	0.297638	1.41946	0.65 (0.30-1.42)
lgEQgx	finn-b-AB1_TUBERCULOSIS	Tuberculosis || id:finn-b-AB1_TUBERCULOSIS	M18476.metal.pos.txt.gz	MR Egger	9	-0.45645	0.436152	0.330098	-1.31131	0.398408	0.633529	0.269468	1.48945	0.63 (0.27-1.49)
lgEQgx	finn-b-AB1_TUBERCULOSIS	Tuberculosis || id:finn-b-AB1_TUBERCULOSIS	M18476.metal.pos.txt.gz	Simple mode	9	0.197817	0.566235	0.735841	-0.912004	1.30764	1.21874	0.401719	3.69743	1.22 (0.40-3.70)
lgEQgx	finn-b-AB1_TUBERCULOSIS	Tuberculosis || id:finn-b-AB1_TUBERCULOSIS	M18476.metal.pos.txt.gz	Weighted mode	9	-0.444774	0.365893	0.258795	-1.16192	0.272377	0.640969	0.312883	1.31308	0.64 (0.31-1.31)
j9ucw3	finn-b-AB1_TUBERCULOSIS	Tuberculosis || id:finn-b-AB1_TUBERCULOSIS	M18477.metal.pos.txt.gz	Inverse variance weighted	7	0.0462421	0.281756	0.869636	-0.506	0.598484	1.04733	0.602902	1.81936	1.05 (0.60- 1.82)
j9ucw3	finn-b-AB1_TUBERCULOSIS	Tuberculosis || id:finn-b-AB1_TUBERCULOSIS	M18477.metal.pos.txt.gz	Weighted median	7	0.0521975	0.344941	0.879721	-0.623886	0.728281	1.05358	0.535858	2.07152	1.05 (0.54- 2.07)
j9ucw3	finn-b-AB1_TUBERCULOSIS	Tuberculosis || id:finn-b-AB1_TUBERCULOSIS	M18477.metal.pos.txt.gz	MR Egger	7	0.0464612	1.23207	0.971378	-2.36839	2.46131	1.04756	0.0936315	11.7202	1.05 (0.09-11.72)
j9ucw3	finn-b-AB1_TUBERCULOSIS	Tuberculosis || id:finn-b-AB1_TUBERCULOSIS	M18477.metal.pos.txt.gz	Simple mode	7	0.0505978	0.580163	0.93334	-1.08652	1.18772	1.0519	0.337388	3.27958	1.05 (0.34- 3.28)
j9ucw3	finn-b-AB1_TUBERCULOSIS	Tuberculosis || id:finn-b-AB1_TUBERCULOSIS	M18477.metal.pos.txt.gz	Weighted mode	7	0.506384	0.55557	0.397191	-0.582534	1.5953	1.65928	0.558481	4.92982	1.66 (0.56- 4.93)
r1nPXV	finn-b-AB1_TUBERCULOSIS	Tuberculosis || id:finn-b-AB1_TUBERCULOSIS	M18494.metal.pos.txt.gz	Inverse variance weighted	13	-0.481074	0.253104	0.0573412	-0.977157	0.0150089	0.618119	0.37638	1.01512	0.62 (0.38-1.02)
r1nPXV	finn-b-AB1_TUBERCULOSIS	Tuberculosis || id:finn-b-AB1_TUBERCULOSIS	M18494.metal.pos.txt.gz	Weighted median	13	-0.390293	0.370153	0.291696	-1.11579	0.335207	0.676859	0.327655	1.39823	0.68 (0.33-1.40)
r1nPXV	finn-b-AB1_TUBERCULOSIS	Tuberculosis || id:finn-b-AB1_TUBERCULOSIS	M18494.metal.pos.txt.gz	MR Egger	13	-0.267525	0.42963	0.546183	-1.1096	0.574551	0.765271	0.329691	1.77633	0.77 (0.33-1.78)
r1nPXV	finn-b-AB1_TUBERCULOSIS	Tuberculosis || id:finn-b-AB1_TUBERCULOSIS	M18494.metal.pos.txt.gz	Simple mode	13	-0.409089	0.629829	0.528237	-1.64355	0.825376	0.664255	0.193292	2.28274	0.66 (0.19-2.28)
r1nPXV	finn-b-AB1_TUBERCULOSIS	Tuberculosis || id:finn-b-AB1_TUBERCULOSIS	M18494.metal.pos.txt.gz	Weighted mode	13	-0.435051	0.441608	0.343996	-1.3006	0.4305	0.647232	0.272368	1.53803	0.65 (0.27-1.54)
LXZpSY	finn-b-AB1_TUBERCULOSIS	Tuberculosis || id:finn-b-AB1_TUBERCULOSIS	M18497.metal.pos.txt.gz	Inverse variance weighted	16	-0.036432	0.194475	0.851398	-0.417602	0.344738	0.964224	0.658624	1.41162	0.96 (0.66-1.41)
LXZpSY	finn-b-AB1_TUBERCULOSIS	Tuberculosis || id:finn-b-AB1_TUBERCULOSIS	M18497.metal.pos.txt.gz	Weighted median	16	-0.0666388	0.273682	0.807626	-0.603055	0.469778	0.935533	0.547137	1.59964	0.94 (0.55-1.60)
LXZpSY	finn-b-AB1_TUBERCULOSIS	Tuberculosis || id:finn-b-AB1_TUBERCULOSIS	M18497.metal.pos.txt.gz	MR Egger	16	-0.191111	0.330152	0.571881	-0.838209	0.455987	0.826041	0.432484	1.57773	0.83 (0.43-1.58)
LXZpSY	finn-b-AB1_TUBERCULOSIS	Tuberculosis || id:finn-b-AB1_TUBERCULOSIS	M18497.metal.pos.txt.gz	Simple mode	16	-0.150382	0.421722	0.726364	-0.976958	0.676193	0.860379	0.376454	1.96638	0.86 (0.38-1.97)
LXZpSY	finn-b-AB1_TUBERCULOSIS	Tuberculosis || id:finn-b-AB1_TUBERCULOSIS	M18497.metal.pos.txt.gz	Weighted mode	16	-0.10314	0.334244	0.761886	-0.758258	0.551977	0.902	0.468482	1.73668	0.90 (0.47-1.74)
QtBoBR	finn-b-AB1_TUBERCULOSIS	Tuberculosis || id:finn-b-AB1_TUBERCULOSIS	M18929.metal.pos.txt.gz	Inverse variance weighted	12	-0.409105	0.902744	0.650419	-2.17848	1.36027	0.664244	0.113213	3.89726	0.66 (0.11- 3.90)
QtBoBR	finn-b-AB1_TUBERCULOSIS	Tuberculosis || id:finn-b-AB1_TUBERCULOSIS	M18929.metal.pos.txt.gz	Weighted median	12	-0.455637	1.1876	0.70123	-2.78334	1.87206	0.634044	0.0618318	6.5017	0.63 (0.06- 6.50)
QtBoBR	finn-b-AB1_TUBERCULOSIS	Tuberculosis || id:finn-b-AB1_TUBERCULOSIS	M18929.metal.pos.txt.gz	MR Egger	12	2.27564	2.2791	0.341593	-2.1914	6.74268	9.73418	0.111761	847.832	9.73 (0.11-847.83)
QtBoBR	finn-b-AB1_TUBERCULOSIS	Tuberculosis || id:finn-b-AB1_TUBERCULOSIS	M18929.metal.pos.txt.gz	Simple mode	12	-1.47977	1.99945	0.474748	-5.3987	2.43916	0.227691	0.00452246	11.4635	0.23 (0.00- 11.46)
QtBoBR	finn-b-AB1_TUBERCULOSIS	Tuberculosis || id:finn-b-AB1_TUBERCULOSIS	M18929.metal.pos.txt.gz	Weighted mode	12	-0.0417555	1.51093	0.978448	-3.00317	2.91966	0.959104	0.0496295	18.535	0.96 (0.05- 18.53)
QbfAks	finn-b-AB1_TUBERCULOSIS	Tuberculosis || id:finn-b-AB1_TUBERCULOSIS	M19323.metal.pos.txt.gz	Inverse variance weighted	6	0.845546	0.711624	0.234758	-0.549237	2.24033	2.32925	0.57739	9.39643	2.33 (0.58- 9.40)
QbfAks	finn-b-AB1_TUBERCULOSIS	Tuberculosis || id:finn-b-AB1_TUBERCULOSIS	M19323.metal.pos.txt.gz	Weighted median	6	0.665196	0.963264	0.48984	-1.2228	2.55319	1.94487	0.294404	12.8481	1.94 (0.29- 12.85)
QbfAks	finn-b-AB1_TUBERCULOSIS	Tuberculosis || id:finn-b-AB1_TUBERCULOSIS	M19323.metal.pos.txt.gz	MR Egger	6	2.08629	1.46634	0.227879	-0.787744	4.96033	8.05499	0.45487	142.641	8.05 (0.45-142.64)
QbfAks	finn-b-AB1_TUBERCULOSIS	Tuberculosis || id:finn-b-AB1_TUBERCULOSIS	M19323.metal.pos.txt.gz	Simple mode	6	0.383232	1.25663	0.772677	-2.07976	2.84622	1.46702	0.124961	17.2226	1.47 (0.12- 17.22)
QbfAks	finn-b-AB1_TUBERCULOSIS	Tuberculosis || id:finn-b-AB1_TUBERCULOSIS	M19323.metal.pos.txt.gz	Weighted mode	6	0.707445	0.948586	0.48935	-1.15178	2.56667	2.0288	0.316073	13.0224	2.03 (0.32- 13.02)
HuCkBb	finn-b-AB1_TUBERCULOSIS	Tuberculosis || id:finn-b-AB1_TUBERCULOSIS	M19324.metal.pos.txt.gz	Inverse variance weighted	7	0.281849	0.567661	0.619534	-0.830765	1.39446	1.32558	0.435716	4.03281	1.33 (0.44- 4.03)
HuCkBb	finn-b-AB1_TUBERCULOSIS	Tuberculosis || id:finn-b-AB1_TUBERCULOSIS	M19324.metal.pos.txt.gz	Weighted median	7	0.468781	0.707709	0.50772	-0.91833	1.85589	1.59804	0.399185	6.3974	1.60 (0.40- 6.40)
HuCkBb	finn-b-AB1_TUBERCULOSIS	Tuberculosis || id:finn-b-AB1_TUBERCULOSIS	M19324.metal.pos.txt.gz	MR Egger	7	1.51816	1.04691	0.206711	-0.533778	3.5701	4.56383	0.586385	35.5203	4.56 (0.59-35.52)
HuCkBb	finn-b-AB1_TUBERCULOSIS	Tuberculosis || id:finn-b-AB1_TUBERCULOSIS	M19324.metal.pos.txt.gz	Simple mode	7	0.684911	1.03324	0.532034	-1.34024	2.71007	1.9836	0.261782	15.0303	1.98 (0.26-15.03)
HuCkBb	finn-b-AB1_TUBERCULOSIS	Tuberculosis || id:finn-b-AB1_TUBERCULOSIS	M19324.metal.pos.txt.gz	Weighted mode	7	0.607761	0.784573	0.467971	-0.930001	2.14552	1.83632	0.394553	8.54651	1.84 (0.39- 8.55)
QLeYc9	finn-b-AB1_TUBERCULOSIS	Tuberculosis || id:finn-b-AB1_TUBERCULOSIS	M19362.metal.pos.txt.gz	Inverse variance weighted	23	1.02725	0.890978	0.248931	-0.719064	2.77357	2.79338	0.487208	16.0157	2.79 (0.49- 16.02)
QLeYc9	finn-b-AB1_TUBERCULOSIS	Tuberculosis || id:finn-b-AB1_TUBERCULOSIS	M19362.metal.pos.txt.gz	Weighted median	23	0.667996	1.24641	0.592001	-1.77496	3.11095	1.95033	0.169491	22.4424	1.95 (0.17- 22.44)
QLeYc9	finn-b-AB1_TUBERCULOSIS	Tuberculosis || id:finn-b-AB1_TUBERCULOSIS	M19362.metal.pos.txt.gz	MR Egger	23	0.695973	1.85093	0.710679	-2.93184	4.32379	2.00566	0.0532987	75.474	2.01 (0.05- 75.47)
QLeYc9	finn-b-AB1_TUBERCULOSIS	Tuberculosis || id:finn-b-AB1_TUBERCULOSIS	M19362.metal.pos.txt.gz	Simple mode	23	1.46584	2.09085	0.490607	-2.63223	5.56391	4.33118	0.071918	260.84	4.33 (0.07-260.84)
QLeYc9	finn-b-AB1_TUBERCULOSIS	Tuberculosis || id:finn-b-AB1_TUBERCULOSIS	M19362.metal.pos.txt.gz	Weighted mode	23	0.801066	1.65905	0.633976	-2.45068	4.05281	2.22791	0.0862352	57.5588	2.23 (0.09- 57.56)
4hYBu1	finn-b-AB1_TUBERCULOSIS	Tuberculosis || id:finn-b-AB1_TUBERCULOSIS	M19364.metal.pos.txt.gz	Inverse variance weighted	20	-0.658717	0.586279	0.261201	-1.80782	0.490389	0.517515	0.164011	1.63295	0.52 (0.16- 1.63)
4hYBu1	finn-b-AB1_TUBERCULOSIS	Tuberculosis || id:finn-b-AB1_TUBERCULOSIS	M19364.metal.pos.txt.gz	Weighted median	20	-0.751601	0.920453	0.414183	-2.55569	1.05249	0.471611	0.0776387	2.86477	0.47 (0.08- 2.86)
4hYBu1	finn-b-AB1_TUBERCULOSIS	Tuberculosis || id:finn-b-AB1_TUBERCULOSIS	M19364.metal.pos.txt.gz	MR Egger	20	-1.10903	1.14522	0.345676	-3.35366	1.1356	0.329878	0.0349561	3.11303	0.33 (0.03- 3.11)
4hYBu1	finn-b-AB1_TUBERCULOSIS	Tuberculosis || id:finn-b-AB1_TUBERCULOSIS	M19364.metal.pos.txt.gz	Simple mode	20	0.228445	1.61436	0.888958	-2.9357	3.39259	1.25664	0.0530936	29.7428	1.26 (0.05-29.74)
4hYBu1	finn-b-AB1_TUBERCULOSIS	Tuberculosis || id:finn-b-AB1_TUBERCULOSIS	M19364.metal.pos.txt.gz	Weighted mode	20	-0.912213	1.23247	0.468257	-3.32785	1.50343	0.401635	0.03587	4.49708	0.40 (0.04- 4.50)
nuL0qQ	finn-b-AB1_TUBERCULOSIS	Tuberculosis || id:finn-b-AB1_TUBERCULOSIS	M19368.metal.pos.txt.gz	Inverse variance weighted	12	0.382538	0.900414	0.670949	-1.38227	2.14735	1.466	0.251007	8.56213	1.47 (0.25- 8.56)
nuL0qQ	finn-b-AB1_TUBERCULOSIS	Tuberculosis || id:finn-b-AB1_TUBERCULOSIS	M19368.metal.pos.txt.gz	Weighted median	12	1.24371	1.26498	0.325518	-1.23566	3.72308	3.46845	0.290643	41.3915	3.47 (0.29- 41.39)
nuL0qQ	finn-b-AB1_TUBERCULOSIS	Tuberculosis || id:finn-b-AB1_TUBERCULOSIS	M19368.metal.pos.txt.gz	MR Egger	12	2.20743	2.17277	0.333602	-2.0512	6.46607	9.09235	0.128581	642.949	9.09 (0.13-642.95)
nuL0qQ	finn-b-AB1_TUBERCULOSIS	Tuberculosis || id:finn-b-AB1_TUBERCULOSIS	M19368.metal.pos.txt.gz	Simple mode	12	1.39604	2.06546	0.513064	-2.65226	5.44434	4.03918	0.0704919	231.445	4.04 (0.07-231.44)
nuL0qQ	finn-b-AB1_TUBERCULOSIS	Tuberculosis || id:finn-b-AB1_TUBERCULOSIS	M19368.metal.pos.txt.gz	Weighted mode	12	1.39604	1.49803	0.371381	-1.5401	4.33218	4.03918	0.214361	76.1099	4.04 (0.21- 76.11)
rbuOwW	finn-b-AB1_TUBERCULOSIS	Tuberculosis || id:finn-b-AB1_TUBERCULOSIS	M19396.metal.pos.txt.gz	Inverse variance weighted	8	0.0222442	0.68245	0.973998	-1.31536	1.35985	1.02249	0.268378	3.8956	1.02 (0.27- 3.90)
rbuOwW	finn-b-AB1_TUBERCULOSIS	Tuberculosis || id:finn-b-AB1_TUBERCULOSIS	M19396.metal.pos.txt.gz	Weighted median	8	-0.527041	0.869905	0.544608	-2.23205	1.17797	0.590349	0.107308	3.24778	0.59 (0.11- 3.25)
rbuOwW	finn-b-AB1_TUBERCULOSIS	Tuberculosis || id:finn-b-AB1_TUBERCULOSIS	M19396.metal.pos.txt.gz	MR Egger	8	-1.91959	2.14038	0.40435	-6.11474	2.27557	0.146668	0.00221005	9.73344	0.15 (0.00- 9.73)
rbuOwW	finn-b-AB1_TUBERCULOSIS	Tuberculosis || id:finn-b-AB1_TUBERCULOSIS	M19396.metal.pos.txt.gz	Simple mode	8	-0.651122	1.594	0.695127	-3.77537	2.47313	0.52146	0.0229286	11.8595	0.52 (0.02-11.86)
rbuOwW	finn-b-AB1_TUBERCULOSIS	Tuberculosis || id:finn-b-AB1_TUBERCULOSIS	M19396.metal.pos.txt.gz	Weighted mode	8	-0.624746	1.06983	0.577568	-2.72162	1.47212	0.535398	0.0657684	4.35848	0.54 (0.07- 4.36)
sgWZey	finn-b-AB1_TUBERCULOSIS	Tuberculosis || id:finn-b-AB1_TUBERCULOSIS	M19414.metal.pos.txt.gz	Inverse variance weighted	13	-1.03911	0.71337	0.145221	-2.43732	0.359096	0.353769	0.0873951	1.43203	0.35 (0.09- 1.43)
sgWZey	finn-b-AB1_TUBERCULOSIS	Tuberculosis || id:finn-b-AB1_TUBERCULOSIS	M19414.metal.pos.txt.gz	Weighted median	13	-1.33973	1.07898	0.214361	-3.45454	0.775073	0.261916	0.0316019	2.17075	0.26 (0.03- 2.17)
sgWZey	finn-b-AB1_TUBERCULOSIS	Tuberculosis || id:finn-b-AB1_TUBERCULOSIS	M19414.metal.pos.txt.gz	MR Egger	13	0.609809	1.37828	0.666742	-2.09162	3.31123	1.84008	0.123488	27.4189	1.84 (0.12-27.42)
sgWZey	finn-b-AB1_TUBERCULOSIS	Tuberculosis || id:finn-b-AB1_TUBERCULOSIS	M19414.metal.pos.txt.gz	Simple mode	13	-1.18859	1.92559	0.548596	-4.96276	2.58557	0.304649	0.0069936	13.2709	0.30 (0.01-13.27)
sgWZey	finn-b-AB1_TUBERCULOSIS	Tuberculosis || id:finn-b-AB1_TUBERCULOSIS	M19414.metal.pos.txt.gz	Weighted mode	13	-1.24489	1.66402	0.468795	-4.50637	2.01659	0.287972	0.0110384	7.51264	0.29 (0.01- 7.51)
DVEmZk	finn-b-AB1_TUBERCULOSIS	Tuberculosis || id:finn-b-AB1_TUBERCULOSIS	M19415.metal.pos.txt.gz	Inverse variance weighted	6	1.06275	0.899092	0.237197	-0.699473	2.82497	2.89431	0.496847	16.8604	2.89 (0.50-16.86)
DVEmZk	finn-b-AB1_TUBERCULOSIS	Tuberculosis || id:finn-b-AB1_TUBERCULOSIS	M19415.metal.pos.txt.gz	Weighted median	6	0.588484	1.13198	0.603153	-1.6302	2.80716	1.80126	0.195891	16.5629	1.80 (0.20-16.56)
DVEmZk	finn-b-AB1_TUBERCULOSIS	Tuberculosis || id:finn-b-AB1_TUBERCULOSIS	M19415.metal.pos.txt.gz	MR Egger	6	0.182679	1.67048	0.918186	-3.09147	3.45683	1.20043	0.0454351	31.7162	1.20 (0.05-31.72)
DVEmZk	finn-b-AB1_TUBERCULOSIS	Tuberculosis || id:finn-b-AB1_TUBERCULOSIS	M19415.metal.pos.txt.gz	Simple mode	6	-0.297858	1.62468	0.861739	-3.48223	2.88651	0.742406	0.0307389	17.9306	0.74 (0.03-17.93)
DVEmZk	finn-b-AB1_TUBERCULOSIS	Tuberculosis || id:finn-b-AB1_TUBERCULOSIS	M19415.metal.pos.txt.gz	Weighted mode	6	0.437408	1.4286	0.771807	-2.36265	3.23747	1.54869	0.0941704	25.4691	1.55 (0.09-25.47)
H5jXMG	finn-b-AB1_TUBERCULOSIS	Tuberculosis || id:finn-b-AB1_TUBERCULOSIS	M19934.metal.pos.txt.gz	Inverse variance weighted	37	1.05823	0.634332	0.0952646	-0.185062	2.30152	2.88127	0.831053	9.98936	2.88 (0.83- 9.99)
H5jXMG	finn-b-AB1_TUBERCULOSIS	Tuberculosis || id:finn-b-AB1_TUBERCULOSIS	M19934.metal.pos.txt.gz	Weighted median	37	0.00426311	0.921938	0.996311	-1.80273	1.81126	1.00427	0.164848	6.11816	1.00 (0.16- 6.12)
H5jXMG	finn-b-AB1_TUBERCULOSIS	Tuberculosis || id:finn-b-AB1_TUBERCULOSIS	M19934.metal.pos.txt.gz	MR Egger	37	-1.31225	1.25832	0.304162	-3.77855	1.15405	0.269213	0.0228558	3.171	0.27 (0.02- 3.17)
H5jXMG	finn-b-AB1_TUBERCULOSIS	Tuberculosis || id:finn-b-AB1_TUBERCULOSIS	M19934.metal.pos.txt.gz	Simple mode	37	-0.309351	2.01445	0.87881	-4.25768	3.63898	0.733923	0.0141551	38.053	0.73 (0.01-38.05)
H5jXMG	finn-b-AB1_TUBERCULOSIS	Tuberculosis || id:finn-b-AB1_TUBERCULOSIS	M19934.metal.pos.txt.gz	Weighted mode	37	-0.55213	1.32535	0.67945	-3.14981	2.04555	0.575722	0.0428603	7.73341	0.58 (0.04- 7.73)
sdqH1A	finn-b-AB1_TUBERCULOSIS	Tuberculosis || id:finn-b-AB1_TUBERCULOSIS	M20489.metal.pos.txt.gz	Inverse variance weighted	36	-0.511706	0.927895	0.581312	-2.33038	1.30697	0.599472	0.0972588	3.69495	0.60 (0.10- 3.69)
sdqH1A	finn-b-AB1_TUBERCULOSIS	Tuberculosis || id:finn-b-AB1_TUBERCULOSIS	M20489.metal.pos.txt.gz	Weighted median	36	-0.736492	1.30038	0.571145	-3.28524	1.81226	0.478791	0.0374316	6.12425	0.48 (0.04- 6.12)
sdqH1A	finn-b-AB1_TUBERCULOSIS	Tuberculosis || id:finn-b-AB1_TUBERCULOSIS	M20489.metal.pos.txt.gz	MR Egger	36	0.0214461	1.94493	0.991267	-3.79063	3.83352	1.02168	0.0225815	46.2249	1.02 (0.02-46.22)
sdqH1A	finn-b-AB1_TUBERCULOSIS	Tuberculosis || id:finn-b-AB1_TUBERCULOSIS	M20489.metal.pos.txt.gz	Simple mode	36	0.367253	2.14163	0.864832	-3.83035	4.56486	1.44376	0.021702	96.0487	1.44 (0.02-96.05)
sdqH1A	finn-b-AB1_TUBERCULOSIS	Tuberculosis || id:finn-b-AB1_TUBERCULOSIS	M20489.metal.pos.txt.gz	Weighted mode	36	-0.237968	1.56832	0.880268	-3.31188	2.83594	0.788228	0.0364476	17.0465	0.79 (0.04-17.05)
T4ahsf	finn-b-AB1_TUBERCULOSIS	Tuberculosis || id:finn-b-AB1_TUBERCULOSIS	M20675.metal.pos.txt.gz	Inverse variance weighted	27	-1.13983	0.536617	0.0336621	-2.1916	-0.0880566	0.319874	0.111738	0.915709	0.32 (0.11-0.92)
T4ahsf	finn-b-AB1_TUBERCULOSIS	Tuberculosis || id:finn-b-AB1_TUBERCULOSIS	M20675.metal.pos.txt.gz	Weighted median	27	-2.08704	0.820246	0.0109464	-3.69472	-0.479357	0.124054	0.0248544	0.619182	0.12 (0.02-0.62)
T4ahsf	finn-b-AB1_TUBERCULOSIS	Tuberculosis || id:finn-b-AB1_TUBERCULOSIS	M20675.metal.pos.txt.gz	MR Egger	27	-1.96104	1.33657	0.154784	-4.58072	0.658629	0.140712	0.0102476	1.93214	0.14 (0.01-1.93)
T4ahsf	finn-b-AB1_TUBERCULOSIS	Tuberculosis || id:finn-b-AB1_TUBERCULOSIS	M20675.metal.pos.txt.gz	Simple mode	27	-2.05913	1.37178	0.145386	-4.74782	0.629556	0.127565	0.00867059	1.87678	0.13 (0.01-1.88)
T4ahsf	finn-b-AB1_TUBERCULOSIS	Tuberculosis || id:finn-b-AB1_TUBERCULOSIS	M20675.metal.pos.txt.gz	Weighted mode	27	-2.05913	0.866132	0.0250776	-3.75675	-0.361513	0.127565	0.0233596	0.696622	0.13 (0.02-0.70)
6DDtGt	finn-b-AB1_TUBERCULOSIS	Tuberculosis || id:finn-b-AB1_TUBERCULOSIS	M20699.metal.pos.txt.gz	Inverse variance weighted	23	-0.280642	0.465188	0.546318	-1.19241	0.631128	0.755299	0.303489	1.87973	0.76 (0.30- 1.88)
6DDtGt	finn-b-AB1_TUBERCULOSIS	Tuberculosis || id:finn-b-AB1_TUBERCULOSIS	M20699.metal.pos.txt.gz	Weighted median	23	-0.102965	0.639698	0.872126	-1.35677	1.15084	0.902158	0.25749	3.16086	0.90 (0.26- 3.16)
6DDtGt	finn-b-AB1_TUBERCULOSIS	Tuberculosis || id:finn-b-AB1_TUBERCULOSIS	M20699.metal.pos.txt.gz	MR Egger	23	-0.0254476	0.760763	0.973632	-1.51654	1.46565	0.974873	0.219469	4.33035	0.97 (0.22- 4.33)
6DDtGt	finn-b-AB1_TUBERCULOSIS	Tuberculosis || id:finn-b-AB1_TUBERCULOSIS	M20699.metal.pos.txt.gz	Simple mode	23	0.680225	1.09774	0.541848	-1.47135	2.8318	1.97432	0.229616	16.976	1.97 (0.23-16.98)
6DDtGt	finn-b-AB1_TUBERCULOSIS	Tuberculosis || id:finn-b-AB1_TUBERCULOSIS	M20699.metal.pos.txt.gz	Weighted mode	23	-0.0295114	0.540135	0.956921	-1.08818	1.02915	0.97092	0.336831	2.79869	0.97 (0.34- 2.80)
bzVkCA	finn-b-AB1_TUBERCULOSIS	Tuberculosis || id:finn-b-AB1_TUBERCULOSIS	M21044.metal.pos.txt.gz	Inverse variance weighted	16	1.14896	0.638103	0.071769	-0.101726	2.39964	3.15489	0.903277	11.0192	3.15 (0.90- 11.02)
bzVkCA	finn-b-AB1_TUBERCULOSIS	Tuberculosis || id:finn-b-AB1_TUBERCULOSIS	M21044.metal.pos.txt.gz	Weighted median	16	1.45115	0.878042	0.0983902	-0.269815	3.17211	4.26801	0.763521	23.8577	4.27 (0.76- 23.86)
bzVkCA	finn-b-AB1_TUBERCULOSIS	Tuberculosis || id:finn-b-AB1_TUBERCULOSIS	M21044.metal.pos.txt.gz	MR Egger	16	1.10419	1.51187	0.477224	-1.85908	4.06745	3.01677	0.155817	58.4078	3.02 (0.16- 58.41)
bzVkCA	finn-b-AB1_TUBERCULOSIS	Tuberculosis || id:finn-b-AB1_TUBERCULOSIS	M21044.metal.pos.txt.gz	Simple mode	16	1.84789	1.43748	0.218107	-0.969567	4.66536	6.34644	0.379247	106.203	6.35 (0.38-106.20)
bzVkCA	finn-b-AB1_TUBERCULOSIS	Tuberculosis || id:finn-b-AB1_TUBERCULOSIS	M21044.metal.pos.txt.gz	Weighted mode	16	1.5277	1.17472	0.213062	-0.774746	3.83015	4.60758	0.460821	46.0696	4.61 (0.46- 46.07)
7VPMhu	finn-b-AB1_TUBERCULOSIS	Tuberculosis || id:finn-b-AB1_TUBERCULOSIS	M21047.metal.pos.txt.gz	Inverse variance weighted	17	-0.144564	1.2723	0.909535	-2.63826	2.34914	0.8654	0.0714853	10.4765	0.87 (0.07- 10.48)
7VPMhu	finn-b-AB1_TUBERCULOSIS	Tuberculosis || id:finn-b-AB1_TUBERCULOSIS	M21047.metal.pos.txt.gz	Weighted median	17	0.713719	1.58896	0.653307	-2.40064	3.82808	2.04157	0.0906596	45.9742	2.04 (0.09- 45.97)
7VPMhu	finn-b-AB1_TUBERCULOSIS	Tuberculosis || id:finn-b-AB1_TUBERCULOSIS	M21047.metal.pos.txt.gz	MR Egger	17	2.03733	5.03402	0.691401	-7.82935	11.904	7.67013	0.000397884	147859	7.67 (0.00-147859.16)
7VPMhu	finn-b-AB1_TUBERCULOSIS	Tuberculosis || id:finn-b-AB1_TUBERCULOSIS	M21047.metal.pos.txt.gz	Simple mode	17	3.11941	3.61728	0.401229	-3.97046	10.2093	22.633	0.0188648	27153.8	22.63 (0.02- 27153.76)
7VPMhu	finn-b-AB1_TUBERCULOSIS	Tuberculosis || id:finn-b-AB1_TUBERCULOSIS	M21047.metal.pos.txt.gz	Weighted mode	17	3.11941	3.29677	0.358117	-3.34225	9.58107	22.633	0.0353572	14487.9	22.63 (0.04- 14487.88)
usvcog	finn-b-AB1_TUBERCULOSIS	Tuberculosis || id:finn-b-AB1_TUBERCULOSIS	M21049.metal.pos.txt.gz	Inverse variance weighted	15	0.161091	0.246743	0.51384	-0.322525	0.644707	1.17479	0.724318	1.90543	1.17 (0.72-1.91)
usvcog	finn-b-AB1_TUBERCULOSIS	Tuberculosis || id:finn-b-AB1_TUBERCULOSIS	M21049.metal.pos.txt.gz	Weighted median	15	0.352446	0.347986	0.311148	-0.329607	1.0345	1.42254	0.719206	2.8137	1.42 (0.72-2.81)
usvcog	finn-b-AB1_TUBERCULOSIS	Tuberculosis || id:finn-b-AB1_TUBERCULOSIS	M21049.metal.pos.txt.gz	MR Egger	15	0.242847	0.506043	0.639277	-0.748997	1.23469	1.27487	0.47284	3.43731	1.27 (0.47-3.44)
usvcog	finn-b-AB1_TUBERCULOSIS	Tuberculosis || id:finn-b-AB1_TUBERCULOSIS	M21049.metal.pos.txt.gz	Simple mode	15	0.628906	0.534983	0.259375	-0.419661	1.67747	1.87556	0.65727	5.35202	1.88 (0.66-5.35)
usvcog	finn-b-AB1_TUBERCULOSIS	Tuberculosis || id:finn-b-AB1_TUBERCULOSIS	M21049.metal.pos.txt.gz	Weighted mode	15	0.0613844	0.361838	0.867715	-0.647818	0.770587	1.06331	0.523186	2.16103	1.06 (0.52-2.16)
Zi1TFB	finn-b-AB1_TUBERCULOSIS	Tuberculosis || id:finn-b-AB1_TUBERCULOSIS	M21127.metal.pos.txt.gz	Inverse variance weighted	12	-0.00454166	0.886175	0.995911	-1.74144	1.73236	0.995469	0.175267	5.65398	1.00 (0.18- 5.65)
Zi1TFB	finn-b-AB1_TUBERCULOSIS	Tuberculosis || id:finn-b-AB1_TUBERCULOSIS	M21127.metal.pos.txt.gz	Weighted median	12	0.26135	1.23342	0.832193	-2.15615	2.67885	1.29868	0.11577	14.5684	1.30 (0.12- 14.57)
Zi1TFB	finn-b-AB1_TUBERCULOSIS	Tuberculosis || id:finn-b-AB1_TUBERCULOSIS	M21127.metal.pos.txt.gz	MR Egger	12	0.349385	2.92527	0.907295	-5.38415	6.08292	1.4182	0.00458875	438.306	1.42 (0.00-438.31)
Zi1TFB	finn-b-AB1_TUBERCULOSIS	Tuberculosis || id:finn-b-AB1_TUBERCULOSIS	M21127.metal.pos.txt.gz	Simple mode	12	-0.0186324	1.95884	0.992581	-3.85796	3.82069	0.98154	0.0211111	45.6357	0.98 (0.02- 45.64)
Zi1TFB	finn-b-AB1_TUBERCULOSIS	Tuberculosis || id:finn-b-AB1_TUBERCULOSIS	M21127.metal.pos.txt.gz	Weighted mode	12	0.296917	1.2833	0.821275	-2.21835	2.81219	1.3457	0.108788	16.6463	1.35 (0.11- 16.65)
UE8DaP	finn-b-AB1_TUBERCULOSIS	Tuberculosis || id:finn-b-AB1_TUBERCULOSIS	M21151.metal.pos.txt.gz	Inverse variance weighted	10	0.00739692	0.222326	0.973459	-0.428362	0.443156	1.00742	0.651576	1.55761	1.01 (0.65-1.56)
UE8DaP	finn-b-AB1_TUBERCULOSIS	Tuberculosis || id:finn-b-AB1_TUBERCULOSIS	M21151.metal.pos.txt.gz	Weighted median	10	-0.0719119	0.263421	0.784859	-0.588218	0.444394	0.930613	0.555316	1.55954	0.93 (0.56-1.56)
UE8DaP	finn-b-AB1_TUBERCULOSIS	Tuberculosis || id:finn-b-AB1_TUBERCULOSIS	M21151.metal.pos.txt.gz	MR Egger	10	0.348178	0.429273	0.440776	-0.493196	1.18955	1.41648	0.610672	3.28561	1.42 (0.61-3.29)
UE8DaP	finn-b-AB1_TUBERCULOSIS	Tuberculosis || id:finn-b-AB1_TUBERCULOSIS	M21151.metal.pos.txt.gz	Simple mode	10	-0.057777	0.396236	0.887281	-0.8344	0.718846	0.94386	0.434135	2.05206	0.94 (0.43-2.05)
UE8DaP	finn-b-AB1_TUBERCULOSIS	Tuberculosis || id:finn-b-AB1_TUBERCULOSIS	M21151.metal.pos.txt.gz	Weighted mode	10	-0.127219	0.334732	0.712714	-0.783293	0.528856	0.880541	0.456899	1.69699	0.88 (0.46-1.70)
wDPtP4	finn-b-AB1_TUBERCULOSIS	Tuberculosis || id:finn-b-AB1_TUBERCULOSIS	M21184.metal.pos.txt.gz	Inverse variance weighted	15	-0.0985152	0.47048	0.834142	-1.02066	0.823626	0.906182	0.360358	2.27875	0.91 (0.36- 2.28)
wDPtP4	finn-b-AB1_TUBERCULOSIS	Tuberculosis || id:finn-b-AB1_TUBERCULOSIS	M21184.metal.pos.txt.gz	Weighted median	15	0.126042	0.638252	0.843452	-1.12493	1.37702	1.13433	0.324675	3.96305	1.13 (0.32- 3.96)
wDPtP4	finn-b-AB1_TUBERCULOSIS	Tuberculosis || id:finn-b-AB1_TUBERCULOSIS	M21184.metal.pos.txt.gz	MR Egger	15	0.721703	2.13939	0.741245	-3.47151	4.91491	2.05794	0.0310702	136.308	2.06 (0.03-136.31)
wDPtP4	finn-b-AB1_TUBERCULOSIS	Tuberculosis || id:finn-b-AB1_TUBERCULOSIS	M21184.metal.pos.txt.gz	Simple mode	15	-0.152341	1.21369	0.901897	-2.53118	2.2265	0.858695	0.079565	9.26736	0.86 (0.08- 9.27)
wDPtP4	finn-b-AB1_TUBERCULOSIS	Tuberculosis || id:finn-b-AB1_TUBERCULOSIS	M21184.metal.pos.txt.gz	Weighted mode	15	0.728922	1.05727	0.501815	-1.34332	2.80117	2.07285	0.260977	16.4638	2.07 (0.26- 16.46)
9QoZRw	finn-b-AB1_TUBERCULOSIS	Tuberculosis || id:finn-b-AB1_TUBERCULOSIS	M21188.metal.pos.txt.gz	Inverse variance weighted	24	0.124558	0.628181	0.842824	-1.10668	1.35579	1.13265	0.330656	3.87984	1.13 (0.33- 3.88)
9QoZRw	finn-b-AB1_TUBERCULOSIS	Tuberculosis || id:finn-b-AB1_TUBERCULOSIS	M21188.metal.pos.txt.gz	Weighted median	24	0.216155	0.898492	0.809884	-1.54489	1.9772	1.2413	0.213336	7.22249	1.24 (0.21- 7.22)
9QoZRw	finn-b-AB1_TUBERCULOSIS	Tuberculosis || id:finn-b-AB1_TUBERCULOSIS	M21188.metal.pos.txt.gz	MR Egger	24	0.0315758	1.66628	0.985052	-3.23433	3.29748	1.03208	0.0393866	27.0444	1.03 (0.04-27.04)
9QoZRw	finn-b-AB1_TUBERCULOSIS	Tuberculosis || id:finn-b-AB1_TUBERCULOSIS	M21188.metal.pos.txt.gz	Simple mode	24	-0.0161387	1.43166	0.991103	-2.8222	2.78992	0.983991	0.0594751	16.2797	0.98 (0.06-16.28)
9QoZRw	finn-b-AB1_TUBERCULOSIS	Tuberculosis || id:finn-b-AB1_TUBERCULOSIS	M21188.metal.pos.txt.gz	Weighted mode	24	0.276475	1.05586	0.795769	-1.79301	2.34596	1.31847	0.166458	10.4433	1.32 (0.17-10.44)
1vNCsr	finn-b-AB1_TUBERCULOSIS	Tuberculosis || id:finn-b-AB1_TUBERCULOSIS	M21630.metal.pos.txt.gz	Inverse variance weighted	22	0.688749	0.577022	0.232624	-0.442215	1.81971	1.99122	0.642611	6.17008	1.99 (0.64- 6.17)
1vNCsr	finn-b-AB1_TUBERCULOSIS	Tuberculosis || id:finn-b-AB1_TUBERCULOSIS	M21630.metal.pos.txt.gz	Weighted median	22	1.2124	0.782197	0.121143	-0.320705	2.74551	3.36155	0.725637	15.5725	3.36 (0.73- 15.57)
1vNCsr	finn-b-AB1_TUBERCULOSIS	Tuberculosis || id:finn-b-AB1_TUBERCULOSIS	M21630.metal.pos.txt.gz	MR Egger	22	0.813932	0.996602	0.423718	-1.13941	2.76727	2.25676	0.320009	15.9151	2.26 (0.32- 15.92)
1vNCsr	finn-b-AB1_TUBERCULOSIS	Tuberculosis || id:finn-b-AB1_TUBERCULOSIS	M21630.metal.pos.txt.gz	Simple mode	22	2.39469	1.44852	0.113164	-0.444415	5.23379	10.9648	0.641199	187.502	10.96 (0.64-187.50)
1vNCsr	finn-b-AB1_TUBERCULOSIS	Tuberculosis || id:finn-b-AB1_TUBERCULOSIS	M21630.metal.pos.txt.gz	Weighted mode	22	1.5001	0.782928	0.0690764	-0.034436	3.03464	4.48215	0.96615	20.7936	4.48 (0.97- 20.79)
D91ft1	finn-b-AB1_TUBERCULOSIS	Tuberculosis || id:finn-b-AB1_TUBERCULOSIS	M22030.metal.pos.txt.gz	Inverse variance weighted	19	-0.636457	0.738604	0.388851	-2.08412	0.811207	0.529164	0.124416	2.25062	0.53 (0.12- 2.25)
D91ft1	finn-b-AB1_TUBERCULOSIS	Tuberculosis || id:finn-b-AB1_TUBERCULOSIS	M22030.metal.pos.txt.gz	Weighted median	19	0.0195692	1.13283	0.986218	-2.20078	2.23991	1.01976	0.110717	9.39253	1.02 (0.11- 9.39)
D91ft1	finn-b-AB1_TUBERCULOSIS	Tuberculosis || id:finn-b-AB1_TUBERCULOSIS	M22030.metal.pos.txt.gz	MR Egger	19	0.915082	2.09354	0.667542	-3.18826	5.01842	2.49698	0.0412436	151.173	2.50 (0.04-151.17)
D91ft1	finn-b-AB1_TUBERCULOSIS	Tuberculosis || id:finn-b-AB1_TUBERCULOSIS	M22030.metal.pos.txt.gz	Simple mode	19	-0.2653	1.84681	0.88737	-3.88505	3.35445	0.766976	0.0205468	28.6298	0.77 (0.02- 28.63)
D91ft1	finn-b-AB1_TUBERCULOSIS	Tuberculosis || id:finn-b-AB1_TUBERCULOSIS	M22030.metal.pos.txt.gz	Weighted mode	19	0.197961	1.35895	0.885799	-2.46558	2.8615	1.21892	0.0849597	17.4878	1.22 (0.08- 17.49)
GZKqUo	finn-b-AB1_TUBERCULOSIS	Tuberculosis || id:finn-b-AB1_TUBERCULOSIS	M22032.metal.pos.txt.gz	Inverse variance weighted	15	-1.29678	0.893765	0.146803	-3.04856	0.455001	0.273411	0.0474273	1.57618	0.27 (0.05- 1.58)
GZKqUo	finn-b-AB1_TUBERCULOSIS	Tuberculosis || id:finn-b-AB1_TUBERCULOSIS	M22032.metal.pos.txt.gz	Weighted median	15	-1.2755	0.931129	0.170736	-3.10051	0.549513	0.279292	0.0450262	1.73241	0.28 (0.05- 1.73)
GZKqUo	finn-b-AB1_TUBERCULOSIS	Tuberculosis || id:finn-b-AB1_TUBERCULOSIS	M22032.metal.pos.txt.gz	MR Egger	15	-1.37219	2.00154	0.505029	-5.29522	2.55084	0.25355	0.00501551	12.8178	0.25 (0.01-12.82)
GZKqUo	finn-b-AB1_TUBERCULOSIS	Tuberculosis || id:finn-b-AB1_TUBERCULOSIS	M22032.metal.pos.txt.gz	Simple mode	15	-3.73655	1.94183	0.0748945	-7.54254	0.069445	0.0238363	0.000530051	1.07191	0.02 (0.00- 1.07)
GZKqUo	finn-b-AB1_TUBERCULOSIS	Tuberculosis || id:finn-b-AB1_TUBERCULOSIS	M22032.metal.pos.txt.gz	Weighted mode	15	-1.47393	0.854703	0.106616	-3.14915	0.201286	0.229023	0.0428886	1.22297	0.23 (0.04- 1.22)
xKqkC0	finn-b-AB1_TUBERCULOSIS	Tuberculosis || id:finn-b-AB1_TUBERCULOSIS	M22116.metal.pos.txt.gz	Inverse variance weighted	14	0.105996	0.923288	0.908602	-1.70365	1.91564	1.11182	0.182018	6.79128	1.11 (0.18- 6.79)
xKqkC0	finn-b-AB1_TUBERCULOSIS	Tuberculosis || id:finn-b-AB1_TUBERCULOSIS	M22116.metal.pos.txt.gz	Weighted median	14	1.15365	1.25933	0.359624	-1.31464	3.62193	3.16973	0.268572	37.4097	3.17 (0.27- 37.41)
xKqkC0	finn-b-AB1_TUBERCULOSIS	Tuberculosis || id:finn-b-AB1_TUBERCULOSIS	M22116.metal.pos.txt.gz	MR Egger	14	4.65219	3.23439	0.175901	-1.68723	10.9916	104.814	0.185032	59373.4	104.81 (0.19-59373.40)
xKqkC0	finn-b-AB1_TUBERCULOSIS	Tuberculosis || id:finn-b-AB1_TUBERCULOSIS	M22116.metal.pos.txt.gz	Simple mode	14	1.7562	2.35051	0.468268	-2.8508	6.36321	5.79041	0.057798	580.104	5.79 (0.06- 580.10)
xKqkC0	finn-b-AB1_TUBERCULOSIS	Tuberculosis || id:finn-b-AB1_TUBERCULOSIS	M22116.metal.pos.txt.gz	Weighted mode	14	1.9717	2.11738	0.368724	-2.17837	6.12177	7.18287	0.113225	455.672	7.18 (0.11- 455.67)
Qj5re6	finn-b-AB1_TUBERCULOSIS	Tuberculosis || id:finn-b-AB1_TUBERCULOSIS	M22130.metal.pos.txt.gz	Inverse variance weighted	18	1.34316	0.80231	0.094109	-0.229372	2.91568	3.83111	0.795032	18.4614	3.83 (0.80- 18.46)
Qj5re6	finn-b-AB1_TUBERCULOSIS	Tuberculosis || id:finn-b-AB1_TUBERCULOSIS	M22130.metal.pos.txt.gz	Weighted median	18	1.8063	1.06212	0.0890083	-0.275458	3.88805	6.08786	0.759224	48.8158	6.09 (0.76- 48.82)
Qj5re6	finn-b-AB1_TUBERCULOSIS	Tuberculosis || id:finn-b-AB1_TUBERCULOSIS	M22130.metal.pos.txt.gz	MR Egger	18	3.68445	2.0977	0.098135	-0.427044	7.79595	39.8233	0.652435	2430.73	39.82 (0.65-2430.73)
Qj5re6	finn-b-AB1_TUBERCULOSIS	Tuberculosis || id:finn-b-AB1_TUBERCULOSIS	M22130.metal.pos.txt.gz	Simple mode	18	1.0851	1.95652	0.586388	-2.74969	4.91988	2.95973	0.0639478	136.987	2.96 (0.06- 136.99)
Qj5re6	finn-b-AB1_TUBERCULOSIS	Tuberculosis || id:finn-b-AB1_TUBERCULOSIS	M22130.metal.pos.txt.gz	Weighted mode	18	2.50755	1.29617	0.0698609	-0.0329367	5.04804	12.2749	0.9676	155.718	12.27 (0.97- 155.72)
hpRk4z	finn-b-AB1_TUBERCULOSIS	Tuberculosis || id:finn-b-AB1_TUBERCULOSIS	M22138.metal.pos.txt.gz	Inverse variance weighted	7	-1.5388	0.804677	0.0558346	-3.11597	0.0383634	0.214638	0.0443354	1.03911	0.21 (0.04- 1.04)
hpRk4z	finn-b-AB1_TUBERCULOSIS	Tuberculosis || id:finn-b-AB1_TUBERCULOSIS	M22138.metal.pos.txt.gz	Weighted median	7	-1.16046	0.917112	0.205748	-2.958	0.637078	0.313342	0.0519227	1.89095	0.31 (0.05- 1.89)
hpRk4z	finn-b-AB1_TUBERCULOSIS	Tuberculosis || id:finn-b-AB1_TUBERCULOSIS	M22138.metal.pos.txt.gz	MR Egger	7	2.19906	1.98221	0.317745	-1.68607	6.08419	9.01651	0.185246	438.863	9.02 (0.19-438.86)
hpRk4z	finn-b-AB1_TUBERCULOSIS	Tuberculosis || id:finn-b-AB1_TUBERCULOSIS	M22138.metal.pos.txt.gz	Simple mode	7	-1.12297	1.15826	0.369724	-3.39315	1.14722	0.325313	0.0336025	3.14943	0.33 (0.03- 3.15)
hpRk4z	finn-b-AB1_TUBERCULOSIS	Tuberculosis || id:finn-b-AB1_TUBERCULOSIS	M22138.metal.pos.txt.gz	Weighted mode	7	-1.15987	1.08618	0.326661	-3.28879	0.969048	0.313527	0.0372989	2.63544	0.31 (0.04- 2.64)
hQkAdQ	finn-b-AB1_TUBERCULOSIS	Tuberculosis || id:finn-b-AB1_TUBERCULOSIS	M22175.metal.pos.txt.gz	Inverse variance weighted	6	-0.0402412	0.556147	0.942318	-1.13029	1.04981	0.960558	0.32294	2.8571	0.96 (0.32- 2.86)
hQkAdQ	finn-b-AB1_TUBERCULOSIS	Tuberculosis || id:finn-b-AB1_TUBERCULOSIS	M22175.metal.pos.txt.gz	Weighted median	6	0.48767	0.677185	0.471437	-0.839612	1.81495	1.62852	0.431878	6.14078	1.63 (0.43- 6.14)
hQkAdQ	finn-b-AB1_TUBERCULOSIS	Tuberculosis || id:finn-b-AB1_TUBERCULOSIS	M22175.metal.pos.txt.gz	MR Egger	6	0.0514924	1.34087	0.971207	-2.57661	2.6796	1.05284	0.0760311	14.5792	1.05 (0.08-14.58)
hQkAdQ	finn-b-AB1_TUBERCULOSIS	Tuberculosis || id:finn-b-AB1_TUBERCULOSIS	M22175.metal.pos.txt.gz	Simple mode	6	-0.685285	0.957349	0.506133	-2.56169	1.19112	0.503946	0.0771742	3.29076	0.50 (0.08- 3.29)
hQkAdQ	finn-b-AB1_TUBERCULOSIS	Tuberculosis || id:finn-b-AB1_TUBERCULOSIS	M22175.metal.pos.txt.gz	Weighted mode	6	0.478696	0.890556	0.613956	-1.26679	2.22419	1.61397	0.281734	9.24595	1.61 (0.28- 9.25)
VrzoAw	finn-b-AB1_TUBERCULOSIS	Tuberculosis || id:finn-b-AB1_TUBERCULOSIS	M22177.metal.pos.txt.gz	Inverse variance weighted	50	-0.149411	0.649327	0.818013	-1.42209	1.12327	0.861215	0.241209	3.07489	0.86 (0.24- 3.07)
VrzoAw	finn-b-AB1_TUBERCULOSIS	Tuberculosis || id:finn-b-AB1_TUBERCULOSIS	M22177.metal.pos.txt.gz	Weighted median	50	0.33625	0.97013	0.728889	-1.5652	2.2377	1.39969	0.209045	9.37179	1.40 (0.21- 9.37)
VrzoAw	finn-b-AB1_TUBERCULOSIS	Tuberculosis || id:finn-b-AB1_TUBERCULOSIS	M22177.metal.pos.txt.gz	MR Egger	50	0.187277	1.90393	0.922053	-3.54442	3.91898	1.20596	0.0288853	50.3489	1.21 (0.03- 50.35)
VrzoAw	finn-b-AB1_TUBERCULOSIS	Tuberculosis || id:finn-b-AB1_TUBERCULOSIS	M22177.metal.pos.txt.gz	Simple mode	50	0.540859	2.11038	0.798804	-3.59549	4.67721	1.71748	0.0274472	107.47	1.72 (0.03-107.47)
VrzoAw	finn-b-AB1_TUBERCULOSIS	Tuberculosis || id:finn-b-AB1_TUBERCULOSIS	M22177.metal.pos.txt.gz	Weighted mode	50	1.16121	2.23021	0.604941	-3.21001	5.53243	3.19378	0.0403561	252.756	3.19 (0.04-252.76)
gzdTS9	finn-b-AB1_TUBERCULOSIS	Tuberculosis || id:finn-b-AB1_TUBERCULOSIS	M22189.metal.pos.txt.gz	Inverse variance weighted	9	1.17274	0.761866	0.123732	-0.320519	2.666	3.23083	0.725772	14.3823	3.23 (0.73- 14.38)
gzdTS9	finn-b-AB1_TUBERCULOSIS	Tuberculosis || id:finn-b-AB1_TUBERCULOSIS	M22189.metal.pos.txt.gz	Weighted median	9	1.15344	1.09358	0.291549	-0.989987	3.29686	3.16906	0.371582	27.0276	3.17 (0.37- 27.03)
gzdTS9	finn-b-AB1_TUBERCULOSIS	Tuberculosis || id:finn-b-AB1_TUBERCULOSIS	M22189.metal.pos.txt.gz	MR Egger	9	1.55015	1.7701	0.410212	-1.91924	5.01955	4.71219	0.146718	151.343	4.71 (0.15-151.34)
gzdTS9	finn-b-AB1_TUBERCULOSIS	Tuberculosis || id:finn-b-AB1_TUBERCULOSIS	M22189.metal.pos.txt.gz	Simple mode	9	0.182541	1.30539	0.892245	-2.37602	2.7411	1.20026	0.09292	15.504	1.20 (0.09- 15.50)
gzdTS9	finn-b-AB1_TUBERCULOSIS	Tuberculosis || id:finn-b-AB1_TUBERCULOSIS	M22189.metal.pos.txt.gz	Weighted mode	9	1.03505	1.28252	0.442971	-1.47869	3.54879	2.81525	0.227936	34.7713	2.82 (0.23- 34.77)
h8VsL5	finn-b-AB1_TUBERCULOSIS	Tuberculosis || id:finn-b-AB1_TUBERCULOSIS	M22481.metal.pos.txt.gz	Inverse variance weighted	32	-0.00912189	0.440044	0.983461	-0.871608	0.853364	0.99092	0.418279	2.34753	0.99 (0.42- 2.35)
h8VsL5	finn-b-AB1_TUBERCULOSIS	Tuberculosis || id:finn-b-AB1_TUBERCULOSIS	M22481.metal.pos.txt.gz	Weighted median	32	-0.194072	0.722754	0.788302	-1.61067	1.22253	0.823599	0.199754	3.39576	0.82 (0.20- 3.40)
h8VsL5	finn-b-AB1_TUBERCULOSIS	Tuberculosis || id:finn-b-AB1_TUBERCULOSIS	M22481.metal.pos.txt.gz	MR Egger	32	-0.230092	0.63327	0.718899	-1.4713	1.01112	0.79446	0.229626	2.74867	0.79 (0.23- 2.75)
h8VsL5	finn-b-AB1_TUBERCULOSIS	Tuberculosis || id:finn-b-AB1_TUBERCULOSIS	M22481.metal.pos.txt.gz	Simple mode	32	0.822268	1.45272	0.575456	-2.02507	3.6696	2.27565	0.131985	39.2363	2.28 (0.13-39.24)
h8VsL5	finn-b-AB1_TUBERCULOSIS	Tuberculosis || id:finn-b-AB1_TUBERCULOSIS	M22481.metal.pos.txt.gz	Weighted mode	32	-0.597944	0.674135	0.38192	-1.91925	0.723361	0.549941	0.146717	2.06135	0.55 (0.15- 2.06)
eHTtca	finn-b-AB1_TUBERCULOSIS	Tuberculosis || id:finn-b-AB1_TUBERCULOSIS	M22548.metal.pos.txt.gz	Inverse variance weighted	15	0.825132	0.877734	0.347181	-0.895227	2.54549	2.28218	0.408515	12.7495	2.28 (0.41- 12.75)
eHTtca	finn-b-AB1_TUBERCULOSIS	Tuberculosis || id:finn-b-AB1_TUBERCULOSIS	M22548.metal.pos.txt.gz	Weighted median	15	-0.0825228	1.23505	0.946727	-2.50322	2.33817	0.92079	0.0818211	10.3623	0.92 (0.08- 10.36)
eHTtca	finn-b-AB1_TUBERCULOSIS	Tuberculosis || id:finn-b-AB1_TUBERCULOSIS	M22548.metal.pos.txt.gz	MR Egger	15	-1.90692	3.62038	0.60726	-9.00287	5.18903	0.148537	0.000123056	179.294	0.15 (0.00-179.29)
eHTtca	finn-b-AB1_TUBERCULOSIS	Tuberculosis || id:finn-b-AB1_TUBERCULOSIS	M22548.metal.pos.txt.gz	Simple mode	15	-0.371486	2.01696	0.856512	-4.32472	3.58175	0.689709	0.0132373	35.9362	0.69 (0.01- 35.94)
eHTtca	finn-b-AB1_TUBERCULOSIS	Tuberculosis || id:finn-b-AB1_TUBERCULOSIS	M22548.metal.pos.txt.gz	Weighted mode	15	-0.542986	1.62269	0.742871	-3.72346	2.63748	0.581011	0.0241503	13.978	0.58 (0.02- 13.98)
kjo2IU	finn-b-AB1_TUBERCULOSIS	Tuberculosis || id:finn-b-AB1_TUBERCULOSIS	M22649.metal.pos.txt.gz	Inverse variance weighted	13	-0.293128	1.23039	0.811696	-2.7047	2.11845	0.745927	0.0668904	8.31819	0.75 (0.07- 8.32)
kjo2IU	finn-b-AB1_TUBERCULOSIS	Tuberculosis || id:finn-b-AB1_TUBERCULOSIS	M22649.metal.pos.txt.gz	Weighted median	13	0.48802	1.64283	0.76642	-2.73192	3.70796	1.62909	0.0650941	40.7706	1.63 (0.07- 40.77)
kjo2IU	finn-b-AB1_TUBERCULOSIS	Tuberculosis || id:finn-b-AB1_TUBERCULOSIS	M22649.metal.pos.txt.gz	MR Egger	13	6.83983	3.92199	0.109005	-0.847264	14.5269	934.333	0.428586	2.03688e+06	934.33 (0.43-2036878.79)
kjo2IU	finn-b-AB1_TUBERCULOSIS	Tuberculosis || id:finn-b-AB1_TUBERCULOSIS	M22649.metal.pos.txt.gz	Simple mode	13	1.49847	3.26488	0.65446	-4.9007	7.89764	4.47485	0.00744139	2690.93	4.47 (0.01- 2690.93)
kjo2IU	finn-b-AB1_TUBERCULOSIS	Tuberculosis || id:finn-b-AB1_TUBERCULOSIS	M22649.metal.pos.txt.gz	Weighted mode	13	1.77334	3.31241	0.602181	-4.71899	8.26566	5.89047	0.00892419	3888.04	5.89 (0.01- 3888.04)
SBayFY	finn-b-AB1_TUBERCULOSIS	Tuberculosis || id:finn-b-AB1_TUBERCULOSIS	M22842.metal.pos.txt.gz	Inverse variance weighted	9	-0.00695573	0.197181	0.97186	-0.39343	0.379519	0.993068	0.674738	1.46158	0.99 (0.67-1.46)
SBayFY	finn-b-AB1_TUBERCULOSIS	Tuberculosis || id:finn-b-AB1_TUBERCULOSIS	M22842.metal.pos.txt.gz	Weighted median	9	0.0150415	0.263838	0.954537	-0.50208	0.532163	1.01516	0.60527	1.70261	1.02 (0.61-1.70)
SBayFY	finn-b-AB1_TUBERCULOSIS	Tuberculosis || id:finn-b-AB1_TUBERCULOSIS	M22842.metal.pos.txt.gz	MR Egger	9	-0.174077	0.368451	0.650976	-0.89624	0.548086	0.840232	0.408101	1.72994	0.84 (0.41-1.73)
SBayFY	finn-b-AB1_TUBERCULOSIS	Tuberculosis || id:finn-b-AB1_TUBERCULOSIS	M22842.metal.pos.txt.gz	Simple mode	9	0.318961	0.380623	0.426358	-0.427059	1.06498	1.3757	0.652425	2.90079	1.38 (0.65-2.90)
SBayFY	finn-b-AB1_TUBERCULOSIS	Tuberculosis || id:finn-b-AB1_TUBERCULOSIS	M22842.metal.pos.txt.gz	Weighted mode	9	-0.0289444	0.263482	0.915231	-0.545369	0.48748	0.971471	0.579628	1.62821	0.97 (0.58-1.63)
ndEeTc	finn-b-AB1_TUBERCULOSIS	Tuberculosis || id:finn-b-AB1_TUBERCULOSIS	M24074.metal.pos.txt.gz	Inverse variance weighted	20	-0.592305	0.678851	0.38293	-1.92285	0.738244	0.553051	0.146189	2.09226	0.55 (0.15- 2.09)
ndEeTc	finn-b-AB1_TUBERCULOSIS	Tuberculosis || id:finn-b-AB1_TUBERCULOSIS	M24074.metal.pos.txt.gz	Weighted median	20	-0.568086	0.983211	0.563408	-2.49518	1.35901	0.566609	0.0824817	3.89233	0.57 (0.08- 3.89)
ndEeTc	finn-b-AB1_TUBERCULOSIS	Tuberculosis || id:finn-b-AB1_TUBERCULOSIS	M24074.metal.pos.txt.gz	MR Egger	20	-0.8016	1.60423	0.623354	-3.94589	2.34269	0.448611	0.0193339	10.4092	0.45 (0.02- 10.41)
ndEeTc	finn-b-AB1_TUBERCULOSIS	Tuberculosis || id:finn-b-AB1_TUBERCULOSIS	M24074.metal.pos.txt.gz	Simple mode	20	0.767904	2.00301	0.705698	-3.158	4.6938	2.15524	0.0425109	109.268	2.16 (0.04-109.27)
ndEeTc	finn-b-AB1_TUBERCULOSIS	Tuberculosis || id:finn-b-AB1_TUBERCULOSIS	M24074.metal.pos.txt.gz	Weighted mode	20	0.838991	1.63262	0.613253	-2.36095	4.03894	2.31403	0.0943303	56.7659	2.31 (0.09- 56.77)
duMaRT	finn-b-AB1_TUBERCULOSIS	Tuberculosis || id:finn-b-AB1_TUBERCULOSIS	M25459.metal.pos.txt.gz	Inverse variance weighted	30	0.0930612	0.537601	0.862569	-0.960636	1.14676	1.09753	0.382649	3.14797	1.10 (0.38- 3.15)
duMaRT	finn-b-AB1_TUBERCULOSIS	Tuberculosis || id:finn-b-AB1_TUBERCULOSIS	M25459.metal.pos.txt.gz	Weighted median	30	0.0444915	0.693328	0.948834	-1.31443	1.40341	1.0455	0.268627	4.06907	1.05 (0.27- 4.07)
duMaRT	finn-b-AB1_TUBERCULOSIS	Tuberculosis || id:finn-b-AB1_TUBERCULOSIS	M25459.metal.pos.txt.gz	MR Egger	30	0.0950867	0.759427	0.901253	-1.39339	1.58356	1.09975	0.248232	4.87229	1.10 (0.25- 4.87)
duMaRT	finn-b-AB1_TUBERCULOSIS	Tuberculosis || id:finn-b-AB1_TUBERCULOSIS	M25459.metal.pos.txt.gz	Simple mode	30	-0.397208	1.41485	0.780901	-3.17031	2.37589	0.672194	0.0419907	10.7606	0.67 (0.04-10.76)
duMaRT	finn-b-AB1_TUBERCULOSIS	Tuberculosis || id:finn-b-AB1_TUBERCULOSIS	M25459.metal.pos.txt.gz	Weighted mode	30	-0.104438	0.550481	0.850849	-1.18338	0.974505	0.90083	0.306241	2.64985	0.90 (0.31- 2.65)
m9GENP	finn-b-AB1_TUBERCULOSIS	Tuberculosis || id:finn-b-AB1_TUBERCULOSIS	M25599.metal.pos.txt.gz	Inverse variance weighted	21	-0.687758	0.584173	0.239068	-1.83274	0.45722	0.502702	0.159975	1.57968	0.50 (0.16-1.58)
m9GENP	finn-b-AB1_TUBERCULOSIS	Tuberculosis || id:finn-b-AB1_TUBERCULOSIS	M25599.metal.pos.txt.gz	Weighted median	21	-0.805394	0.851506	0.344227	-2.47434	0.863557	0.446912	0.0842182	2.37158	0.45 (0.08-2.37)
m9GENP	finn-b-AB1_TUBERCULOSIS	Tuberculosis || id:finn-b-AB1_TUBERCULOSIS	M25599.metal.pos.txt.gz	MR Egger	21	-0.48149	1.28004	0.71097	-2.99036	2.02738	0.617862	0.0502693	7.59417	0.62 (0.05-7.59)
m9GENP	finn-b-AB1_TUBERCULOSIS	Tuberculosis || id:finn-b-AB1_TUBERCULOSIS	M25599.metal.pos.txt.gz	Simple mode	21	-0.655028	1.23906	0.602866	-3.08358	1.77352	0.519428	0.0457952	5.89156	0.52 (0.05-5.89)
m9GENP	finn-b-AB1_TUBERCULOSIS	Tuberculosis || id:finn-b-AB1_TUBERCULOSIS	M25599.metal.pos.txt.gz	Weighted mode	21	-0.859402	0.929188	0.366046	-2.68061	0.961807	0.423415	0.0685212	2.61642	0.42 (0.07-2.62)
YG8kX1	finn-b-AB1_TUBERCULOSIS	Tuberculosis || id:finn-b-AB1_TUBERCULOSIS	M27256.metal.pos.txt.gz	Inverse variance weighted	33	-1.49957	0.867399	0.083843	-3.19967	0.200533	0.223227	0.0407757	1.22205	0.22 (0.04- 1.22)
YG8kX1	finn-b-AB1_TUBERCULOSIS	Tuberculosis || id:finn-b-AB1_TUBERCULOSIS	M27256.metal.pos.txt.gz	Weighted median	33	-0.409844	1.31306	0.754942	-2.98343	2.16375	0.663754	0.0506188	8.70367	0.66 (0.05- 8.70)
YG8kX1	finn-b-AB1_TUBERCULOSIS	Tuberculosis || id:finn-b-AB1_TUBERCULOSIS	M27256.metal.pos.txt.gz	MR Egger	33	5.46051	2.59231	0.0433607	0.379583	10.5414	235.217	1.46168	37851.7	235.22 (1.46-37851.68)
YG8kX1	finn-b-AB1_TUBERCULOSIS	Tuberculosis || id:finn-b-AB1_TUBERCULOSIS	M27256.metal.pos.txt.gz	Simple mode	33	0.588718	2.23515	0.793938	-3.79218	4.96961	1.80168	0.0225465	143.971	1.80 (0.02- 143.97)
YG8kX1	finn-b-AB1_TUBERCULOSIS	Tuberculosis || id:finn-b-AB1_TUBERCULOSIS	M27256.metal.pos.txt.gz	Weighted mode	33	0.446667	1.53016	0.77224	-2.55244	3.44577	1.56309	0.0778914	31.3675	1.56 (0.08- 31.37)
AbbXIh	finn-b-AB1_TUBERCULOSIS	Tuberculosis || id:finn-b-AB1_TUBERCULOSIS	M27273.metal.pos.txt.gz	Inverse variance weighted	13	1.24338	0.856287	0.146485	-0.434943	2.9217	3.46731	0.647301	18.5729	3.47 (0.65- 18.57)
AbbXIh	finn-b-AB1_TUBERCULOSIS	Tuberculosis || id:finn-b-AB1_TUBERCULOSIS	M27273.metal.pos.txt.gz	Weighted median	13	0.84805	1.22559	0.488966	-1.5541	3.2502	2.33509	0.211379	25.7956	2.34 (0.21- 25.80)
AbbXIh	finn-b-AB1_TUBERCULOSIS	Tuberculosis || id:finn-b-AB1_TUBERCULOSIS	M27273.metal.pos.txt.gz	MR Egger	13	2.52617	1.88016	0.206141	-1.15895	6.21129	12.5055	0.313814	498.342	12.51 (0.31-498.34)
AbbXIh	finn-b-AB1_TUBERCULOSIS	Tuberculosis || id:finn-b-AB1_TUBERCULOSIS	M27273.metal.pos.txt.gz	Simple mode	13	2.24931	1.81196	0.238189	-1.30214	5.80075	9.48116	0.27195	330.547	9.48 (0.27-330.55)
AbbXIh	finn-b-AB1_TUBERCULOSIS	Tuberculosis || id:finn-b-AB1_TUBERCULOSIS	M27273.metal.pos.txt.gz	Weighted mode	13	1.2564	1.22358	0.324756	-1.14181	3.65462	3.51276	0.31924	38.6527	3.51 (0.32- 38.65)
zBZEIJ	finn-b-AB1_TUBERCULOSIS	Tuberculosis || id:finn-b-AB1_TUBERCULOSIS	M27278.metal.pos.txt.gz	Inverse variance weighted	21	0.638361	0.667964	0.339233	-0.670847	1.94757	1.89338	0.511275	7.01163	1.89 (0.51- 7.01)
zBZEIJ	finn-b-AB1_TUBERCULOSIS	Tuberculosis || id:finn-b-AB1_TUBERCULOSIS	M27278.metal.pos.txt.gz	Weighted median	21	0.552374	0.943314	0.558167	-1.29652	2.40127	1.73737	0.273481	11.0372	1.74 (0.27- 11.04)
zBZEIJ	finn-b-AB1_TUBERCULOSIS	Tuberculosis || id:finn-b-AB1_TUBERCULOSIS	M27278.metal.pos.txt.gz	MR Egger	21	2.29066	1.52638	0.149865	-0.701047	5.28236	9.88141	0.496066	196.834	9.88 (0.50-196.83)
zBZEIJ	finn-b-AB1_TUBERCULOSIS	Tuberculosis || id:finn-b-AB1_TUBERCULOSIS	M27278.metal.pos.txt.gz	Simple mode	21	-0.0171547	1.70513	0.992073	-3.35921	3.3249	0.982992	0.0347629	27.7961	0.98 (0.03- 27.80)
zBZEIJ	finn-b-AB1_TUBERCULOSIS	Tuberculosis || id:finn-b-AB1_TUBERCULOSIS	M27278.metal.pos.txt.gz	Weighted mode	21	0.931393	1.20646	0.449139	-1.43327	3.29606	2.53804	0.238528	27.0059	2.54 (0.24- 27.01)
Ryk3qq	finn-b-AB1_TUBERCULOSIS	Tuberculosis || id:finn-b-AB1_TUBERCULOSIS	M27447.metal.pos.txt.gz	Inverse variance weighted	14	0.949082	0.387703	0.0143666	0.189185	1.70898	2.58334	1.20826	5.52332	2.58 (1.21- 5.52)
Ryk3qq	finn-b-AB1_TUBERCULOSIS	Tuberculosis || id:finn-b-AB1_TUBERCULOSIS	M27447.metal.pos.txt.gz	Weighted median	14	1.04622	0.497727	0.0355543	0.0706716	2.02176	2.84686	1.07323	7.55162	2.85 (1.07- 7.55)
Ryk3qq	finn-b-AB1_TUBERCULOSIS	Tuberculosis || id:finn-b-AB1_TUBERCULOSIS	M27447.metal.pos.txt.gz	MR Egger	14	0.093704	1.01451	0.927933	-1.89473	2.08214	1.09823	0.150358	8.02163	1.10 (0.15- 8.02)
Ryk3qq	finn-b-AB1_TUBERCULOSIS	Tuberculosis || id:finn-b-AB1_TUBERCULOSIS	M27447.metal.pos.txt.gz	Simple mode	14	1.34867	0.986811	0.194893	-0.585481	3.28282	3.85229	0.556838	26.6508	3.85 (0.56-26.65)
Ryk3qq	finn-b-AB1_TUBERCULOSIS	Tuberculosis || id:finn-b-AB1_TUBERCULOSIS	M27447.metal.pos.txt.gz	Weighted mode	14	0.32731	0.817261	0.695294	-1.27452	1.92914	1.38723	0.279565	6.8836	1.39 (0.28- 6.88)
M7i1Dj	finn-b-AB1_TUBERCULOSIS	Tuberculosis || id:finn-b-AB1_TUBERCULOSIS	M27513.metal.pos.txt.gz	Inverse variance weighted	19	-0.0125573	0.451377	0.977806	-0.897257	0.872142	0.987521	0.407686	2.39203	0.99 (0.41-2.39)
M7i1Dj	finn-b-AB1_TUBERCULOSIS	Tuberculosis || id:finn-b-AB1_TUBERCULOSIS	M27513.metal.pos.txt.gz	Weighted median	19	-0.412214	0.620808	0.506692	-1.629	0.804569	0.662182	0.196126	2.23573	0.66 (0.20-2.24)
M7i1Dj	finn-b-AB1_TUBERCULOSIS	Tuberculosis || id:finn-b-AB1_TUBERCULOSIS	M27513.metal.pos.txt.gz	MR Egger	19	-0.300273	0.684185	0.666278	-1.64127	1.04073	0.740616	0.193733	2.83128	0.74 (0.19-2.83)
M7i1Dj	finn-b-AB1_TUBERCULOSIS	Tuberculosis || id:finn-b-AB1_TUBERCULOSIS	M27513.metal.pos.txt.gz	Simple mode	19	-1.41016	1.08083	0.208429	-3.52858	0.708261	0.244104	0.0293465	2.03046	0.24 (0.03-2.03)
M7i1Dj	finn-b-AB1_TUBERCULOSIS	Tuberculosis || id:finn-b-AB1_TUBERCULOSIS	M27513.metal.pos.txt.gz	Weighted mode	19	-0.320307	0.669744	0.638227	-1.633	0.99239	0.725926	0.195342	2.69767	0.73 (0.20-2.70)
xzf82D	finn-b-AB1_TUBERCULOSIS	Tuberculosis || id:finn-b-AB1_TUBERCULOSIS	M27531.metal.pos.txt.gz	Inverse variance weighted	16	-0.362387	0.227191	0.110695	-0.807681	0.0829075	0.696013	0.445891	1.08644	0.70 (0.45-1.09)
xzf82D	finn-b-AB1_TUBERCULOSIS	Tuberculosis || id:finn-b-AB1_TUBERCULOSIS	M27531.metal.pos.txt.gz	Weighted median	16	-0.29169	0.311156	0.348532	-0.901555	0.318176	0.747	0.405938	1.37462	0.75 (0.41-1.37)
xzf82D	finn-b-AB1_TUBERCULOSIS	Tuberculosis || id:finn-b-AB1_TUBERCULOSIS	M27531.metal.pos.txt.gz	MR Egger	16	-0.498278	0.393553	0.226139	-1.26964	0.273085	0.607576	0.280932	1.31401	0.61 (0.28-1.31)
xzf82D	finn-b-AB1_TUBERCULOSIS	Tuberculosis || id:finn-b-AB1_TUBERCULOSIS	M27531.metal.pos.txt.gz	Simple mode	16	-0.0867418	0.480928	0.859281	-1.02936	0.855877	0.916914	0.357235	2.35344	0.92 (0.36-2.35)
xzf82D	finn-b-AB1_TUBERCULOSIS	Tuberculosis || id:finn-b-AB1_TUBERCULOSIS	M27531.metal.pos.txt.gz	Weighted mode	16	-0.200007	0.383885	0.609967	-0.952422	0.552407	0.818725	0.385806	1.73743	0.82 (0.39-1.74)
ibW5Cx	finn-b-AB1_TUBERCULOSIS	Tuberculosis || id:finn-b-AB1_TUBERCULOSIS	M27672.metal.pos.txt.gz	Inverse variance weighted	5	-0.696536	0.960688	0.468428	-2.57948	1.18641	0.498308	0.0758131	3.27531	0.50 (0.08-3.280000e+00)
ibW5Cx	finn-b-AB1_TUBERCULOSIS	Tuberculosis || id:finn-b-AB1_TUBERCULOSIS	M27672.metal.pos.txt.gz	Weighted median	5	-1.23975	0.922034	0.17876	-3.04694	0.567434	0.289456	0.0475041	1.76374	0.29 (0.05-1.760000e+00)
ibW5Cx	finn-b-AB1_TUBERCULOSIS	Tuberculosis || id:finn-b-AB1_TUBERCULOSIS	M27672.metal.pos.txt.gz	MR Egger	5	1.97951	10.2518	0.859223	-18.114	22.0731	7.23918	1.35885e-08	3.85663e+09	7.24 (0.00-3.856631e+09)
ibW5Cx	finn-b-AB1_TUBERCULOSIS	Tuberculosis || id:finn-b-AB1_TUBERCULOSIS	M27672.metal.pos.txt.gz	Simple mode	5	-2.34423	1.46288	0.184311	-5.21147	0.523014	0.0959214	0.00545368	1.6871	0.10 (0.01-1.690000e+00)
ibW5Cx	finn-b-AB1_TUBERCULOSIS	Tuberculosis || id:finn-b-AB1_TUBERCULOSIS	M27672.metal.pos.txt.gz	Weighted mode	5	-2.32859	1.42801	0.178297	-5.12748	0.470303	0.0974331	0.00593148	1.60048	0.10 (0.01-1.600000e+00)
oBTfnf	finn-b-AB1_TUBERCULOSIS	Tuberculosis || id:finn-b-AB1_TUBERCULOSIS	M27710.metal.pos.txt.gz	Inverse variance weighted	14	0.136789	0.32055	0.669575	-0.491489	0.765066	1.14659	0.611715	2.14914	1.15 (0.61-2.15)
oBTfnf	finn-b-AB1_TUBERCULOSIS	Tuberculosis || id:finn-b-AB1_TUBERCULOSIS	M27710.metal.pos.txt.gz	Weighted median	14	-0.00500913	0.417338	0.990424	-0.822992	0.812973	0.995003	0.439116	2.2546	1.00 (0.44-2.25)
oBTfnf	finn-b-AB1_TUBERCULOSIS	Tuberculosis || id:finn-b-AB1_TUBERCULOSIS	M27710.metal.pos.txt.gz	MR Egger	14	-0.135678	0.615424	0.829217	-1.34191	1.07055	0.873123	0.261346	2.91699	0.87 (0.26-2.92)
oBTfnf	finn-b-AB1_TUBERCULOSIS	Tuberculosis || id:finn-b-AB1_TUBERCULOSIS	M27710.metal.pos.txt.gz	Simple mode	14	-0.0409195	0.574246	0.944277	-1.16644	1.0846	0.959906	0.311473	2.95826	0.96 (0.31-2.96)
oBTfnf	finn-b-AB1_TUBERCULOSIS	Tuberculosis || id:finn-b-AB1_TUBERCULOSIS	M27710.metal.pos.txt.gz	Weighted mode	14	0.00012036	0.418457	0.999775	-0.820055	0.820296	1.00012	0.440407	2.27117	1.00 (0.44-2.27)
No692w	finn-b-AB1_TUBERCULOSIS	Tuberculosis || id:finn-b-AB1_TUBERCULOSIS	M27716.metal.pos.txt.gz	Inverse variance weighted	9	-0.194968	0.208365	0.349426	-0.603364	0.213428	0.822861	0.546969	1.23791	0.82 (0.55-1.24)
No692w	finn-b-AB1_TUBERCULOSIS	Tuberculosis || id:finn-b-AB1_TUBERCULOSIS	M27716.metal.pos.txt.gz	Weighted median	9	-0.230007	0.228744	0.314644	-0.678345	0.21833	0.794528	0.507456	1.244	0.79 (0.51-1.24)
No692w	finn-b-AB1_TUBERCULOSIS	Tuberculosis || id:finn-b-AB1_TUBERCULOSIS	M27716.metal.pos.txt.gz	MR Egger	9	-0.228649	0.359033	0.54448	-0.932353	0.475055	0.795608	0.393627	1.6081	0.80 (0.39-1.61)
No692w	finn-b-AB1_TUBERCULOSIS	Tuberculosis || id:finn-b-AB1_TUBERCULOSIS	M27716.metal.pos.txt.gz	Simple mode	9	-0.314556	0.444791	0.499521	-1.18635	0.557234	0.730113	0.305335	1.74584	0.73 (0.31-1.75)
No692w	finn-b-AB1_TUBERCULOSIS	Tuberculosis || id:finn-b-AB1_TUBERCULOSIS	M27716.metal.pos.txt.gz	Weighted mode	9	-0.249583	0.250774	0.34876	-0.7411	0.241934	0.779126	0.47659	1.27371	0.78 (0.48-1.27)
p2H1lT	finn-b-AB1_TUBERCULOSIS	Tuberculosis || id:finn-b-AB1_TUBERCULOSIS	M27718.metal.pos.txt.gz	Inverse variance weighted	8	-0.391292	0.588058	0.505797	-1.54389	0.761302	0.676182	0.213549	2.14106	0.68 (0.21- 2.14)
p2H1lT	finn-b-AB1_TUBERCULOSIS	Tuberculosis || id:finn-b-AB1_TUBERCULOSIS	M27718.metal.pos.txt.gz	Weighted median	8	-0.190248	0.783964	0.808258	-1.72682	1.34632	0.826754	0.177849	3.84326	0.83 (0.18- 3.84)
p2H1lT	finn-b-AB1_TUBERCULOSIS	Tuberculosis || id:finn-b-AB1_TUBERCULOSIS	M27718.metal.pos.txt.gz	MR Egger	8	-1.48292	1.27011	0.287281	-3.97234	1.0065	0.226973	0.0188292	2.736	0.23 (0.02- 2.74)
p2H1lT	finn-b-AB1_TUBERCULOSIS	Tuberculosis || id:finn-b-AB1_TUBERCULOSIS	M27718.metal.pos.txt.gz	Simple mode	8	0.369981	1.39097	0.797914	-2.35633	3.09629	1.44771	0.0947674	22.1158	1.45 (0.09-22.12)
p2H1lT	finn-b-AB1_TUBERCULOSIS	Tuberculosis || id:finn-b-AB1_TUBERCULOSIS	M27718.metal.pos.txt.gz	Weighted mode	8	-0.0589149	1.17981	0.961568	-2.37134	2.25351	0.942787	0.0933557	9.52108	0.94 (0.09- 9.52)
74I64t	finn-b-AB1_TUBERCULOSIS	Tuberculosis || id:finn-b-AB1_TUBERCULOSIS	M27722.metal.pos.txt.gz	Inverse variance weighted	8	-1.18383	0.673837	0.0789442	-2.50455	0.136893	0.306105	0.0817126	1.14671	0.31 (0.08- 1.15)
74I64t	finn-b-AB1_TUBERCULOSIS	Tuberculosis || id:finn-b-AB1_TUBERCULOSIS	M27722.metal.pos.txt.gz	Weighted median	8	-1.2481	0.88808	0.159904	-2.98874	0.492535	0.287049	0.050351	1.63646	0.29 (0.05- 1.64)
74I64t	finn-b-AB1_TUBERCULOSIS	Tuberculosis || id:finn-b-AB1_TUBERCULOSIS	M27722.metal.pos.txt.gz	MR Egger	8	-0.325124	1.48296	0.833731	-3.23173	2.58148	0.722438	0.0394891	13.2167	0.72 (0.04-13.22)
74I64t	finn-b-AB1_TUBERCULOSIS	Tuberculosis || id:finn-b-AB1_TUBERCULOSIS	M27722.metal.pos.txt.gz	Simple mode	8	-1.27408	1.28626	0.354909	-3.79515	1.24698	0.279687	0.0224795	3.47982	0.28 (0.02- 3.48)
74I64t	finn-b-AB1_TUBERCULOSIS	Tuberculosis || id:finn-b-AB1_TUBERCULOSIS	M27722.metal.pos.txt.gz	Weighted mode	8	-1.21403	1.06155	0.290373	-3.29467	0.866612	0.296998	0.0370803	2.37884	0.30 (0.04- 2.38)
6OtViL	finn-b-AB1_TUBERCULOSIS	Tuberculosis || id:finn-b-AB1_TUBERCULOSIS	M27728.metal.pos.txt.gz	Inverse variance weighted	31	-0.864128	0.440921	0.0500164	-1.72833	7.76303e-05	0.421419	0.17758	1.00008	0.42 (0.18-1.00)
6OtViL	finn-b-AB1_TUBERCULOSIS	Tuberculosis || id:finn-b-AB1_TUBERCULOSIS	M27728.metal.pos.txt.gz	Weighted median	31	-1.15702	0.736271	0.116075	-2.60011	0.286067	0.314421	0.0742651	1.33118	0.31 (0.07-1.33)
6OtViL	finn-b-AB1_TUBERCULOSIS	Tuberculosis || id:finn-b-AB1_TUBERCULOSIS	M27728.metal.pos.txt.gz	MR Egger	31	-1.29082	0.76787	0.103495	-2.79585	0.214202	0.275044	0.061063	1.23887	0.28 (0.06-1.24)
6OtViL	finn-b-AB1_TUBERCULOSIS	Tuberculosis || id:finn-b-AB1_TUBERCULOSIS	M27728.metal.pos.txt.gz	Simple mode	31	-2.15436	1.23937	0.0924174	-4.58352	0.274794	0.115977	0.0102189	1.31626	0.12 (0.01-1.32)
6OtViL	finn-b-AB1_TUBERCULOSIS	Tuberculosis || id:finn-b-AB1_TUBERCULOSIS	M27728.metal.pos.txt.gz	Weighted mode	31	-1.46361	0.747608	0.0596211	-2.92892	0.00170158	0.2314	0.0534547	1.0017	0.23 (0.05-1.00)
21P6El	finn-b-AB1_TUBERCULOSIS	Tuberculosis || id:finn-b-AB1_TUBERCULOSIS	M27738.metal.pos.txt.gz	Inverse variance weighted	18	0.442584	0.344064	0.198324	-0.231782	1.11695	1.55672	0.793119	3.05552	1.56 (0.79-3.06)
21P6El	finn-b-AB1_TUBERCULOSIS	Tuberculosis || id:finn-b-AB1_TUBERCULOSIS	M27738.metal.pos.txt.gz	Weighted median	18	0.179714	0.444838	0.686214	-0.692169	1.0516	1.19687	0.500489	2.86222	1.20 (0.50-2.86)
21P6El	finn-b-AB1_TUBERCULOSIS	Tuberculosis || id:finn-b-AB1_TUBERCULOSIS	M27738.metal.pos.txt.gz	MR Egger	18	0.526032	0.510103	0.317772	-0.47377	1.52584	1.6922	0.62265	4.59898	1.69 (0.62-4.60)
21P6El	finn-b-AB1_TUBERCULOSIS	Tuberculosis || id:finn-b-AB1_TUBERCULOSIS	M27738.metal.pos.txt.gz	Simple mode	18	0.639801	0.709498	0.379781	-0.750816	2.03042	1.8961	0.471981	7.61727	1.90 (0.47-7.62)
21P6El	finn-b-AB1_TUBERCULOSIS	Tuberculosis || id:finn-b-AB1_TUBERCULOSIS	M27738.metal.pos.txt.gz	Weighted mode	18	0.368653	0.385078	0.35181	-0.386099	1.1234	1.44579	0.679703	3.07531	1.45 (0.68-3.08)
YSKg3R	finn-b-AB1_TUBERCULOSIS	Tuberculosis || id:finn-b-AB1_TUBERCULOSIS	M30805.metal.pos.txt.gz	Inverse variance weighted	16	0.502847	0.505826	0.320169	-0.488571	1.49427	1.65342	0.613502	4.45607	1.65 (0.61- 4.46)
YSKg3R	finn-b-AB1_TUBERCULOSIS	Tuberculosis || id:finn-b-AB1_TUBERCULOSIS	M30805.metal.pos.txt.gz	Weighted median	16	0.892847	0.622821	0.1517	-0.327883	2.11358	2.44207	0.720447	8.2778	2.44 (0.72- 8.28)
YSKg3R	finn-b-AB1_TUBERCULOSIS	Tuberculosis || id:finn-b-AB1_TUBERCULOSIS	M30805.metal.pos.txt.gz	MR Egger	16	1.0827	0.722299	0.156093	-0.33301	2.4984	2.95263	0.716763	12.163	2.95 (0.72-12.16)
YSKg3R	finn-b-AB1_TUBERCULOSIS	Tuberculosis || id:finn-b-AB1_TUBERCULOSIS	M30805.metal.pos.txt.gz	Simple mode	16	0.206062	1.96691	0.917951	-3.64908	4.06121	1.22883	0.026015	58.0443	1.23 (0.03-58.04)
YSKg3R	finn-b-AB1_TUBERCULOSIS	Tuberculosis || id:finn-b-AB1_TUBERCULOSIS	M30805.metal.pos.txt.gz	Weighted mode	16	0.912786	0.613636	0.1576	-0.289941	2.11551	2.49125	0.748307	8.29384	2.49 (0.75- 8.29)
J4s8Aq	finn-b-AB1_TUBERCULOSIS	Tuberculosis || id:finn-b-AB1_TUBERCULOSIS	M31453.metal.pos.txt.gz	Inverse variance weighted	18	-0.376391	0.562754	0.503599	-1.47939	0.726606	0.686334	0.227777	2.06805	0.69 (0.23- 2.07)
J4s8Aq	finn-b-AB1_TUBERCULOSIS	Tuberculosis || id:finn-b-AB1_TUBERCULOSIS	M31453.metal.pos.txt.gz	Weighted median	18	-0.0926286	0.838559	0.912043	-1.7362	1.55095	0.911532	0.176188	4.71593	0.91 (0.18- 4.72)
J4s8Aq	finn-b-AB1_TUBERCULOSIS	Tuberculosis || id:finn-b-AB1_TUBERCULOSIS	M31453.metal.pos.txt.gz	MR Egger	18	-0.141006	0.881021	0.874846	-1.86781	1.5858	0.868484	0.154462	4.88318	0.87 (0.15- 4.88)
J4s8Aq	finn-b-AB1_TUBERCULOSIS	Tuberculosis || id:finn-b-AB1_TUBERCULOSIS	M31453.metal.pos.txt.gz	Simple mode	18	0.41236	1.27701	0.750701	-2.09058	2.9153	1.51038	0.123615	18.4544	1.51 (0.12-18.45)
J4s8Aq	finn-b-AB1_TUBERCULOSIS	Tuberculosis || id:finn-b-AB1_TUBERCULOSIS	M31453.metal.pos.txt.gz	Weighted mode	18	0.0175037	0.791584	0.982616	-1.534	1.56901	1.01766	0.215671	4.80189	1.02 (0.22- 4.80)
BY23ln	finn-b-AB1_TUBERCULOSIS	Tuberculosis || id:finn-b-AB1_TUBERCULOSIS	M31522.metal.pos.txt.gz	Inverse variance weighted	4	0.964267	0.46264	0.0371354	0.0574933	1.87104	2.62286	1.05918	6.49505	2.62 (1.06- 6.50)
BY23ln	finn-b-AB1_TUBERCULOSIS	Tuberculosis || id:finn-b-AB1_TUBERCULOSIS	M31522.metal.pos.txt.gz	Weighted median	4	0.556013	0.602595	0.356164	-0.625072	1.7371	1.74371	0.535223	5.68084	1.74 (0.54- 5.68)
BY23ln	finn-b-AB1_TUBERCULOSIS	Tuberculosis || id:finn-b-AB1_TUBERCULOSIS	M31522.metal.pos.txt.gz	MR Egger	4	1.93575	1.44435	0.312136	-0.895179	4.76668	6.92926	0.408535	117.529	6.93 (0.41-117.53)
BY23ln	finn-b-AB1_TUBERCULOSIS	Tuberculosis || id:finn-b-AB1_TUBERCULOSIS	M31522.metal.pos.txt.gz	Simple mode	4	0.541058	0.84159	0.566049	-1.10846	2.19058	1.71782	0.330067	8.94035	1.72 (0.33- 8.94)
BY23ln	finn-b-AB1_TUBERCULOSIS	Tuberculosis || id:finn-b-AB1_TUBERCULOSIS	M31522.metal.pos.txt.gz	Weighted mode	4	0.547985	0.791188	0.538352	-1.00274	2.09871	1.72976	0.366872	8.15568	1.73 (0.37- 8.16)
jgmvH3	finn-b-AB1_TUBERCULOSIS	Tuberculosis || id:finn-b-AB1_TUBERCULOSIS	M31536.metal.pos.txt.gz	Inverse variance weighted	25	-0.00134884	0.0745616	0.985567	-0.14749	0.144792	0.998652	0.862871	1.1558	1.00 (0.86-1.16)
jgmvH3	finn-b-AB1_TUBERCULOSIS	Tuberculosis || id:finn-b-AB1_TUBERCULOSIS	M31536.metal.pos.txt.gz	Weighted median	25	0.0363233	0.11783	0.757877	-0.194623	0.267269	1.03699	0.823145	1.30639	1.04 (0.82-1.31)
jgmvH3	finn-b-AB1_TUBERCULOSIS	Tuberculosis || id:finn-b-AB1_TUBERCULOSIS	M31536.metal.pos.txt.gz	MR Egger	25	0.112959	0.118483	0.35031	-0.119267	0.345185	1.11959	0.887571	1.41225	1.12 (0.89-1.41)
jgmvH3	finn-b-AB1_TUBERCULOSIS	Tuberculosis || id:finn-b-AB1_TUBERCULOSIS	M31536.metal.pos.txt.gz	Simple mode	25	-0.365516	0.238064	0.137772	-0.832121	0.101089	0.693838	0.435125	1.10637	0.69 (0.44-1.11)
jgmvH3	finn-b-AB1_TUBERCULOSIS	Tuberculosis || id:finn-b-AB1_TUBERCULOSIS	M31536.metal.pos.txt.gz	Weighted mode	25	0.141429	0.110502	0.21282	-0.0751539	0.358013	1.15192	0.927601	1.43048	1.15 (0.93-1.43)
9JI0lX	finn-b-AB1_TUBERCULOSIS	Tuberculosis || id:finn-b-AB1_TUBERCULOSIS	M31548.metal.pos.txt.gz	Inverse variance weighted	13	-0.720376	0.37652	0.0557162	-1.45835	0.0176027	0.486569	0.232619	1.01776	0.49 (0.23-1.02)
9JI0lX	finn-b-AB1_TUBERCULOSIS	Tuberculosis || id:finn-b-AB1_TUBERCULOSIS	M31548.metal.pos.txt.gz	Weighted median	13	-1.03563	0.501809	0.0390365	-2.01918	-0.0520889	0.355001	0.132764	0.949245	0.36 (0.13-0.95)
9JI0lX	finn-b-AB1_TUBERCULOSIS	Tuberculosis || id:finn-b-AB1_TUBERCULOSIS	M31548.metal.pos.txt.gz	MR Egger	13	-0.245124	1.17094	0.83801	-2.54017	2.04993	0.782608	0.0788527	7.76733	0.78 (0.08-7.77)
9JI0lX	finn-b-AB1_TUBERCULOSIS	Tuberculosis || id:finn-b-AB1_TUBERCULOSIS	M31548.metal.pos.txt.gz	Simple mode	13	-1.37108	0.847508	0.131678	-3.03219	0.290038	0.253833	0.0482098	1.33648	0.25 (0.05-1.34)
9JI0lX	finn-b-AB1_TUBERCULOSIS	Tuberculosis || id:finn-b-AB1_TUBERCULOSIS	M31548.metal.pos.txt.gz	Weighted mode	13	-1.36045	0.84152	0.13192	-3.00983	0.288928	0.256545	0.0493001	1.335	0.26 (0.05-1.33)
dGwuIF	finn-b-AB1_TUBERCULOSIS	Tuberculosis || id:finn-b-AB1_TUBERCULOSIS	M31555.metal.pos.txt.gz	Inverse variance weighted	11	-0.0134999	0.463239	0.976751	-0.921448	0.894448	0.986591	0.397942	2.44599	0.99 (0.40- 2.45)
dGwuIF	finn-b-AB1_TUBERCULOSIS	Tuberculosis || id:finn-b-AB1_TUBERCULOSIS	M31555.metal.pos.txt.gz	Weighted median	11	0.124356	0.624621	0.842192	-1.0999	1.34861	1.13242	0.332904	3.85208	1.13 (0.33- 3.85)
dGwuIF	finn-b-AB1_TUBERCULOSIS	Tuberculosis || id:finn-b-AB1_TUBERCULOSIS	M31555.metal.pos.txt.gz	MR Egger	11	-0.44004	0.739338	0.566384	-1.88914	1.00906	0.64401	0.151201	2.74302	0.64 (0.15- 2.74)
dGwuIF	finn-b-AB1_TUBERCULOSIS	Tuberculosis || id:finn-b-AB1_TUBERCULOSIS	M31555.metal.pos.txt.gz	Simple mode	11	0.435521	0.990497	0.669505	-1.50585	2.3769	1.54577	0.221828	10.7714	1.55 (0.22-10.77)
dGwuIF	finn-b-AB1_TUBERCULOSIS	Tuberculosis || id:finn-b-AB1_TUBERCULOSIS	M31555.metal.pos.txt.gz	Weighted mode	11	0.156258	0.609102	0.802736	-1.03758	1.3501	1.16913	0.35431	3.8578	1.17 (0.35- 3.86)
cDzGro	finn-b-AB1_TUBERCULOSIS	Tuberculosis || id:finn-b-AB1_TUBERCULOSIS	M31591.metal.pos.txt.gz	Inverse variance weighted	19	0.0215729	0.15106	0.886441	-0.274505	0.317651	1.02181	0.759948	1.3739	1.02 (0.76-1.37)
cDzGro	finn-b-AB1_TUBERCULOSIS	Tuberculosis || id:finn-b-AB1_TUBERCULOSIS	M31591.metal.pos.txt.gz	Weighted median	19	0.182942	0.159366	0.250995	-0.129415	0.4953	1.20074	0.878609	1.64099	1.20 (0.88-1.64)
cDzGro	finn-b-AB1_TUBERCULOSIS	Tuberculosis || id:finn-b-AB1_TUBERCULOSIS	M31591.metal.pos.txt.gz	MR Egger	19	0.274545	0.191584	0.169985	-0.10096	0.650049	1.31593	0.90397	1.91563	1.32 (0.90-1.92)
cDzGro	finn-b-AB1_TUBERCULOSIS	Tuberculosis || id:finn-b-AB1_TUBERCULOSIS	M31591.metal.pos.txt.gz	Simple mode	19	-0.201052	0.579002	0.732439	-1.3359	0.933792	0.81787	0.262922	2.54414	0.82 (0.26-2.54)
cDzGro	finn-b-AB1_TUBERCULOSIS	Tuberculosis || id:finn-b-AB1_TUBERCULOSIS	M31591.metal.pos.txt.gz	Weighted mode	19	0.164454	0.159509	0.316195	-0.148184	0.477092	1.17875	0.862273	1.61138	1.18 (0.86-1.61)
2L21jj	finn-b-AB1_TUBERCULOSIS	Tuberculosis || id:finn-b-AB1_TUBERCULOSIS	M31787.metal.pos.txt.gz	Inverse variance weighted	13	0.0321107	0.228227	0.88811	-0.415214	0.479435	1.03263	0.660199	1.61516	1.03 (0.66-1.62)
2L21jj	finn-b-AB1_TUBERCULOSIS	Tuberculosis || id:finn-b-AB1_TUBERCULOSIS	M31787.metal.pos.txt.gz	Weighted median	13	0.109805	0.312309	0.725145	-0.50232	0.72193	1.11606	0.605125	2.0584	1.12 (0.61-2.06)
2L21jj	finn-b-AB1_TUBERCULOSIS	Tuberculosis || id:finn-b-AB1_TUBERCULOSIS	M31787.metal.pos.txt.gz	MR Egger	13	0.336895	0.536661	0.542972	-0.71496	1.38875	1.40059	0.489212	4.00983	1.40 (0.49-4.01)
2L21jj	finn-b-AB1_TUBERCULOSIS	Tuberculosis || id:finn-b-AB1_TUBERCULOSIS	M31787.metal.pos.txt.gz	Simple mode	13	0.24036	0.518705	0.651381	-0.776303	1.25702	1.27171	0.460104	3.51494	1.27 (0.46-3.51)
2L21jj	finn-b-AB1_TUBERCULOSIS	Tuberculosis || id:finn-b-AB1_TUBERCULOSIS	M31787.metal.pos.txt.gz	Weighted mode	13	0.424413	0.455046	0.369371	-0.467478	1.3163	1.52869	0.626581	3.72961	1.53 (0.63-3.73)
4oj00K	finn-b-AB1_TUBERCULOSIS	Tuberculosis || id:finn-b-AB1_TUBERCULOSIS	M32197.metal.pos.txt.gz	Inverse variance weighted	22	-0.069967	0.819419	0.931954	-1.67603	1.5361	0.932425	0.187116	4.64641	0.93 (0.19- 4.65)
4oj00K	finn-b-AB1_TUBERCULOSIS	Tuberculosis || id:finn-b-AB1_TUBERCULOSIS	M32197.metal.pos.txt.gz	Weighted median	22	0.675214	1.13062	0.550369	-1.5408	2.89123	1.96445	0.214209	18.0154	1.96 (0.21- 18.02)
4oj00K	finn-b-AB1_TUBERCULOSIS	Tuberculosis || id:finn-b-AB1_TUBERCULOSIS	M32197.metal.pos.txt.gz	MR Egger	22	-1.11495	2.02267	0.587584	-5.07939	2.84948	0.327931	0.0062237	17.2789	0.33 (0.01- 17.28)
4oj00K	finn-b-AB1_TUBERCULOSIS	Tuberculosis || id:finn-b-AB1_TUBERCULOSIS	M32197.metal.pos.txt.gz	Simple mode	22	1.42297	2.16816	0.518756	-2.82662	5.67257	4.14943	0.0592125	290.78	4.15 (0.06-290.78)
4oj00K	finn-b-AB1_TUBERCULOSIS	Tuberculosis || id:finn-b-AB1_TUBERCULOSIS	M32197.metal.pos.txt.gz	Weighted mode	22	1.26934	1.89243	0.509692	-2.43982	4.97851	3.55851	0.0871764	145.257	3.56 (0.09-145.26)
A6WbB9	finn-b-AB1_TUBERCULOSIS	Tuberculosis || id:finn-b-AB1_TUBERCULOSIS	M32198.metal.pos.txt.gz	Inverse variance weighted	18	0.411535	0.658591	0.532055	-0.879303	1.70237	1.50913	0.415072	5.48696	1.51 (0.42- 5.49)
A6WbB9	finn-b-AB1_TUBERCULOSIS	Tuberculosis || id:finn-b-AB1_TUBERCULOSIS	M32198.metal.pos.txt.gz	Weighted median	18	0.73926	0.911654	0.417423	-1.04758	2.5261	2.09439	0.350785	12.5047	2.09 (0.35-12.50)
A6WbB9	finn-b-AB1_TUBERCULOSIS	Tuberculosis || id:finn-b-AB1_TUBERCULOSIS	M32198.metal.pos.txt.gz	MR Egger	18	0.586662	1.73769	0.740045	-2.8192	3.99253	1.79798	0.0596534	54.1917	1.80 (0.06-54.19)
A6WbB9	finn-b-AB1_TUBERCULOSIS	Tuberculosis || id:finn-b-AB1_TUBERCULOSIS	M32198.metal.pos.txt.gz	Simple mode	18	0.33054	1.14227	0.775796	-1.90831	2.56939	1.39172	0.148331	13.0578	1.39 (0.15-13.06)
A6WbB9	finn-b-AB1_TUBERCULOSIS	Tuberculosis || id:finn-b-AB1_TUBERCULOSIS	M32198.metal.pos.txt.gz	Weighted mode	18	0.641945	1.031	0.541781	-1.37881	2.6627	1.90017	0.251878	14.3349	1.90 (0.25-14.33)
sYjPQ5	finn-b-AB1_TUBERCULOSIS	Tuberculosis || id:finn-b-AB1_TUBERCULOSIS	M32315.metal.pos.txt.gz	Inverse variance weighted	31	1.67683	0.804861	0.0372165	0.0993047	3.25436	5.34859	1.1044	25.9031	5.35 (1.10- 25.90)
sYjPQ5	finn-b-AB1_TUBERCULOSIS	Tuberculosis || id:finn-b-AB1_TUBERCULOSIS	M32315.metal.pos.txt.gz	Weighted median	31	0.965943	1.08801	0.374643	-1.16655	3.09844	2.62727	0.31144	22.1633	2.63 (0.31- 22.16)
sYjPQ5	finn-b-AB1_TUBERCULOSIS	Tuberculosis || id:finn-b-AB1_TUBERCULOSIS	M32315.metal.pos.txt.gz	MR Egger	31	2.66551	2.25307	0.246393	-1.75049	7.08152	14.3753	0.173688	1189.78	14.38 (0.17-1189.78)
sYjPQ5	finn-b-AB1_TUBERCULOSIS	Tuberculosis || id:finn-b-AB1_TUBERCULOSIS	M32315.metal.pos.txt.gz	Simple mode	31	3.29788	2.25796	0.154532	-1.12772	7.72348	27.0553	0.32377	2260.82	27.06 (0.32-2260.82)
sYjPQ5	finn-b-AB1_TUBERCULOSIS	Tuberculosis || id:finn-b-AB1_TUBERCULOSIS	M32315.metal.pos.txt.gz	Weighted mode	31	1.22759	1.60079	0.449156	-1.90997	4.36515	3.41299	0.148085	78.661	3.41 (0.15- 78.66)
xjAa0I	finn-b-AB1_TUBERCULOSIS	Tuberculosis || id:finn-b-AB1_TUBERCULOSIS	M32319.metal.pos.txt.gz	Inverse variance weighted	6	0.125334	0.675196	0.852738	-1.19805	1.44872	1.13353	0.301782	4.25766	1.13 (0.30- 4.26)
xjAa0I	finn-b-AB1_TUBERCULOSIS	Tuberculosis || id:finn-b-AB1_TUBERCULOSIS	M32319.metal.pos.txt.gz	Weighted median	6	-0.0575996	0.798512	0.942495	-1.62268	1.50748	0.944028	0.197369	4.51535	0.94 (0.20- 4.52)
xjAa0I	finn-b-AB1_TUBERCULOSIS	Tuberculosis || id:finn-b-AB1_TUBERCULOSIS	M32319.metal.pos.txt.gz	MR Egger	6	-0.263026	1.37377	0.857489	-2.95561	2.42956	0.768722	0.0520467	11.3539	0.77 (0.05-11.35)
xjAa0I	finn-b-AB1_TUBERCULOSIS	Tuberculosis || id:finn-b-AB1_TUBERCULOSIS	M32319.metal.pos.txt.gz	Simple mode	6	0.0833685	1.09747	0.942393	-2.06768	2.23441	1.08694	0.126479	9.34101	1.09 (0.13- 9.34)
xjAa0I	finn-b-AB1_TUBERCULOSIS	Tuberculosis || id:finn-b-AB1_TUBERCULOSIS	M32319.metal.pos.txt.gz	Weighted mode	6	-0.103823	0.949064	0.917144	-1.96399	1.75634	0.901385	0.140298	5.79122	0.90 (0.14- 5.79)
vJiMmv	finn-b-AB1_TUBERCULOSIS	Tuberculosis || id:finn-b-AB1_TUBERCULOSIS	M32322.metal.pos.txt.gz	Inverse variance weighted	2	-0.558159	1.66103	0.736847	-3.81378	2.69746	0.572262	0.0220645	14.8421	0.57 (0.02-14.84)
1JOIXU	finn-b-AB1_TUBERCULOSIS	Tuberculosis || id:finn-b-AB1_TUBERCULOSIS	M32328.metal.pos.txt.gz	Inverse variance weighted	16	0.163406	0.441963	0.711585	-0.702842	1.02965	1.17751	0.495176	2.8001	1.18 (0.50- 2.80)
1JOIXU	finn-b-AB1_TUBERCULOSIS	Tuberculosis || id:finn-b-AB1_TUBERCULOSIS	M32328.metal.pos.txt.gz	Weighted median	16	0.229336	0.608146	0.706094	-0.962629	1.4213	1.25776	0.381888	4.14251	1.26 (0.38- 4.14)
1JOIXU	finn-b-AB1_TUBERCULOSIS	Tuberculosis || id:finn-b-AB1_TUBERCULOSIS	M32328.metal.pos.txt.gz	MR Egger	16	0.665929	0.856494	0.4498	-1.0128	2.34466	1.9463	0.363201	10.4297	1.95 (0.36-10.43)
1JOIXU	finn-b-AB1_TUBERCULOSIS	Tuberculosis || id:finn-b-AB1_TUBERCULOSIS	M32328.metal.pos.txt.gz	Simple mode	16	0.905236	1.13242	0.436546	-1.31431	3.12478	2.47252	0.26866	22.7549	2.47 (0.27-22.75)
1JOIXU	finn-b-AB1_TUBERCULOSIS	Tuberculosis || id:finn-b-AB1_TUBERCULOSIS	M32328.metal.pos.txt.gz	Weighted mode	16	0.312415	0.618149	0.62062	-0.899157	1.52399	1.36672	0.406912	4.59049	1.37 (0.41- 4.59)
QidkCD	finn-b-AB1_TUBERCULOSIS	Tuberculosis || id:finn-b-AB1_TUBERCULOSIS	M32338.metal.pos.txt.gz	Inverse variance weighted	25	-0.148868	0.441679	0.736078	-1.01456	0.716823	0.861683	0.362562	2.04792	0.86 (0.36- 2.05)
QidkCD	finn-b-AB1_TUBERCULOSIS	Tuberculosis || id:finn-b-AB1_TUBERCULOSIS	M32338.metal.pos.txt.gz	Weighted median	25	-0.0047582	0.563359	0.993261	-1.10894	1.09943	0.995253	0.329908	3.00244	1.00 (0.33- 3.00)
QidkCD	finn-b-AB1_TUBERCULOSIS	Tuberculosis || id:finn-b-AB1_TUBERCULOSIS	M32338.metal.pos.txt.gz	MR Egger	25	-0.425567	0.702023	0.550318	-1.80153	0.950397	0.653399	0.165046	2.58674	0.65 (0.17- 2.59)
QidkCD	finn-b-AB1_TUBERCULOSIS	Tuberculosis || id:finn-b-AB1_TUBERCULOSIS	M32338.metal.pos.txt.gz	Simple mode	25	-0.015	1.41118	0.991607	-2.78092	2.75092	0.985112	0.0619814	15.657	0.99 (0.06-15.66)
QidkCD	finn-b-AB1_TUBERCULOSIS	Tuberculosis || id:finn-b-AB1_TUBERCULOSIS	M32338.metal.pos.txt.gz	Weighted mode	25	-0.0574965	0.587253	0.922819	-1.20851	1.09352	0.944125	0.298641	2.98476	0.94 (0.30- 2.98)
62rJYj	finn-b-AB1_TUBERCULOSIS	Tuberculosis || id:finn-b-AB1_TUBERCULOSIS	M32339.metal.pos.txt.gz	Inverse variance weighted	37	1.7387	0.760786	0.022289	0.247564	3.22984	5.68997	1.2809	25.2757	5.69 (1.28- 25.28)
62rJYj	finn-b-AB1_TUBERCULOSIS	Tuberculosis || id:finn-b-AB1_TUBERCULOSIS	M32339.metal.pos.txt.gz	Weighted median	37	0.675969	1.16553	0.561937	-1.60847	2.96041	1.96594	0.200194	19.3058	1.97 (0.20- 19.31)
62rJYj	finn-b-AB1_TUBERCULOSIS	Tuberculosis || id:finn-b-AB1_TUBERCULOSIS	M32339.metal.pos.txt.gz	MR Egger	37	-0.287441	2.86067	0.920536	-5.89435	5.31947	0.750181	0.00275495	204.276	0.75 (0.00- 204.28)
62rJYj	finn-b-AB1_TUBERCULOSIS	Tuberculosis || id:finn-b-AB1_TUBERCULOSIS	M32339.metal.pos.txt.gz	Simple mode	37	2.63477	2.62545	0.322295	-2.51112	7.78066	13.9401	0.0811771	2393.85	13.94 (0.08-2393.85)
62rJYj	finn-b-AB1_TUBERCULOSIS	Tuberculosis || id:finn-b-AB1_TUBERCULOSIS	M32339.metal.pos.txt.gz	Weighted mode	37	-0.2697	2.10925	0.898967	-4.40384	3.86444	0.763609	0.0122303	47.6765	0.76 (0.01- 47.68)
AZsK6l	finn-b-AB1_TUBERCULOSIS	Tuberculosis || id:finn-b-AB1_TUBERCULOSIS	M32346.metal.pos.txt.gz	Inverse variance weighted	14	-0.00737427	0.272344	0.978398	-0.541169	0.526421	0.992653	0.582067	1.69286	0.99 (0.58-1.69)
AZsK6l	finn-b-AB1_TUBERCULOSIS	Tuberculosis || id:finn-b-AB1_TUBERCULOSIS	M32346.metal.pos.txt.gz	Weighted median	14	0.0370687	0.334713	0.911816	-0.618968	0.693106	1.03776	0.5385	1.99992	1.04 (0.54-2.00)
AZsK6l	finn-b-AB1_TUBERCULOSIS	Tuberculosis || id:finn-b-AB1_TUBERCULOSIS	M32346.metal.pos.txt.gz	MR Egger	14	0.189276	0.591332	0.754409	-0.969734	1.34829	1.20837	0.379184	3.85082	1.21 (0.38-3.85)
AZsK6l	finn-b-AB1_TUBERCULOSIS	Tuberculosis || id:finn-b-AB1_TUBERCULOSIS	M32346.metal.pos.txt.gz	Simple mode	14	0.206695	0.518924	0.696863	-0.810396	1.22379	1.22961	0.444682	3.40003	1.23 (0.44-3.40)
AZsK6l	finn-b-AB1_TUBERCULOSIS	Tuberculosis || id:finn-b-AB1_TUBERCULOSIS	M32346.metal.pos.txt.gz	Weighted mode	14	0.0701119	0.366879	0.851396	-0.64897	0.789194	1.07263	0.522584	2.20162	1.07 (0.52-2.20)
MY6BMz	finn-b-AB1_TUBERCULOSIS	Tuberculosis || id:finn-b-AB1_TUBERCULOSIS	M32348.metal.pos.txt.gz	Inverse variance weighted	40	-0.524251	0.772831	0.497549	-2.039	0.990497	0.591998	0.130159	2.69257	0.59 (0.13- 2.69)
MY6BMz	finn-b-AB1_TUBERCULOSIS	Tuberculosis || id:finn-b-AB1_TUBERCULOSIS	M32348.metal.pos.txt.gz	Weighted median	40	-0.55348	1.07625	0.607065	-2.66293	1.55597	0.574946	0.0697439	4.73966	0.57 (0.07- 4.74)
MY6BMz	finn-b-AB1_TUBERCULOSIS	Tuberculosis || id:finn-b-AB1_TUBERCULOSIS	M32348.metal.pos.txt.gz	MR Egger	40	-1.82533	2.39181	0.450081	-6.51329	2.86262	0.161164	0.00148359	17.5073	0.16 (0.00-17.51)
MY6BMz	finn-b-AB1_TUBERCULOSIS	Tuberculosis || id:finn-b-AB1_TUBERCULOSIS	M32348.metal.pos.txt.gz	Simple mode	40	-1.05068	2.03049	0.607762	-5.03044	2.92907	0.349698	0.00653592	18.7103	0.35 (0.01-18.71)
MY6BMz	finn-b-AB1_TUBERCULOSIS	Tuberculosis || id:finn-b-AB1_TUBERCULOSIS	M32348.metal.pos.txt.gz	Weighted mode	40	-0.433742	1.64255	0.793119	-3.65314	2.78566	0.648079	0.0259096	16.2105	0.65 (0.03-16.21)
rV5Qir	finn-b-AB1_TUBERCULOSIS	Tuberculosis || id:finn-b-AB1_TUBERCULOSIS	M32379.metal.pos.txt.gz	Inverse variance weighted	12	0.17268	0.492909	0.726093	-0.793423	1.13878	1.18849	0.452294	3.12296	1.19 (0.45-3.12)
rV5Qir	finn-b-AB1_TUBERCULOSIS	Tuberculosis || id:finn-b-AB1_TUBERCULOSIS	M32379.metal.pos.txt.gz	Weighted median	12	0.146255	0.628702	0.816048	-1.086	1.37851	1.15749	0.337564	3.96899	1.16 (0.34-3.97)
rV5Qir	finn-b-AB1_TUBERCULOSIS	Tuberculosis || id:finn-b-AB1_TUBERCULOSIS	M32379.metal.pos.txt.gz	MR Egger	12	-0.184284	0.844931	0.831734	-1.84035	1.47178	0.8317	0.158762	4.35699	0.83 (0.16-4.36)
rV5Qir	finn-b-AB1_TUBERCULOSIS	Tuberculosis || id:finn-b-AB1_TUBERCULOSIS	M32379.metal.pos.txt.gz	Simple mode	12	0.446869	0.930763	0.640554	-1.37743	2.27116	1.56341	0.252227	9.69068	1.56 (0.25-9.69)
rV5Qir	finn-b-AB1_TUBERCULOSIS	Tuberculosis || id:finn-b-AB1_TUBERCULOSIS	M32379.metal.pos.txt.gz	Weighted mode	12	0.127042	0.656803	0.850151	-1.16029	1.41438	1.13547	0.313395	4.11392	1.14 (0.31-4.11)
N5D6lI	finn-b-AB1_TUBERCULOSIS	Tuberculosis || id:finn-b-AB1_TUBERCULOSIS	M32388.metal.pos.txt.gz	Inverse variance weighted	7	0.472241	0.583333	0.418195	-0.671091	1.61557	1.60358	0.51115	5.03078	1.60 (0.51- 5.03)
N5D6lI	finn-b-AB1_TUBERCULOSIS	Tuberculosis || id:finn-b-AB1_TUBERCULOSIS	M32388.metal.pos.txt.gz	Weighted median	7	0.251411	0.745073	0.735792	-1.20893	1.71175	1.28584	0.298516	5.53867	1.29 (0.30- 5.54)
N5D6lI	finn-b-AB1_TUBERCULOSIS	Tuberculosis || id:finn-b-AB1_TUBERCULOSIS	M32388.metal.pos.txt.gz	MR Egger	7	-1.08968	2.21102	0.643005	-5.42328	3.24392	0.336325	0.00441265	25.6341	0.34 (0.00-25.63)
N5D6lI	finn-b-AB1_TUBERCULOSIS	Tuberculosis || id:finn-b-AB1_TUBERCULOSIS	M32388.metal.pos.txt.gz	Simple mode	7	-0.0877657	0.913805	0.926613	-1.87882	1.70329	0.915975	0.15277	5.492	0.92 (0.15- 5.49)
N5D6lI	finn-b-AB1_TUBERCULOSIS	Tuberculosis || id:finn-b-AB1_TUBERCULOSIS	M32388.metal.pos.txt.gz	Weighted mode	7	0.167328	0.823813	0.845759	-1.44735	1.782	1.18214	0.235194	5.94174	1.18 (0.24- 5.94)
M8FjBP	finn-b-AB1_TUBERCULOSIS	Tuberculosis || id:finn-b-AB1_TUBERCULOSIS	M32393.metal.pos.txt.gz	Inverse variance weighted	15	0.443731	0.924495	0.631248	-1.36828	2.25574	1.55851	0.254545	9.54236	1.56 (0.25- 9.54)
M8FjBP	finn-b-AB1_TUBERCULOSIS	Tuberculosis || id:finn-b-AB1_TUBERCULOSIS	M32393.metal.pos.txt.gz	Weighted median	15	0.0270505	1.31626	0.983604	-2.55283	2.60693	1.02742	0.0778612	13.5573	1.03 (0.08- 13.56)
M8FjBP	finn-b-AB1_TUBERCULOSIS	Tuberculosis || id:finn-b-AB1_TUBERCULOSIS	M32393.metal.pos.txt.gz	MR Egger	15	-0.917628	3.74129	0.810076	-8.25056	6.4153	0.399465	0.000261113	611.124	0.40 (0.00-611.12)
M8FjBP	finn-b-AB1_TUBERCULOSIS	Tuberculosis || id:finn-b-AB1_TUBERCULOSIS	M32393.metal.pos.txt.gz	Simple mode	15	0.74265	2.31568	0.753171	-3.79608	5.28138	2.1015	0.0224586	196.641	2.10 (0.02-196.64)
M8FjBP	finn-b-AB1_TUBERCULOSIS	Tuberculosis || id:finn-b-AB1_TUBERCULOSIS	M32393.metal.pos.txt.gz	Weighted mode	15	-0.248757	1.93926	0.899756	-4.0497	3.55219	0.77977	0.0174275	34.8896	0.78 (0.02- 34.89)
v7JGf4	finn-b-AB1_TUBERCULOSIS	Tuberculosis || id:finn-b-AB1_TUBERCULOSIS	M32405.metal.pos.txt.gz	Inverse variance weighted	16	-0.411487	0.391403	0.293114	-1.17864	0.355662	0.662664	0.307698	1.42713	0.66 (0.31-1.43)
v7JGf4	finn-b-AB1_TUBERCULOSIS	Tuberculosis || id:finn-b-AB1_TUBERCULOSIS	M32405.metal.pos.txt.gz	Weighted median	16	-0.601808	0.536085	0.261609	-1.65253	0.44892	0.54782	0.191564	1.56662	0.55 (0.19-1.57)
v7JGf4	finn-b-AB1_TUBERCULOSIS	Tuberculosis || id:finn-b-AB1_TUBERCULOSIS	M32405.metal.pos.txt.gz	MR Egger	16	-0.869364	0.791736	0.29071	-2.42117	0.682439	0.419218	0.088818	1.9787	0.42 (0.09-1.98)
v7JGf4	finn-b-AB1_TUBERCULOSIS	Tuberculosis || id:finn-b-AB1_TUBERCULOSIS	M32405.metal.pos.txt.gz	Simple mode	16	-0.84477	0.789126	0.301312	-2.39146	0.701917	0.429656	0.0914962	2.01762	0.43 (0.09-2.02)
v7JGf4	finn-b-AB1_TUBERCULOSIS	Tuberculosis || id:finn-b-AB1_TUBERCULOSIS	M32405.metal.pos.txt.gz	Weighted mode	16	-0.744711	0.623658	0.250981	-1.96708	0.477659	0.474872	0.139865	1.6123	0.47 (0.14-1.61)
U6Vmt6	finn-b-AB1_TUBERCULOSIS	Tuberculosis || id:finn-b-AB1_TUBERCULOSIS	M32412.metal.pos.txt.gz	Inverse variance weighted	1818	-0.00395425	0.0734671	0.957076	-0.14795	0.140041	0.996054	0.862474	1.15032	1.00 (0.86- 1.15)
U6Vmt6	finn-b-AB1_TUBERCULOSIS	Tuberculosis || id:finn-b-AB1_TUBERCULOSIS	M32412.metal.pos.txt.gz	Weighted median	1818	0.170085	0.174523	0.329775	-0.171981	0.512151	1.18541	0.841995	1.66888	1.19 (0.84- 1.67)
U6Vmt6	finn-b-AB1_TUBERCULOSIS	Tuberculosis || id:finn-b-AB1_TUBERCULOSIS	M32412.metal.pos.txt.gz	MR Egger	1818	0.0492949	0.118971	0.678671	-0.183888	0.282478	1.05053	0.832029	1.32641	1.05 (0.83- 1.33)
U6Vmt6	finn-b-AB1_TUBERCULOSIS	Tuberculosis || id:finn-b-AB1_TUBERCULOSIS	M32412.metal.pos.txt.gz	Simple mode	1818	0.413622	7.18999	0.954131	-13.6788	14.506	1.51229	1.14655e-06	1.99469e+06	1.51 (0.00-1994690.67)
U6Vmt6	finn-b-AB1_TUBERCULOSIS	Tuberculosis || id:finn-b-AB1_TUBERCULOSIS	M32412.metal.pos.txt.gz	Weighted mode	1818	0.413622	7.62915	0.956769	-14.5395	15.3668	1.51229	4.8481e-07	4.71733e+06	1.51 (0.00-4717325.06)
Kxbocy	finn-b-AB1_TUBERCULOSIS	Tuberculosis || id:finn-b-AB1_TUBERCULOSIS	M32418.metal.pos.txt.gz	Inverse variance weighted	14	0.551523	0.492725	0.262998	-0.414218	1.51726	1.7359	0.660857	4.55973	1.74 (0.66- 4.56)
Kxbocy	finn-b-AB1_TUBERCULOSIS	Tuberculosis || id:finn-b-AB1_TUBERCULOSIS	M32418.metal.pos.txt.gz	Weighted median	14	0.855118	0.689607	0.214973	-0.496512	2.20675	2.35165	0.60865	9.08613	2.35 (0.61- 9.09)
Kxbocy	finn-b-AB1_TUBERCULOSIS	Tuberculosis || id:finn-b-AB1_TUBERCULOSIS	M32418.metal.pos.txt.gz	MR Egger	14	1.07799	0.948617	0.277981	-0.781297	2.93728	2.93877	0.457812	18.8645	2.94 (0.46-18.86)
Kxbocy	finn-b-AB1_TUBERCULOSIS	Tuberculosis || id:finn-b-AB1_TUBERCULOSIS	M32418.metal.pos.txt.gz	Simple mode	14	0.88234	1.11613	0.443398	-1.30527	3.06995	2.41655	0.271099	21.5408	2.42 (0.27-21.54)
Kxbocy	finn-b-AB1_TUBERCULOSIS	Tuberculosis || id:finn-b-AB1_TUBERCULOSIS	M32418.metal.pos.txt.gz	Weighted mode	14	0.937237	0.713711	0.211827	-0.461637	2.33611	2.55292	0.630251	10.3409	2.55 (0.63-10.34)
hFPQKW	finn-b-AB1_TUBERCULOSIS	Tuberculosis || id:finn-b-AB1_TUBERCULOSIS	M32425.metal.pos.txt.gz	Inverse variance weighted	20	0.053005	0.377953	0.888468	-0.687782	0.793792	1.05443	0.50269	2.21177	1.05 (0.50- 2.21)
hFPQKW	finn-b-AB1_TUBERCULOSIS	Tuberculosis || id:finn-b-AB1_TUBERCULOSIS	M32425.metal.pos.txt.gz	Weighted median	20	0.270949	0.520859	0.602926	-0.749934	1.29183	1.31121	0.472398	3.63945	1.31 (0.47- 3.64)
hFPQKW	finn-b-AB1_TUBERCULOSIS	Tuberculosis || id:finn-b-AB1_TUBERCULOSIS	M32425.metal.pos.txt.gz	MR Egger	20	2.40002	1.04885	0.0344377	0.344272	4.45578	11.0234	1.41096	86.1231	11.02 (1.41-86.12)
hFPQKW	finn-b-AB1_TUBERCULOSIS	Tuberculosis || id:finn-b-AB1_TUBERCULOSIS	M32425.metal.pos.txt.gz	Simple mode	20	0.601993	0.969235	0.541913	-1.29771	2.50169	1.82575	0.273158	12.2031	1.83 (0.27-12.20)
hFPQKW	finn-b-AB1_TUBERCULOSIS	Tuberculosis || id:finn-b-AB1_TUBERCULOSIS	M32425.metal.pos.txt.gz	Weighted mode	20	0.813964	0.723776	0.274763	-0.604636	2.23256	2.25684	0.546273	9.32375	2.26 (0.55- 9.32)
ftVdEU	finn-b-AB1_TUBERCULOSIS	Tuberculosis || id:finn-b-AB1_TUBERCULOSIS	M32445.metal.pos.txt.gz	Inverse variance weighted	13	0.207999	0.391609	0.595323	-0.559556	0.975553	1.23121	0.571463	2.65263	1.23 (0.57- 2.65)
ftVdEU	finn-b-AB1_TUBERCULOSIS	Tuberculosis || id:finn-b-AB1_TUBERCULOSIS	M32445.metal.pos.txt.gz	Weighted median	13	0.313134	0.531179	0.55552	-0.727976	1.35424	1.36771	0.482885	3.87383	1.37 (0.48- 3.87)
ftVdEU	finn-b-AB1_TUBERCULOSIS	Tuberculosis || id:finn-b-AB1_TUBERCULOSIS	M32445.metal.pos.txt.gz	MR Egger	13	0.369917	1.10832	0.744835	-1.8024	2.54223	1.44761	0.164903	12.708	1.45 (0.16-12.71)
ftVdEU	finn-b-AB1_TUBERCULOSIS	Tuberculosis || id:finn-b-AB1_TUBERCULOSIS	M32445.metal.pos.txt.gz	Simple mode	13	0.334954	0.842	0.697758	-1.31537	1.98527	1.39788	0.268376	7.28105	1.40 (0.27- 7.28)
ftVdEU	finn-b-AB1_TUBERCULOSIS	Tuberculosis || id:finn-b-AB1_TUBERCULOSIS	M32445.metal.pos.txt.gz	Weighted mode	13	0.398054	0.675321	0.566505	-0.925574	1.72168	1.48893	0.396304	5.59393	1.49 (0.40- 5.59)
WLoUSO	finn-b-AB1_TUBERCULOSIS	Tuberculosis || id:finn-b-AB1_TUBERCULOSIS	M32452.metal.pos.txt.gz	Inverse variance weighted	31	1.3291	0.613989	0.0304107	0.125683	2.53252	3.77765	1.13392	12.5852	3.78 (1.13-12.59)
WLoUSO	finn-b-AB1_TUBERCULOSIS	Tuberculosis || id:finn-b-AB1_TUBERCULOSIS	M32452.metal.pos.txt.gz	Weighted median	31	0.583278	0.84743	0.49127	-1.07769	2.24424	1.7919	0.340382	9.43325	1.79 (0.34- 9.43)
WLoUSO	finn-b-AB1_TUBERCULOSIS	Tuberculosis || id:finn-b-AB1_TUBERCULOSIS	M32452.metal.pos.txt.gz	MR Egger	31	0.459303	1.32743	0.731833	-2.14245	3.06106	1.58297	0.117367	21.3501	1.58 (0.12-21.35)
WLoUSO	finn-b-AB1_TUBERCULOSIS	Tuberculosis || id:finn-b-AB1_TUBERCULOSIS	M32452.metal.pos.txt.gz	Simple mode	31	0.138969	1.45297	0.924439	-2.70886	2.9868	1.14909	0.0666127	19.8221	1.15 (0.07-19.82)
WLoUSO	finn-b-AB1_TUBERCULOSIS	Tuberculosis || id:finn-b-AB1_TUBERCULOSIS	M32452.metal.pos.txt.gz	Weighted mode	31	-0.241836	1.11143	0.829221	-2.42024	1.93656	0.785185	0.0889006	6.93488	0.79 (0.09- 6.93)
BEY1ac	finn-b-AB1_TUBERCULOSIS	Tuberculosis || id:finn-b-AB1_TUBERCULOSIS	M32489.metal.pos.txt.gz	Inverse variance weighted	32	-0.158378	0.797921	0.842663	-1.7223	1.40555	0.853527	0.178654	4.07776	0.85 (0.18- 4.08)
BEY1ac	finn-b-AB1_TUBERCULOSIS	Tuberculosis || id:finn-b-AB1_TUBERCULOSIS	M32489.metal.pos.txt.gz	Weighted median	32	-0.721164	1.1641	0.535584	-3.0028	1.56047	0.486186	0.049648	4.76106	0.49 (0.05- 4.76)
BEY1ac	finn-b-AB1_TUBERCULOSIS	Tuberculosis || id:finn-b-AB1_TUBERCULOSIS	M32489.metal.pos.txt.gz	MR Egger	32	-1.08614	2.44593	0.660184	-5.88017	3.70788	0.337515	0.00279432	40.7672	0.34 (0.00-40.77)
BEY1ac	finn-b-AB1_TUBERCULOSIS	Tuberculosis || id:finn-b-AB1_TUBERCULOSIS	M32489.metal.pos.txt.gz	Simple mode	32	-0.962362	2.21261	0.666616	-5.29907	3.37435	0.38199	0.00499622	29.2053	0.38 (0.00-29.21)
BEY1ac	finn-b-AB1_TUBERCULOSIS	Tuberculosis || id:finn-b-AB1_TUBERCULOSIS	M32489.metal.pos.txt.gz	Weighted mode	32	-1.91605	1.68093	0.263069	-5.21068	1.37857	0.147187	0.00545798	3.96923	0.15 (0.01- 3.97)
RzsgSj	finn-b-AB1_TUBERCULOSIS	Tuberculosis || id:finn-b-AB1_TUBERCULOSIS	M32492.metal.pos.txt.gz	Inverse variance weighted	44	0.743291	0.549763	0.176369	-0.334245	1.82083	2.10284	0.715878	6.17696	2.10 (0.72- 6.18)
RzsgSj	finn-b-AB1_TUBERCULOSIS	Tuberculosis || id:finn-b-AB1_TUBERCULOSIS	M32492.metal.pos.txt.gz	Weighted median	44	0.168191	0.940738	0.858106	-1.67566	2.01204	1.18316	0.187185	7.47854	1.18 (0.19- 7.48)
RzsgSj	finn-b-AB1_TUBERCULOSIS	Tuberculosis || id:finn-b-AB1_TUBERCULOSIS	M32492.metal.pos.txt.gz	MR Egger	44	-0.505056	1.00889	0.619262	-2.48248	1.47237	0.603472	0.0835356	4.35955	0.60 (0.08- 4.36)
RzsgSj	finn-b-AB1_TUBERCULOSIS	Tuberculosis || id:finn-b-AB1_TUBERCULOSIS	M32492.metal.pos.txt.gz	Simple mode	44	1.84273	1.99676	0.361229	-2.07091	5.75638	6.31377	0.126071	316.201	6.31 (0.13-316.20)
RzsgSj	finn-b-AB1_TUBERCULOSIS	Tuberculosis || id:finn-b-AB1_TUBERCULOSIS	M32492.metal.pos.txt.gz	Weighted mode	44	0.104837	0.889998	0.906779	-1.63956	1.84923	1.11053	0.194065	6.35495	1.11 (0.19- 6.35)
qtHL85	finn-b-AB1_TUBERCULOSIS	Tuberculosis || id:finn-b-AB1_TUBERCULOSIS	M32497.metal.pos.txt.gz	Inverse variance weighted	24	-0.0140983	0.312178	0.963979	-0.625967	0.59777	0.986001	0.534744	1.81806	0.99 (0.53-1.82)
qtHL85	finn-b-AB1_TUBERCULOSIS	Tuberculosis || id:finn-b-AB1_TUBERCULOSIS	M32497.metal.pos.txt.gz	Weighted median	24	0.0282832	0.417172	0.945947	-0.789374	0.84594	1.02869	0.454129	2.33017	1.03 (0.45-2.33)
qtHL85	finn-b-AB1_TUBERCULOSIS	Tuberculosis || id:finn-b-AB1_TUBERCULOSIS	M32497.metal.pos.txt.gz	MR Egger	24	0.11386	0.431143	0.794169	-0.73118	0.9589	1.1206	0.481341	2.60882	1.12 (0.48-2.61)
qtHL85	finn-b-AB1_TUBERCULOSIS	Tuberculosis || id:finn-b-AB1_TUBERCULOSIS	M32497.metal.pos.txt.gz	Simple mode	24	-0.507051	0.950039	0.598659	-2.36913	1.35503	0.602269	0.0935624	3.87686	0.60 (0.09-3.88)
qtHL85	finn-b-AB1_TUBERCULOSIS	Tuberculosis || id:finn-b-AB1_TUBERCULOSIS	M32497.metal.pos.txt.gz	Weighted mode	24	-0.0123213	0.374445	0.974034	-0.746233	0.721591	0.987754	0.474149	2.0577	0.99 (0.47-2.06)
Jc7cTS	finn-b-AB1_TUBERCULOSIS	Tuberculosis || id:finn-b-AB1_TUBERCULOSIS	M32504.metal.pos.txt.gz	Inverse variance weighted	10	0.554093	0.629165	0.378491	-0.67907	1.78726	1.74036	0.507088	5.97304	1.74 (0.51- 5.97)
Jc7cTS	finn-b-AB1_TUBERCULOSIS	Tuberculosis || id:finn-b-AB1_TUBERCULOSIS	M32504.metal.pos.txt.gz	Weighted median	10	0.857363	0.844019	0.30972	-0.796914	2.51164	2.35694	0.450718	12.3251	2.36 (0.45-12.33)
Jc7cTS	finn-b-AB1_TUBERCULOSIS	Tuberculosis || id:finn-b-AB1_TUBERCULOSIS	M32504.metal.pos.txt.gz	MR Egger	10	0.391554	1.74215	0.827806	-3.02306	3.80617	1.47928	0.048652	44.9779	1.48 (0.05-44.98)
Jc7cTS	finn-b-AB1_TUBERCULOSIS	Tuberculosis || id:finn-b-AB1_TUBERCULOSIS	M32504.metal.pos.txt.gz	Simple mode	10	0.845689	1.18065	0.491977	-1.46838	3.15976	2.32958	0.230299	23.5649	2.33 (0.23-23.56)
Jc7cTS	finn-b-AB1_TUBERCULOSIS	Tuberculosis || id:finn-b-AB1_TUBERCULOSIS	M32504.metal.pos.txt.gz	Weighted mode	10	0.927217	1.06544	0.406769	-1.16105	3.01549	2.52746	0.313156	20.399	2.53 (0.31-20.40)
TdCTNA	finn-b-AB1_TUBERCULOSIS	Tuberculosis || id:finn-b-AB1_TUBERCULOSIS	M32518.metal.pos.txt.gz	Inverse variance weighted	38	-0.326545	0.876026	0.709329	-2.04356	1.39047	0.721412	0.129567	4.01672	0.72 (0.13- 4.02)
TdCTNA	finn-b-AB1_TUBERCULOSIS	Tuberculosis || id:finn-b-AB1_TUBERCULOSIS	M32518.metal.pos.txt.gz	Weighted median	38	0.163317	1.20205	0.891928	-2.19271	2.51934	1.17741	0.111614	12.4204	1.18 (0.11- 12.42)
TdCTNA	finn-b-AB1_TUBERCULOSIS	Tuberculosis || id:finn-b-AB1_TUBERCULOSIS	M32518.metal.pos.txt.gz	MR Egger	38	3.75806	3.20225	0.248275	-2.51836	10.0345	42.8651	0.0805918	22799	42.87 (0.08-22799.02)
TdCTNA	finn-b-AB1_TUBERCULOSIS	Tuberculosis || id:finn-b-AB1_TUBERCULOSIS	M32518.metal.pos.txt.gz	Simple mode	38	-0.0492862	2.48789	0.984301	-4.92556	4.82698	0.951909	0.00725868	124.834	0.95 (0.01- 124.83)
TdCTNA	finn-b-AB1_TUBERCULOSIS	Tuberculosis || id:finn-b-AB1_TUBERCULOSIS	M32518.metal.pos.txt.gz	Weighted mode	38	0.180454	2.20853	0.93532	-4.14826	4.50917	1.19776	0.0157918	90.8465	1.20 (0.02- 90.85)
bC05Zy	finn-b-AB1_TUBERCULOSIS	Tuberculosis || id:finn-b-AB1_TUBERCULOSIS	M32549.metal.pos.txt.gz	Inverse variance weighted	8	-0.0893276	0.394779	0.820989	-0.863094	0.684439	0.914546	0.421855	1.98266	0.91 (0.42- 1.98)
bC05Zy	finn-b-AB1_TUBERCULOSIS	Tuberculosis || id:finn-b-AB1_TUBERCULOSIS	M32549.metal.pos.txt.gz	Weighted median	8	0.134879	0.53706	0.801703	-0.917759	1.18752	1.1444	0.399413	3.27893	1.14 (0.40- 3.28)
bC05Zy	finn-b-AB1_TUBERCULOSIS	Tuberculosis || id:finn-b-AB1_TUBERCULOSIS	M32549.metal.pos.txt.gz	MR Egger	8	-0.147355	1.41637	0.92053	-2.92344	2.62873	0.862988	0.0537484	13.8562	0.86 (0.05-13.86)
bC05Zy	finn-b-AB1_TUBERCULOSIS	Tuberculosis || id:finn-b-AB1_TUBERCULOSIS	M32549.metal.pos.txt.gz	Simple mode	8	0.641373	0.766978	0.430641	-0.861905	2.14465	1.89909	0.422357	8.53905	1.90 (0.42- 8.54)
bC05Zy	finn-b-AB1_TUBERCULOSIS	Tuberculosis || id:finn-b-AB1_TUBERCULOSIS	M32549.metal.pos.txt.gz	Weighted mode	8	0.39558	0.630591	0.550358	-0.840378	1.63154	1.48525	0.431547	5.11173	1.49 (0.43- 5.11)
4tsFC4	finn-b-AB1_TUBERCULOSIS	Tuberculosis || id:finn-b-AB1_TUBERCULOSIS	M32553.metal.pos.txt.gz	Inverse variance weighted	13	-0.728634	0.537464	0.175198	-1.78206	0.324795	0.482568	0.168291	1.38375	0.48 (0.17-1.38)
4tsFC4	finn-b-AB1_TUBERCULOSIS	Tuberculosis || id:finn-b-AB1_TUBERCULOSIS	M32553.metal.pos.txt.gz	Weighted median	13	-0.286451	0.660394	0.664464	-1.58082	1.00792	0.750924	0.205806	2.7399	0.75 (0.21-2.74)
4tsFC4	finn-b-AB1_TUBERCULOSIS	Tuberculosis || id:finn-b-AB1_TUBERCULOSIS	M32553.metal.pos.txt.gz	MR Egger	13	-1.1753	1.54735	0.463486	-4.2081	1.8575	0.308726	0.0148746	6.4077	0.31 (0.01-6.41)
4tsFC4	finn-b-AB1_TUBERCULOSIS	Tuberculosis || id:finn-b-AB1_TUBERCULOSIS	M32553.metal.pos.txt.gz	Simple mode	13	-0.128227	1.19719	0.916474	-2.47471	2.21826	0.879654	0.084187	9.19133	0.88 (0.08-9.19)
4tsFC4	finn-b-AB1_TUBERCULOSIS	Tuberculosis || id:finn-b-AB1_TUBERCULOSIS	M32553.metal.pos.txt.gz	Weighted mode	13	-0.213253	0.926859	0.821904	-2.0299	1.60339	0.807952	0.131349	4.96985	0.81 (0.13-4.97)
0LBKwA	finn-b-AB1_TUBERCULOSIS	Tuberculosis || id:finn-b-AB1_TUBERCULOSIS	M32557.metal.pos.txt.gz	Inverse variance weighted	14	0.818567	0.396108	0.0387791	0.0421947	1.59494	2.26725	1.0431	4.92803	2.27 (1.04- 4.93)
0LBKwA	finn-b-AB1_TUBERCULOSIS	Tuberculosis || id:finn-b-AB1_TUBERCULOSIS	M32557.metal.pos.txt.gz	Weighted median	14	1.19861	0.548936	0.028998	0.122695	2.27452	3.3155	1.13054	9.72327	3.32 (1.13- 9.72)
0LBKwA	finn-b-AB1_TUBERCULOSIS	Tuberculosis || id:finn-b-AB1_TUBERCULOSIS	M32557.metal.pos.txt.gz	MR Egger	14	2.40413	1.5051	0.136176	-0.545861	5.35412	11.0688	0.579343	211.479	11.07 (0.58-211.48)
0LBKwA	finn-b-AB1_TUBERCULOSIS	Tuberculosis || id:finn-b-AB1_TUBERCULOSIS	M32557.metal.pos.txt.gz	Simple mode	14	1.29271	0.871835	0.161976	-0.416089	3.0015	3.64263	0.659621	20.1158	3.64 (0.66- 20.12)
0LBKwA	finn-b-AB1_TUBERCULOSIS	Tuberculosis || id:finn-b-AB1_TUBERCULOSIS	M32557.metal.pos.txt.gz	Weighted mode	14	1.39631	0.885426	0.138811	-0.339124	3.13175	4.04027	0.712394	22.9139	4.04 (0.71- 22.91)
c6kUdD	finn-b-AB1_TUBERCULOSIS	Tuberculosis || id:finn-b-AB1_TUBERCULOSIS	M32560.metal.pos.txt.gz	Inverse variance weighted	13	-0.291958	0.241159	0.22603	-0.764629	0.180713	0.7468	0.465507	1.19807	0.75 (0.47-1.20)
c6kUdD	finn-b-AB1_TUBERCULOSIS	Tuberculosis || id:finn-b-AB1_TUBERCULOSIS	M32560.metal.pos.txt.gz	Weighted median	13	-0.481021	0.292124	0.0996333	-1.05358	0.0915418	0.618152	0.348686	1.09586	0.62 (0.35-1.10)
c6kUdD	finn-b-AB1_TUBERCULOSIS	Tuberculosis || id:finn-b-AB1_TUBERCULOSIS	M32560.metal.pos.txt.gz	MR Egger	13	-0.222771	0.442151	0.624315	-1.08939	0.643845	0.800298	0.336423	1.90379	0.80 (0.34-1.90)
c6kUdD	finn-b-AB1_TUBERCULOSIS	Tuberculosis || id:finn-b-AB1_TUBERCULOSIS	M32560.metal.pos.txt.gz	Simple mode	13	-0.528512	0.469627	0.28243	-1.44898	0.391957	0.589481	0.234809	1.47987	0.59 (0.23-1.48)
c6kUdD	finn-b-AB1_TUBERCULOSIS	Tuberculosis || id:finn-b-AB1_TUBERCULOSIS	M32560.metal.pos.txt.gz	Weighted mode	13	-0.571623	0.436714	0.215074	-1.42758	0.284337	0.564608	0.239888	1.32888	0.56 (0.24-1.33)
SNe8i6	finn-b-AB1_TUBERCULOSIS	Tuberculosis || id:finn-b-AB1_TUBERCULOSIS	M32564.metal.pos.txt.gz	Inverse variance weighted	18	-0.397877	0.303944	0.190519	-0.993607	0.197853	0.671745	0.370239	1.21878	0.67 (0.37-1.22)
SNe8i6	finn-b-AB1_TUBERCULOSIS	Tuberculosis || id:finn-b-AB1_TUBERCULOSIS	M32564.metal.pos.txt.gz	Weighted median	18	-0.136324	0.387762	0.725164	-0.896339	0.62369	0.87256	0.408061	1.8658	0.87 (0.41-1.87)
SNe8i6	finn-b-AB1_TUBERCULOSIS	Tuberculosis || id:finn-b-AB1_TUBERCULOSIS	M32564.metal.pos.txt.gz	MR Egger	18	-0.699786	0.771106	0.377604	-2.21115	0.811583	0.496692	0.109574	2.25147	0.50 (0.11-2.25)
SNe8i6	finn-b-AB1_TUBERCULOSIS	Tuberculosis || id:finn-b-AB1_TUBERCULOSIS	M32564.metal.pos.txt.gz	Simple mode	18	0.0165112	0.747816	0.982642	-1.44921	1.48223	1.01665	0.234756	4.40275	1.02 (0.23-4.40)
SNe8i6	finn-b-AB1_TUBERCULOSIS	Tuberculosis || id:finn-b-AB1_TUBERCULOSIS	M32564.metal.pos.txt.gz	Weighted mode	18	-0.111759	0.613075	0.857509	-1.31339	1.08987	0.894259	0.268908	2.97388	0.89 (0.27-2.97)
dktXpb	finn-b-AB1_TUBERCULOSIS	Tuberculosis || id:finn-b-AB1_TUBERCULOSIS	M32578.metal.pos.txt.gz	Inverse variance weighted	16	0.273253	0.385246	0.478142	-0.481829	1.02833	1.31423	0.617653	2.7964	1.31 (0.62-2.80)
dktXpb	finn-b-AB1_TUBERCULOSIS	Tuberculosis || id:finn-b-AB1_TUBERCULOSIS	M32578.metal.pos.txt.gz	Weighted median	16	0.402295	0.545217	0.460598	-0.66633	1.47092	1.49525	0.51359	4.35324	1.50 (0.51-4.35)
dktXpb	finn-b-AB1_TUBERCULOSIS	Tuberculosis || id:finn-b-AB1_TUBERCULOSIS	M32578.metal.pos.txt.gz	MR Egger	16	-0.0421548	0.933285	0.964611	-1.87139	1.78708	0.958721	0.153909	5.97201	0.96 (0.15-5.97)
dktXpb	finn-b-AB1_TUBERCULOSIS	Tuberculosis || id:finn-b-AB1_TUBERCULOSIS	M32578.metal.pos.txt.gz	Simple mode	16	0.275533	0.887471	0.760476	-1.46391	2.01498	1.31723	0.23133	7.50054	1.32 (0.23-7.50)
dktXpb	finn-b-AB1_TUBERCULOSIS	Tuberculosis || id:finn-b-AB1_TUBERCULOSIS	M32578.metal.pos.txt.gz	Weighted mode	16	0.728485	0.801258	0.377634	-0.841981	2.29895	2.07194	0.430856	9.96373	2.07 (0.43-9.96)
bB6SDJ	finn-b-AB1_TUBERCULOSIS	Tuberculosis || id:finn-b-AB1_TUBERCULOSIS	M32586.metal.pos.txt.gz	Inverse variance weighted	9	-0.0111873	0.269028	0.96683	-0.538481	0.516107	0.988875	0.583634	1.67549	0.99 (0.58- 1.68)
bB6SDJ	finn-b-AB1_TUBERCULOSIS	Tuberculosis || id:finn-b-AB1_TUBERCULOSIS	M32586.metal.pos.txt.gz	Weighted median	9	-0.13285	0.315909	0.674098	-0.752032	0.486333	0.875597	0.471408	1.62634	0.88 (0.47- 1.63)
bB6SDJ	finn-b-AB1_TUBERCULOSIS	Tuberculosis || id:finn-b-AB1_TUBERCULOSIS	M32586.metal.pos.txt.gz	MR Egger	9	-0.527493	0.481037	0.309113	-1.47033	0.41534	0.590083	0.229851	1.51489	0.59 (0.23- 1.51)
bB6SDJ	finn-b-AB1_TUBERCULOSIS	Tuberculosis || id:finn-b-AB1_TUBERCULOSIS	M32586.metal.pos.txt.gz	Simple mode	9	0.856934	0.751518	0.287159	-0.616041	2.32991	2.35593	0.540079	10.277	2.36 (0.54-10.28)
bB6SDJ	finn-b-AB1_TUBERCULOSIS	Tuberculosis || id:finn-b-AB1_TUBERCULOSIS	M32586.metal.pos.txt.gz	Weighted mode	9	-0.294714	0.341867	0.413741	-0.964773	0.375345	0.744745	0.38107	1.45549	0.74 (0.38- 1.46)
SKhlmT	finn-b-AB1_TUBERCULOSIS	Tuberculosis || id:finn-b-AB1_TUBERCULOSIS	M32587.metal.pos.txt.gz	Inverse variance weighted	11	0.0377007	0.644292	0.953338	-1.22511	1.30051	1.03842	0.293725	3.67118	1.04 (0.29- 3.67)
SKhlmT	finn-b-AB1_TUBERCULOSIS	Tuberculosis || id:finn-b-AB1_TUBERCULOSIS	M32587.metal.pos.txt.gz	Weighted median	11	-0.262214	0.883515	0.766631	-1.9939	1.46948	0.769346	0.136163	4.34695	0.77 (0.14- 4.35)
SKhlmT	finn-b-AB1_TUBERCULOSIS	Tuberculosis || id:finn-b-AB1_TUBERCULOSIS	M32587.metal.pos.txt.gz	MR Egger	11	-1.31915	2.20376	0.564205	-5.63851	3.00021	0.267362	0.00355816	20.0898	0.27 (0.00-20.09)
SKhlmT	finn-b-AB1_TUBERCULOSIS	Tuberculosis || id:finn-b-AB1_TUBERCULOSIS	M32587.metal.pos.txt.gz	Simple mode	11	-0.366899	1.24284	0.773871	-2.80287	2.06907	0.692879	0.060636	7.91744	0.69 (0.06- 7.92)
SKhlmT	finn-b-AB1_TUBERCULOSIS	Tuberculosis || id:finn-b-AB1_TUBERCULOSIS	M32587.metal.pos.txt.gz	Weighted mode	11	-0.427362	1.10702	0.707547	-2.59711	1.74239	0.652227	0.0744884	5.71097	0.65 (0.07- 5.71)
l5DPNg	finn-b-AB1_TUBERCULOSIS	Tuberculosis || id:finn-b-AB1_TUBERCULOSIS	M32593.metal.pos.txt.gz	Inverse variance weighted	12	-0.211976	0.517565	0.682125	-1.2264	0.802451	0.808984	0.293346	2.231	0.81 (0.29- 2.23)
l5DPNg	finn-b-AB1_TUBERCULOSIS	Tuberculosis || id:finn-b-AB1_TUBERCULOSIS	M32593.metal.pos.txt.gz	Weighted median	12	-0.623135	0.676749	0.357167	-1.94956	0.703293	0.536261	0.142336	2.02039	0.54 (0.14- 2.02)
l5DPNg	finn-b-AB1_TUBERCULOSIS	Tuberculosis || id:finn-b-AB1_TUBERCULOSIS	M32593.metal.pos.txt.gz	MR Egger	12	-2.00004	0.904669	0.0514915	-3.77319	-0.226885	0.13533	0.0229787	0.797013	0.14 (0.02- 0.80)
l5DPNg	finn-b-AB1_TUBERCULOSIS	Tuberculosis || id:finn-b-AB1_TUBERCULOSIS	M32593.metal.pos.txt.gz	Simple mode	12	0.0272018	1.33468	0.984105	-2.58878	2.64318	1.02758	0.0751117	14.0579	1.03 (0.08-14.06)
l5DPNg	finn-b-AB1_TUBERCULOSIS	Tuberculosis || id:finn-b-AB1_TUBERCULOSIS	M32593.metal.pos.txt.gz	Weighted mode	12	-0.929686	0.816955	0.279305	-2.53092	0.671546	0.394678	0.079586	1.95726	0.39 (0.08- 1.96)
pJFMfO	finn-b-AB1_TUBERCULOSIS	Tuberculosis || id:finn-b-AB1_TUBERCULOSIS	M32616.metal.pos.txt.gz	Inverse variance weighted	12	0.0180644	0.276195	0.947852	-0.523279	0.559408	1.01823	0.592574	1.74964	1.02 (0.59- 1.75)
pJFMfO	finn-b-AB1_TUBERCULOSIS	Tuberculosis || id:finn-b-AB1_TUBERCULOSIS	M32616.metal.pos.txt.gz	Weighted median	12	0.0567866	0.376955	0.880255	-0.682046	0.795619	1.05843	0.505582	2.21581	1.06 (0.51- 2.22)
pJFMfO	finn-b-AB1_TUBERCULOSIS	Tuberculosis || id:finn-b-AB1_TUBERCULOSIS	M32616.metal.pos.txt.gz	MR Egger	12	1.09233	1.40444	0.454712	-1.66037	3.84504	2.98122	0.190068	46.7606	2.98 (0.19-46.76)
pJFMfO	finn-b-AB1_TUBERCULOSIS	Tuberculosis || id:finn-b-AB1_TUBERCULOSIS	M32616.metal.pos.txt.gz	Simple mode	12	0.304059	0.620638	0.63382	-0.912391	1.52051	1.35535	0.401563	4.57455	1.36 (0.40- 4.57)
pJFMfO	finn-b-AB1_TUBERCULOSIS	Tuberculosis || id:finn-b-AB1_TUBERCULOSIS	M32616.metal.pos.txt.gz	Weighted mode	12	0.473262	0.591635	0.440689	-0.686342	1.63287	1.60522	0.503414	5.11852	1.61 (0.50- 5.12)
htS8G0	finn-b-AB1_TUBERCULOSIS	Tuberculosis || id:finn-b-AB1_TUBERCULOSIS	M32632.metal.pos.txt.gz	Inverse variance weighted	26	-0.0836102	0.389327	0.829958	-0.846691	0.679471	0.91979	0.428832	1.97283	0.92 (0.43-1.97)
htS8G0	finn-b-AB1_TUBERCULOSIS	Tuberculosis || id:finn-b-AB1_TUBERCULOSIS	M32632.metal.pos.txt.gz	Weighted median	26	0.150393	0.535045	0.778646	-0.898295	1.19908	1.16229	0.407263	3.31707	1.16 (0.41-3.32)
htS8G0	finn-b-AB1_TUBERCULOSIS	Tuberculosis || id:finn-b-AB1_TUBERCULOSIS	M32632.metal.pos.txt.gz	MR Egger	26	0.146918	0.602997	0.809575	-1.03496	1.32879	1.15826	0.355242	3.77648	1.16 (0.36-3.78)
htS8G0	finn-b-AB1_TUBERCULOSIS	Tuberculosis || id:finn-b-AB1_TUBERCULOSIS	M32632.metal.pos.txt.gz	Simple mode	26	-1.48023	0.908049	0.115614	-3.26	0.299551	0.227586	0.0383883	1.34925	0.23 (0.04-1.35)
htS8G0	finn-b-AB1_TUBERCULOSIS	Tuberculosis || id:finn-b-AB1_TUBERCULOSIS	M32632.metal.pos.txt.gz	Weighted mode	26	0.14856	0.568642	0.796036	-0.965977	1.2631	1.16016	0.380611	3.53636	1.16 (0.38-3.54)
FyoUSt	finn-b-AB1_TUBERCULOSIS	Tuberculosis || id:finn-b-AB1_TUBERCULOSIS	M32634.metal.pos.txt.gz	Inverse variance weighted	43	-0.425938	0.671064	0.525611	-1.74122	0.889347	0.653157	0.175306	2.43354	0.65 (0.18- 2.43)
FyoUSt	finn-b-AB1_TUBERCULOSIS	Tuberculosis || id:finn-b-AB1_TUBERCULOSIS	M32634.metal.pos.txt.gz	Weighted median	43	0.494389	1.14578	0.666114	-1.75134	2.74012	1.6395	0.173542	15.4888	1.64 (0.17- 15.49)
FyoUSt	finn-b-AB1_TUBERCULOSIS	Tuberculosis || id:finn-b-AB1_TUBERCULOSIS	M32634.metal.pos.txt.gz	MR Egger	43	3.05607	1.59272	0.0619926	-0.065654	6.1778	21.244	0.936455	481.931	21.24 (0.94-481.93)
FyoUSt	finn-b-AB1_TUBERCULOSIS	Tuberculosis || id:finn-b-AB1_TUBERCULOSIS	M32634.metal.pos.txt.gz	Simple mode	43	0.512866	2.23842	0.819888	-3.87444	4.90017	1.67007	0.020766	134.313	1.67 (0.02-134.31)
FyoUSt	finn-b-AB1_TUBERCULOSIS	Tuberculosis || id:finn-b-AB1_TUBERCULOSIS	M32634.metal.pos.txt.gz	Weighted mode	43	0.838719	1.4613	0.569061	-2.02544	3.70287	2.3134	0.131936	40.5637	2.31 (0.13- 40.56)
lmbHLP	finn-b-AB1_TUBERCULOSIS	Tuberculosis || id:finn-b-AB1_TUBERCULOSIS	M32635.metal.pos.txt.gz	Inverse variance weighted	13	-0.185035	0.581223	0.750216	-1.32423	0.954162	0.831075	0.266007	2.59649	0.83 (0.27- 2.60)
lmbHLP	finn-b-AB1_TUBERCULOSIS	Tuberculosis || id:finn-b-AB1_TUBERCULOSIS	M32635.metal.pos.txt.gz	Weighted median	13	-0.0547992	0.830569	0.947395	-1.68271	1.57312	0.946675	0.185869	4.82165	0.95 (0.19- 4.82)
lmbHLP	finn-b-AB1_TUBERCULOSIS	Tuberculosis || id:finn-b-AB1_TUBERCULOSIS	M32635.metal.pos.txt.gz	MR Egger	13	0.779721	1.53985	0.622598	-2.23839	3.79783	2.18086	0.10663	44.6043	2.18 (0.11-44.60)
lmbHLP	finn-b-AB1_TUBERCULOSIS	Tuberculosis || id:finn-b-AB1_TUBERCULOSIS	M32635.metal.pos.txt.gz	Simple mode	13	-1.79992	1.29856	0.190935	-4.3451	0.745254	0.165311	0.0129702	2.10698	0.17 (0.01- 2.11)
lmbHLP	finn-b-AB1_TUBERCULOSIS	Tuberculosis || id:finn-b-AB1_TUBERCULOSIS	M32635.metal.pos.txt.gz	Weighted mode	13	-0.0783494	0.878002	0.930366	-1.79923	1.64254	0.924641	0.165426	5.16826	0.92 (0.17- 5.17)
UjeNrc	finn-b-AB1_TUBERCULOSIS	Tuberculosis || id:finn-b-AB1_TUBERCULOSIS	M32644.metal.pos.txt.gz	Inverse variance weighted	31	-0.238177	0.792483	0.763761	-1.79144	1.31509	0.788063	0.166719	3.72508	0.79 (0.17-3.73)
UjeNrc	finn-b-AB1_TUBERCULOSIS	Tuberculosis || id:finn-b-AB1_TUBERCULOSIS	M32644.metal.pos.txt.gz	Weighted median	31	-1.37215	1.12511	0.222627	-3.57736	0.833063	0.253561	0.0279493	2.30035	0.25 (0.03-2.30)
UjeNrc	finn-b-AB1_TUBERCULOSIS	Tuberculosis || id:finn-b-AB1_TUBERCULOSIS	M32644.metal.pos.txt.gz	MR Egger	31	-2.51771	2.30562	0.283828	-7.03672	2.00131	0.0806444	0.000879002	7.39875	0.08 (0.00-7.40)
UjeNrc	finn-b-AB1_TUBERCULOSIS	Tuberculosis || id:finn-b-AB1_TUBERCULOSIS	M32644.metal.pos.txt.gz	Simple mode	31	-2.40008	2.31345	0.307818	-6.93444	2.13428	0.0907107	0.00097367	8.45095	0.09 (0.00-8.45)
UjeNrc	finn-b-AB1_TUBERCULOSIS	Tuberculosis || id:finn-b-AB1_TUBERCULOSIS	M32644.metal.pos.txt.gz	Weighted mode	31	-2.4474	1.89948	0.207436	-6.17038	1.27558	0.0865185	0.00209045	3.58079	0.09 (0.00-3.58)
MxU0ga	finn-b-AB1_TUBERCULOSIS	Tuberculosis || id:finn-b-AB1_TUBERCULOSIS	M32651.metal.pos.txt.gz	Inverse variance weighted	25	-0.602558	0.733146	0.411145	-2.03952	0.834407	0.547409	0.130091	2.30345	0.55 (0.13- 2.30)
MxU0ga	finn-b-AB1_TUBERCULOSIS	Tuberculosis || id:finn-b-AB1_TUBERCULOSIS	M32651.metal.pos.txt.gz	Weighted median	25	-0.74321	1.00073	0.457683	-2.70464	1.21822	0.475585	0.0668944	3.38117	0.48 (0.07- 3.38)
MxU0ga	finn-b-AB1_TUBERCULOSIS	Tuberculosis || id:finn-b-AB1_TUBERCULOSIS	M32651.metal.pos.txt.gz	MR Egger	25	-0.809467	2.34955	0.733586	-5.41458	3.79565	0.445095	0.00445118	44.5072	0.45 (0.00- 44.51)
MxU0ga	finn-b-AB1_TUBERCULOSIS	Tuberculosis || id:finn-b-AB1_TUBERCULOSIS	M32651.metal.pos.txt.gz	Simple mode	25	1.96453	1.95184	0.324215	-1.86107	5.79013	7.13154	0.155506	327.055	7.13 (0.16-327.06)
MxU0ga	finn-b-AB1_TUBERCULOSIS	Tuberculosis || id:finn-b-AB1_TUBERCULOSIS	M32651.metal.pos.txt.gz	Weighted mode	25	-1.07719	1.3972	0.448253	-3.8157	1.66132	0.340551	0.0220223	5.26626	0.34 (0.02- 5.27)
9YChgT	finn-b-AB1_TUBERCULOSIS	Tuberculosis || id:finn-b-AB1_TUBERCULOSIS	M32654.metal.pos.txt.gz	Inverse variance weighted	21	0.612758	0.806425	0.447347	-0.967835	2.19335	1.84551	0.379905	8.9652	1.85 (0.38- 8.97)
9YChgT	finn-b-AB1_TUBERCULOSIS	Tuberculosis || id:finn-b-AB1_TUBERCULOSIS	M32654.metal.pos.txt.gz	Weighted median	21	-0.136364	1.00248	0.8918	-2.10122	1.82849	0.872525	0.122307	6.22449	0.87 (0.12- 6.22)
9YChgT	finn-b-AB1_TUBERCULOSIS	Tuberculosis || id:finn-b-AB1_TUBERCULOSIS	M32654.metal.pos.txt.gz	MR Egger	21	1.05124	2.51054	0.680109	-3.86942	5.97189	2.86119	0.0208705	392.247	2.86 (0.02-392.25)
9YChgT	finn-b-AB1_TUBERCULOSIS	Tuberculosis || id:finn-b-AB1_TUBERCULOSIS	M32654.metal.pos.txt.gz	Simple mode	21	-0.973083	1.60558	0.551291	-4.12003	2.17386	0.377916	0.0162441	8.79217	0.38 (0.02- 8.79)
9YChgT	finn-b-AB1_TUBERCULOSIS	Tuberculosis || id:finn-b-AB1_TUBERCULOSIS	M32654.metal.pos.txt.gz	Weighted mode	21	-0.323193	1.14844	0.781281	-2.57414	1.92776	0.723834	0.0762192	6.87407	0.72 (0.08- 6.87)
9SWqkp	finn-b-AB1_TUBERCULOSIS	Tuberculosis || id:finn-b-AB1_TUBERCULOSIS	M32672.metal.pos.txt.gz	Inverse variance weighted	18	-0.0747065	0.37203	0.840849	-0.803885	0.654472	0.928016	0.447587	1.92413	0.93 (0.45-1.92)
9SWqkp	finn-b-AB1_TUBERCULOSIS	Tuberculosis || id:finn-b-AB1_TUBERCULOSIS	M32672.metal.pos.txt.gz	Weighted median	18	0.0343479	0.531837	0.948506	-1.00805	1.07675	1.03494	0.364929	2.93512	1.03 (0.36-2.94)
9SWqkp	finn-b-AB1_TUBERCULOSIS	Tuberculosis || id:finn-b-AB1_TUBERCULOSIS	M32672.metal.pos.txt.gz	MR Egger	18	-0.113421	0.95057	0.906508	-1.97654	1.7497	0.892774	0.138548	5.75285	0.89 (0.14-5.75)
9SWqkp	finn-b-AB1_TUBERCULOSIS	Tuberculosis || id:finn-b-AB1_TUBERCULOSIS	M32672.metal.pos.txt.gz	Simple mode	18	-0.281393	0.882818	0.753803	-2.01172	1.44893	0.754732	0.133759	4.25855	0.75 (0.13-4.26)
9SWqkp	finn-b-AB1_TUBERCULOSIS	Tuberculosis || id:finn-b-AB1_TUBERCULOSIS	M32672.metal.pos.txt.gz	Weighted mode	18	0.0378787	0.7377	0.959647	-1.40801	1.48377	1.03861	0.244629	4.40954	1.04 (0.24-4.41)
W0jum7	finn-b-AB1_TUBERCULOSIS	Tuberculosis || id:finn-b-AB1_TUBERCULOSIS	M32675.metal.pos.txt.gz	Inverse variance weighted	22	-1.74497	1.23811	0.15872	-4.17166	0.681715	0.17465	0.0154266	1.97727	0.17 (0.02-1.98)
W0jum7	finn-b-AB1_TUBERCULOSIS	Tuberculosis || id:finn-b-AB1_TUBERCULOSIS	M32675.metal.pos.txt.gz	Weighted median	22	-1.47069	1.77388	0.407058	-4.94749	2.00611	0.229767	0.00710118	7.43437	0.23 (0.01-7.43)
W0jum7	finn-b-AB1_TUBERCULOSIS	Tuberculosis || id:finn-b-AB1_TUBERCULOSIS	M32675.metal.pos.txt.gz	MR Egger	22	-8.35907	3.26883	0.0187833	-14.766	-1.95217	0.000234261	3.86559e-07	0.141966	0.00 (0.00-0.14)
W0jum7	finn-b-AB1_TUBERCULOSIS	Tuberculosis || id:finn-b-AB1_TUBERCULOSIS	M32675.metal.pos.txt.gz	Simple mode	22	-6.47481	3.27136	0.0610488	-12.8867	-0.0629496	0.00154179	2.53156e-06	0.938991	0.00 (0.00-0.94)
W0jum7	finn-b-AB1_TUBERCULOSIS	Tuberculosis || id:finn-b-AB1_TUBERCULOSIS	M32675.metal.pos.txt.gz	Weighted mode	22	-5.20739	2.58633	0.057063	-10.2766	-0.138178	0.00547597	3.44296e-05	0.870943	0.01 (0.00-0.87)
wBfkf8	finn-b-AB1_TUBERCULOSIS	Tuberculosis || id:finn-b-AB1_TUBERCULOSIS	M32691.metal.pos.txt.gz	Inverse variance weighted	18	-0.446593	0.364758	0.220819	-1.16152	0.268333	0.639804	0.31301	1.30778	0.64 (0.31-1.31)
wBfkf8	finn-b-AB1_TUBERCULOSIS	Tuberculosis || id:finn-b-AB1_TUBERCULOSIS	M32691.metal.pos.txt.gz	Weighted median	18	-0.766227	0.472997	0.105245	-1.6933	0.160847	0.464763	0.183911	1.17451	0.46 (0.18-1.17)
wBfkf8	finn-b-AB1_TUBERCULOSIS	Tuberculosis || id:finn-b-AB1_TUBERCULOSIS	M32691.metal.pos.txt.gz	MR Egger	18	-1.17407	0.857584	0.189898	-2.85494	0.50679	0.309105	0.0575593	1.65995	0.31 (0.06-1.66)
wBfkf8	finn-b-AB1_TUBERCULOSIS	Tuberculosis || id:finn-b-AB1_TUBERCULOSIS	M32691.metal.pos.txt.gz	Simple mode	18	-0.923868	0.84373	0.288797	-2.57758	0.729842	0.396981	0.0759577	2.07475	0.40 (0.08-2.07)
wBfkf8	finn-b-AB1_TUBERCULOSIS	Tuberculosis || id:finn-b-AB1_TUBERCULOSIS	M32691.metal.pos.txt.gz	Weighted mode	18	-0.963321	0.714283	0.195141	-2.36331	0.436673	0.381624	0.0941078	1.54755	0.38 (0.09-1.55)
TvC3BI	finn-b-AB1_TUBERCULOSIS	Tuberculosis || id:finn-b-AB1_TUBERCULOSIS	M32698.metal.pos.txt.gz	Inverse variance weighted	16	-0.948641	0.882121	0.282191	-2.6776	0.780315	0.387267	0.068728	2.18216	0.39 (0.07- 2.18)
TvC3BI	finn-b-AB1_TUBERCULOSIS	Tuberculosis || id:finn-b-AB1_TUBERCULOSIS	M32698.metal.pos.txt.gz	Weighted median	16	-1.38613	1.22199	0.25666	-3.78123	1.00897	0.250041	0.0227946	2.74278	0.25 (0.02- 2.74)
TvC3BI	finn-b-AB1_TUBERCULOSIS	Tuberculosis || id:finn-b-AB1_TUBERCULOSIS	M32698.metal.pos.txt.gz	MR Egger	16	-1.12957	2.34352	0.637256	-5.72287	3.46373	0.323172	0.0032703	31.936	0.32 (0.00-31.94)
TvC3BI	finn-b-AB1_TUBERCULOSIS	Tuberculosis || id:finn-b-AB1_TUBERCULOSIS	M32698.metal.pos.txt.gz	Simple mode	16	-2.96267	2.0854	0.175865	-7.05006	1.12471	0.0516806	0.000867358	3.07934	0.05 (0.00- 3.08)
TvC3BI	finn-b-AB1_TUBERCULOSIS	Tuberculosis || id:finn-b-AB1_TUBERCULOSIS	M32698.metal.pos.txt.gz	Weighted mode	16	-2.62124	1.7732	0.160029	-6.09671	0.854223	0.0727123	0.00225026	2.34955	0.07 (0.00- 2.35)
9mZAc2	finn-b-AB1_TUBERCULOSIS	Tuberculosis || id:finn-b-AB1_TUBERCULOSIS	M32709.metal.pos.txt.gz	Inverse variance weighted	27	0.408971	0.453256	0.3669	-0.479411	1.29735	1.50527	0.619148	3.6596	1.51 (0.62- 3.66)
9mZAc2	finn-b-AB1_TUBERCULOSIS	Tuberculosis || id:finn-b-AB1_TUBERCULOSIS	M32709.metal.pos.txt.gz	Weighted median	27	0.499096	0.635148	0.431988	-0.745794	1.74399	1.64723	0.474357	5.7201	1.65 (0.47- 5.72)
9mZAc2	finn-b-AB1_TUBERCULOSIS	Tuberculosis || id:finn-b-AB1_TUBERCULOSIS	M32709.metal.pos.txt.gz	MR Egger	27	0.763195	0.846682	0.37598	-0.896301	2.42269	2.14512	0.408076	11.2762	2.15 (0.41-11.28)
9mZAc2	finn-b-AB1_TUBERCULOSIS	Tuberculosis || id:finn-b-AB1_TUBERCULOSIS	M32709.metal.pos.txt.gz	Simple mode	27	0.413204	0.986809	0.678854	-1.52094	2.34735	1.51165	0.218506	10.4578	1.51 (0.22-10.46)
9mZAc2	finn-b-AB1_TUBERCULOSIS	Tuberculosis || id:finn-b-AB1_TUBERCULOSIS	M32709.metal.pos.txt.gz	Weighted mode	27	0.601945	0.85412	0.487229	-1.07213	2.27602	1.82567	0.342279	9.73784	1.83 (0.34- 9.74)
UBAnEz	finn-b-AB1_TUBERCULOSIS	Tuberculosis || id:finn-b-AB1_TUBERCULOSIS	M32729.metal.pos.txt.gz	Inverse variance weighted	42	-1.01574	0.762403	0.182767	-2.51005	0.478573	0.362135	0.0812643	1.61377	0.36 (0.08-1.61)
UBAnEz	finn-b-AB1_TUBERCULOSIS	Tuberculosis || id:finn-b-AB1_TUBERCULOSIS	M32729.metal.pos.txt.gz	Weighted median	42	-1.34888	1.12723	0.231452	-3.55826	0.860499	0.259531	0.0284885	2.36434	0.26 (0.03-2.36)
UBAnEz	finn-b-AB1_TUBERCULOSIS	Tuberculosis || id:finn-b-AB1_TUBERCULOSIS	M32729.metal.pos.txt.gz	MR Egger	42	-1.553	1.86544	0.410063	-5.20926	2.10326	0.211612	0.00546571	8.19284	0.21 (0.01-8.19)
UBAnEz	finn-b-AB1_TUBERCULOSIS	Tuberculosis || id:finn-b-AB1_TUBERCULOSIS	M32729.metal.pos.txt.gz	Simple mode	42	-3.83684	2.40027	0.11761	-8.54138	0.867692	0.0215616	0.000195221	2.38141	0.02 (0.00-2.38)
UBAnEz	finn-b-AB1_TUBERCULOSIS	Tuberculosis || id:finn-b-AB1_TUBERCULOSIS	M32729.metal.pos.txt.gz	Weighted mode	42	-2.38522	1.40394	0.0969072	-5.13695	0.36651	0.0920688	0.00587559	1.44269	0.09 (0.01-1.44)
VtHRay	finn-b-AB1_TUBERCULOSIS	Tuberculosis || id:finn-b-AB1_TUBERCULOSIS	M32735.metal.pos.txt.gz	Inverse variance weighted	17	0.0798959	0.314922	0.799727	-0.537351	0.697143	1.08317	0.584294	2.00801	1.08 (0.58-2.01)
VtHRay	finn-b-AB1_TUBERCULOSIS	Tuberculosis || id:finn-b-AB1_TUBERCULOSIS	M32735.metal.pos.txt.gz	Weighted median	17	-0.0537266	0.457939	0.906604	-0.951287	0.843834	0.947691	0.386244	2.32527	0.95 (0.39-2.33)
VtHRay	finn-b-AB1_TUBERCULOSIS	Tuberculosis || id:finn-b-AB1_TUBERCULOSIS	M32735.metal.pos.txt.gz	MR Egger	17	0.22912	0.94392	0.811501	-1.62096	2.0792	1.25749	0.197708	7.9981	1.26 (0.20-8.00)
VtHRay	finn-b-AB1_TUBERCULOSIS	Tuberculosis || id:finn-b-AB1_TUBERCULOSIS	M32735.metal.pos.txt.gz	Simple mode	17	-0.3832	0.74524	0.614143	-1.84387	1.07747	0.681677	0.158204	2.93724	0.68 (0.16-2.94)
VtHRay	finn-b-AB1_TUBERCULOSIS	Tuberculosis || id:finn-b-AB1_TUBERCULOSIS	M32735.metal.pos.txt.gz	Weighted mode	17	-0.425547	0.661597	0.529198	-1.72228	0.871183	0.653412	0.178659	2.38974	0.65 (0.18-2.39)
DOFxP0	finn-b-AB1_TUBERCULOSIS	Tuberculosis || id:finn-b-AB1_TUBERCULOSIS	M32739.metal.pos.txt.gz	Inverse variance weighted	7	0.871374	1.16396	0.454079	-1.40998	3.15273	2.39019	0.244148	23.3998	2.39 (0.24- 23.40)
DOFxP0	finn-b-AB1_TUBERCULOSIS	Tuberculosis || id:finn-b-AB1_TUBERCULOSIS	M32739.metal.pos.txt.gz	Weighted median	7	1.30657	1.46512	0.372509	-1.56507	4.17821	3.69348	0.209074	65.2486	3.69 (0.21- 65.25)
DOFxP0	finn-b-AB1_TUBERCULOSIS	Tuberculosis || id:finn-b-AB1_TUBERCULOSIS	M32739.metal.pos.txt.gz	MR Egger	7	-2.91465	3.61039	0.456167	-9.99101	4.16171	0.0542229	4.58097e-05	64.1812	0.05 (0.00- 64.18)
DOFxP0	finn-b-AB1_TUBERCULOSIS	Tuberculosis || id:finn-b-AB1_TUBERCULOSIS	M32739.metal.pos.txt.gz	Simple mode	7	1.22854	1.9787	0.557511	-2.64971	5.10679	3.41623	0.0706716	165.139	3.42 (0.07-165.14)
DOFxP0	finn-b-AB1_TUBERCULOSIS	Tuberculosis || id:finn-b-AB1_TUBERCULOSIS	M32739.metal.pos.txt.gz	Weighted mode	7	1.34452	1.78331	0.479416	-2.15078	4.83981	3.83633	0.116394	126.446	3.84 (0.12-126.45)
5NP9ev	finn-b-AB1_TUBERCULOSIS	Tuberculosis || id:finn-b-AB1_TUBERCULOSIS	M32740.metal.pos.txt.gz	Inverse variance weighted	46	-0.390776	0.785191	0.618708	-1.92975	1.1482	0.676532	0.145184	3.15251	0.68 (0.15- 3.15)
5NP9ev	finn-b-AB1_TUBERCULOSIS	Tuberculosis || id:finn-b-AB1_TUBERCULOSIS	M32740.metal.pos.txt.gz	Weighted median	46	-0.261778	1.02723	0.798847	-2.27515	1.75159	0.769682	0.102782	5.76376	0.77 (0.10- 5.76)
5NP9ev	finn-b-AB1_TUBERCULOSIS	Tuberculosis || id:finn-b-AB1_TUBERCULOSIS	M32740.metal.pos.txt.gz	MR Egger	46	-0.304637	2.52473	0.904509	-5.25311	4.64383	0.737391	0.00523124	103.942	0.74 (0.01-103.94)
5NP9ev	finn-b-AB1_TUBERCULOSIS	Tuberculosis || id:finn-b-AB1_TUBERCULOSIS	M32740.metal.pos.txt.gz	Simple mode	46	-1.19595	2.28895	0.603893	-5.68229	3.29039	0.302417	0.00340576	26.8533	0.30 (0.00- 26.85)
5NP9ev	finn-b-AB1_TUBERCULOSIS	Tuberculosis || id:finn-b-AB1_TUBERCULOSIS	M32740.metal.pos.txt.gz	Weighted mode	46	-0.0519456	1.98258	0.979213	-3.9378	3.83391	0.94938	0.0194911	46.2429	0.95 (0.02- 46.24)
IjnYzL	finn-b-AB1_TUBERCULOSIS	Tuberculosis || id:finn-b-AB1_TUBERCULOSIS	M32753.metal.pos.txt.gz	Inverse variance weighted	12	0.432137	0.469943	0.357807	-0.488951	1.35322	1.54055	0.613269	3.86988	1.54 (0.61- 3.87)
IjnYzL	finn-b-AB1_TUBERCULOSIS	Tuberculosis || id:finn-b-AB1_TUBERCULOSIS	M32753.metal.pos.txt.gz	Weighted median	12	0.157252	0.564471	0.780564	-0.94911	1.26361	1.17029	0.387085	3.53819	1.17 (0.39- 3.54)
IjnYzL	finn-b-AB1_TUBERCULOSIS	Tuberculosis || id:finn-b-AB1_TUBERCULOSIS	M32753.metal.pos.txt.gz	MR Egger	12	0.466502	1.69677	0.788963	-2.85917	3.79218	1.59441	0.0573163	44.3528	1.59 (0.06-44.35)
IjnYzL	finn-b-AB1_TUBERCULOSIS	Tuberculosis || id:finn-b-AB1_TUBERCULOSIS	M32753.metal.pos.txt.gz	Simple mode	12	0.194051	1.04563	0.85615	-1.85539	2.24349	1.21416	0.156392	9.42618	1.21 (0.16- 9.43)
IjnYzL	finn-b-AB1_TUBERCULOSIS	Tuberculosis || id:finn-b-AB1_TUBERCULOSIS	M32753.metal.pos.txt.gz	Weighted mode	12	-0.201515	0.929662	0.832362	-2.02365	1.62062	0.817491	0.132172	5.05623	0.82 (0.13- 5.06)
zU55Tu	finn-b-AB1_TUBERCULOSIS	Tuberculosis || id:finn-b-AB1_TUBERCULOSIS	M32754.metal.pos.txt.gz	Inverse variance weighted	15	0.114293	0.14362	0.426148	-0.167203	0.395789	1.12108	0.846028	1.48556	1.12 (0.85-1.49)
zU55Tu	finn-b-AB1_TUBERCULOSIS	Tuberculosis || id:finn-b-AB1_TUBERCULOSIS	M32754.metal.pos.txt.gz	Weighted median	15	0.114602	0.197712	0.562156	-0.272913	0.502116	1.12143	0.761159	1.65221	1.12 (0.76-1.65)
zU55Tu	finn-b-AB1_TUBERCULOSIS	Tuberculosis || id:finn-b-AB1_TUBERCULOSIS	M32754.metal.pos.txt.gz	MR Egger	15	0.0398528	0.212748	0.854299	-0.377134	0.45684	1.04066	0.685824	1.57908	1.04 (0.69-1.58)
zU55Tu	finn-b-AB1_TUBERCULOSIS	Tuberculosis || id:finn-b-AB1_TUBERCULOSIS	M32754.metal.pos.txt.gz	Simple mode	15	0.432776	0.33614	0.218802	-0.226058	1.09161	1.54153	0.797672	2.97906	1.54 (0.80-2.98)
zU55Tu	finn-b-AB1_TUBERCULOSIS	Tuberculosis || id:finn-b-AB1_TUBERCULOSIS	M32754.metal.pos.txt.gz	Weighted mode	15	0.122987	0.174471	0.492423	-0.218975	0.46495	1.13087	0.803342	1.59193	1.13 (0.80-1.59)
8eXyGo	finn-b-AB1_TUBERCULOSIS	Tuberculosis || id:finn-b-AB1_TUBERCULOSIS	M32755.metal.pos.txt.gz	Inverse variance weighted	24	0.177579	0.393674	0.651931	-0.594021	0.949179	1.19432	0.552103	2.58359	1.19 (0.55- 2.58)
8eXyGo	finn-b-AB1_TUBERCULOSIS	Tuberculosis || id:finn-b-AB1_TUBERCULOSIS	M32755.metal.pos.txt.gz	Weighted median	24	0.644817	0.581098	0.267149	-0.494136	1.78377	1.90564	0.610098	5.95225	1.91 (0.61- 5.95)
8eXyGo	finn-b-AB1_TUBERCULOSIS	Tuberculosis || id:finn-b-AB1_TUBERCULOSIS	M32755.metal.pos.txt.gz	MR Egger	24	0.460251	0.816708	0.578764	-1.1405	2.061	1.58447	0.31966	7.85381	1.58 (0.32- 7.85)
8eXyGo	finn-b-AB1_TUBERCULOSIS	Tuberculosis || id:finn-b-AB1_TUBERCULOSIS	M32755.metal.pos.txt.gz	Simple mode	24	1.03263	1.15379	0.380064	-1.2288	3.29405	2.80844	0.292645	26.9519	2.81 (0.29-26.95)
8eXyGo	finn-b-AB1_TUBERCULOSIS	Tuberculosis || id:finn-b-AB1_TUBERCULOSIS	M32755.metal.pos.txt.gz	Weighted mode	24	0.947788	0.825782	0.262872	-0.670745	2.56632	2.58	0.511327	13.0178	2.58 (0.51-13.02)
BhUJVf	finn-b-AB1_TUBERCULOSIS	Tuberculosis || id:finn-b-AB1_TUBERCULOSIS	M32757.metal.pos.txt.gz	Inverse variance weighted	18	0.406769	0.266828	0.127394	-0.116214	0.929753	1.50196	0.890285	2.53388	1.50 (0.89-2.53)
BhUJVf	finn-b-AB1_TUBERCULOSIS	Tuberculosis || id:finn-b-AB1_TUBERCULOSIS	M32757.metal.pos.txt.gz	Weighted median	18	0.438707	0.323487	0.175041	-0.195327	1.07274	1.5507	0.822566	2.92338	1.55 (0.82-2.92)
BhUJVf	finn-b-AB1_TUBERCULOSIS	Tuberculosis || id:finn-b-AB1_TUBERCULOSIS	M32757.metal.pos.txt.gz	MR Egger	18	0.391696	0.411086	0.354849	-0.414033	1.19743	1.47949	0.660979	3.31158	1.48 (0.66-3.31)
BhUJVf	finn-b-AB1_TUBERCULOSIS	Tuberculosis || id:finn-b-AB1_TUBERCULOSIS	M32757.metal.pos.txt.gz	Simple mode	18	0.681577	0.75883	0.381627	-0.805729	2.16888	1.97699	0.446762	8.74851	1.98 (0.45-8.75)
BhUJVf	finn-b-AB1_TUBERCULOSIS	Tuberculosis || id:finn-b-AB1_TUBERCULOSIS	M32757.metal.pos.txt.gz	Weighted mode	18	0.446403	0.321425	0.182814	-0.183589	1.07639	1.56268	0.832277	2.93408	1.56 (0.83-2.93)
PU3VN2	finn-b-AB1_TUBERCULOSIS	Tuberculosis || id:finn-b-AB1_TUBERCULOSIS	M32758.metal.pos.txt.gz	Inverse variance weighted	13	-0.286632	0.312873	0.3596	-0.899863	0.3266	0.750788	0.406625	1.38625	0.75 (0.41-1.39)
PU3VN2	finn-b-AB1_TUBERCULOSIS	Tuberculosis || id:finn-b-AB1_TUBERCULOSIS	M32758.metal.pos.txt.gz	Weighted median	13	-0.372664	0.372159	0.316655	-1.1021	0.356768	0.688897	0.332174	1.4287	0.69 (0.33-1.43)
PU3VN2	finn-b-AB1_TUBERCULOSIS	Tuberculosis || id:finn-b-AB1_TUBERCULOSIS	M32758.metal.pos.txt.gz	MR Egger	13	-0.180048	0.514734	0.733103	-1.18893	0.828831	0.83523	0.304548	2.29064	0.84 (0.30-2.29)
PU3VN2	finn-b-AB1_TUBERCULOSIS	Tuberculosis || id:finn-b-AB1_TUBERCULOSIS	M32758.metal.pos.txt.gz	Simple mode	13	-0.79256	0.94504	0.418058	-2.64484	1.05972	0.452685	0.0710168	2.88556	0.45 (0.07-2.89)
PU3VN2	finn-b-AB1_TUBERCULOSIS	Tuberculosis || id:finn-b-AB1_TUBERCULOSIS	M32758.metal.pos.txt.gz	Weighted mode	13	-0.343273	0.374692	0.377634	-1.07767	0.391123	0.709445	0.340388	1.47864	0.71 (0.34-1.48)
FCd3fc	finn-b-AB1_TUBERCULOSIS	Tuberculosis || id:finn-b-AB1_TUBERCULOSIS	M32759.metal.pos.txt.gz	Inverse variance weighted	17	-0.158919	0.271422	0.558208	-0.690906	0.373068	0.853065	0.501122	1.45218	0.85 (0.50-1.45)
FCd3fc	finn-b-AB1_TUBERCULOSIS	Tuberculosis || id:finn-b-AB1_TUBERCULOSIS	M32759.metal.pos.txt.gz	Weighted median	17	-0.360493	0.33932	0.288055	-1.02556	0.304575	0.697332	0.358595	1.35605	0.70 (0.36-1.36)
FCd3fc	finn-b-AB1_TUBERCULOSIS	Tuberculosis || id:finn-b-AB1_TUBERCULOSIS	M32759.metal.pos.txt.gz	MR Egger	17	-0.274855	0.419178	0.521948	-1.09644	0.546733	0.759682	0.334057	1.7276	0.76 (0.33-1.73)
FCd3fc	finn-b-AB1_TUBERCULOSIS	Tuberculosis || id:finn-b-AB1_TUBERCULOSIS	M32759.metal.pos.txt.gz	Simple mode	17	0.125568	0.623936	0.843039	-1.09735	1.34848	1.13379	0.333755	3.85158	1.13 (0.33-3.85)
FCd3fc	finn-b-AB1_TUBERCULOSIS	Tuberculosis || id:finn-b-AB1_TUBERCULOSIS	M32759.metal.pos.txt.gz	Weighted mode	17	-0.324423	0.340423	0.354768	-0.991652	0.342807	0.722945	0.370963	1.4089	0.72 (0.37-1.41)
Xh8m1w	finn-b-AB1_TUBERCULOSIS	Tuberculosis || id:finn-b-AB1_TUBERCULOSIS	M32761.metal.pos.txt.gz	Inverse variance weighted	12	-0.842439	0.717083	0.240069	-2.24792	0.563044	0.430659	0.105618	1.75601	0.43 (0.11- 1.76)
Xh8m1w	finn-b-AB1_TUBERCULOSIS	Tuberculosis || id:finn-b-AB1_TUBERCULOSIS	M32761.metal.pos.txt.gz	Weighted median	12	-1.01267	0.950688	0.286787	-2.87602	0.850678	0.363248	0.0563587	2.34123	0.36 (0.06- 2.34)
Xh8m1w	finn-b-AB1_TUBERCULOSIS	Tuberculosis || id:finn-b-AB1_TUBERCULOSIS	M32761.metal.pos.txt.gz	MR Egger	12	-0.558335	1.76692	0.758504	-4.02149	2.90482	0.572161	0.0179262	18.262	0.57 (0.02-18.26)
Xh8m1w	finn-b-AB1_TUBERCULOSIS	Tuberculosis || id:finn-b-AB1_TUBERCULOSIS	M32761.metal.pos.txt.gz	Simple mode	12	-1.16335	1.56313	0.472327	-4.22709	1.90038	0.312436	0.0145948	6.68844	0.31 (0.01- 6.69)
Xh8m1w	finn-b-AB1_TUBERCULOSIS	Tuberculosis || id:finn-b-AB1_TUBERCULOSIS	M32761.metal.pos.txt.gz	Weighted mode	12	-1.34197	1.22321	0.296041	-3.73946	1.05553	0.261331	0.0237668	2.87351	0.26 (0.02- 2.87)
1y7KJR	finn-b-AB1_TUBERCULOSIS	Tuberculosis || id:finn-b-AB1_TUBERCULOSIS	M32762.metal.pos.txt.gz	Inverse variance weighted	15	0.216592	0.232563	0.351685	-0.239232	0.672416	1.24184	0.787232	1.95896	1.24 (0.79-1.96)
1y7KJR	finn-b-AB1_TUBERCULOSIS	Tuberculosis || id:finn-b-AB1_TUBERCULOSIS	M32762.metal.pos.txt.gz	Weighted median	15	-0.0713826	0.329529	0.828504	-0.717258	0.574493	0.931106	0.488089	1.77623	0.93 (0.49-1.78)
1y7KJR	finn-b-AB1_TUBERCULOSIS	Tuberculosis || id:finn-b-AB1_TUBERCULOSIS	M32762.metal.pos.txt.gz	MR Egger	15	-0.519733	0.755161	0.503397	-1.99985	0.960382	0.594679	0.135356	2.6127	0.59 (0.14-2.61)
1y7KJR	finn-b-AB1_TUBERCULOSIS	Tuberculosis || id:finn-b-AB1_TUBERCULOSIS	M32762.metal.pos.txt.gz	Simple mode	15	-0.185598	0.531656	0.732213	-1.22764	0.856447	0.830607	0.292982	2.35478	0.83 (0.29-2.35)
1y7KJR	finn-b-AB1_TUBERCULOSIS	Tuberculosis || id:finn-b-AB1_TUBERCULOSIS	M32762.metal.pos.txt.gz	Weighted mode	15	-0.149504	0.512011	0.774574	-1.15304	0.854037	0.861135	0.315674	2.34911	0.86 (0.32-2.35)
iBkA3F	finn-b-AB1_TUBERCULOSIS	Tuberculosis || id:finn-b-AB1_TUBERCULOSIS	M32769.metal.pos.txt.gz	Inverse variance weighted	5	0.301892	0.693044	0.663125	-1.05647	1.66026	1.35242	0.34768	5.26067	1.35 (0.35- 5.26)
iBkA3F	finn-b-AB1_TUBERCULOSIS	Tuberculosis || id:finn-b-AB1_TUBERCULOSIS	M32769.metal.pos.txt.gz	Weighted median	5	-0.253848	0.754698	0.736601	-1.73306	1.22536	0.775809	0.176743	3.40539	0.78 (0.18- 3.41)
iBkA3F	finn-b-AB1_TUBERCULOSIS	Tuberculosis || id:finn-b-AB1_TUBERCULOSIS	M32769.metal.pos.txt.gz	MR Egger	5	2.67724	2.50902	0.364197	-2.24044	7.59493	14.545	0.106412	1988.09	14.54 (0.11-1988.09)
iBkA3F	finn-b-AB1_TUBERCULOSIS	Tuberculosis || id:finn-b-AB1_TUBERCULOSIS	M32769.metal.pos.txt.gz	Simple mode	5	-0.362912	1.14993	0.76809	-2.61677	1.89094	0.695648	0.0730385	6.62562	0.70 (0.07- 6.63)
iBkA3F	finn-b-AB1_TUBERCULOSIS	Tuberculosis || id:finn-b-AB1_TUBERCULOSIS	M32769.metal.pos.txt.gz	Weighted mode	5	-0.299343	1.00441	0.78052	-2.26798	1.66929	0.741305	0.103521	5.30842	0.74 (0.10- 5.31)
YMYNtm	finn-b-AB1_TUBERCULOSIS	Tuberculosis || id:finn-b-AB1_TUBERCULOSIS	M32786.metal.pos.txt.gz	Inverse variance weighted	17	-0.142857	0.303081	0.637392	-0.736895	0.451182	0.866878	0.478598	1.57017	0.87 (0.48- 1.57)
YMYNtm	finn-b-AB1_TUBERCULOSIS	Tuberculosis || id:finn-b-AB1_TUBERCULOSIS	M32786.metal.pos.txt.gz	Weighted median	17	-0.000366108	0.402701	0.999275	-0.789659	0.788927	0.999634	0.453999	2.20103	1.00 (0.45- 2.20)
YMYNtm	finn-b-AB1_TUBERCULOSIS	Tuberculosis || id:finn-b-AB1_TUBERCULOSIS	M32786.metal.pos.txt.gz	MR Egger	17	0.605648	1.30914	0.650269	-1.96026	3.17156	1.83244	0.140822	23.8446	1.83 (0.14-23.84)
YMYNtm	finn-b-AB1_TUBERCULOSIS	Tuberculosis || id:finn-b-AB1_TUBERCULOSIS	M32786.metal.pos.txt.gz	Simple mode	17	0.113511	0.662525	0.866112	-1.18504	1.41206	1.1202	0.305734	4.1044	1.12 (0.31- 4.10)
YMYNtm	finn-b-AB1_TUBERCULOSIS	Tuberculosis || id:finn-b-AB1_TUBERCULOSIS	M32786.metal.pos.txt.gz	Weighted mode	17	0.0741556	0.559941	0.896292	-1.02333	1.17164	1.07697	0.359397	3.22728	1.08 (0.36- 3.23)
MzxnyD	finn-b-AB1_TUBERCULOSIS	Tuberculosis || id:finn-b-AB1_TUBERCULOSIS	M32787.metal.pos.txt.gz	Inverse variance weighted	10	-1.14653	0.916161	0.210769	-2.94221	0.649143	0.317737	0.0527492	1.9139	0.32 (0.05-1.91)
MzxnyD	finn-b-AB1_TUBERCULOSIS	Tuberculosis || id:finn-b-AB1_TUBERCULOSIS	M32787.metal.pos.txt.gz	Weighted median	10	-1.46935	0.92347	0.111583	-3.27935	0.340649	0.230075	0.0376527	1.40586	0.23 (0.04-1.41)
MzxnyD	finn-b-AB1_TUBERCULOSIS	Tuberculosis || id:finn-b-AB1_TUBERCULOSIS	M32787.metal.pos.txt.gz	MR Egger	10	-5.59211	1.43271	0.00452432	-8.40021	-2.78401	0.00372716	0.00022482	0.0617904	0.00 (0.00-0.06)
MzxnyD	finn-b-AB1_TUBERCULOSIS	Tuberculosis || id:finn-b-AB1_TUBERCULOSIS	M32787.metal.pos.txt.gz	Simple mode	10	-1.47266	1.29971	0.286467	-4.0201	1.07478	0.229314	0.0179511	2.92934	0.23 (0.02-2.93)
MzxnyD	finn-b-AB1_TUBERCULOSIS	Tuberculosis || id:finn-b-AB1_TUBERCULOSIS	M32787.metal.pos.txt.gz	Weighted mode	10	-1.47266	1.16001	0.236098	-3.74629	0.800962	0.229314	0.0236052	2.22768	0.23 (0.02-2.23)
QnOhlu	finn-b-AB1_TUBERCULOSIS	Tuberculosis || id:finn-b-AB1_TUBERCULOSIS	M32795.metal.pos.txt.gz	Inverse variance weighted	11	0.0468929	0.362293	0.897014	-0.663201	0.756987	1.04801	0.515199	2.13184	1.05 (0.52-2.13)
QnOhlu	finn-b-AB1_TUBERCULOSIS	Tuberculosis || id:finn-b-AB1_TUBERCULOSIS	M32795.metal.pos.txt.gz	Weighted median	11	-0.00233806	0.448307	0.995839	-0.88102	0.876344	0.997665	0.41436	2.4021	1.00 (0.41-2.40)
QnOhlu	finn-b-AB1_TUBERCULOSIS	Tuberculosis || id:finn-b-AB1_TUBERCULOSIS	M32795.metal.pos.txt.gz	MR Egger	11	-0.0302258	0.582791	0.95977	-1.1725	1.11204	0.970226	0.309593	3.04057	0.97 (0.31-3.04)
QnOhlu	finn-b-AB1_TUBERCULOSIS	Tuberculosis || id:finn-b-AB1_TUBERCULOSIS	M32795.metal.pos.txt.gz	Simple mode	11	-0.0846953	0.671443	0.902122	-1.40072	1.23133	0.918792	0.246419	3.42579	0.92 (0.25-3.43)
QnOhlu	finn-b-AB1_TUBERCULOSIS	Tuberculosis || id:finn-b-AB1_TUBERCULOSIS	M32795.metal.pos.txt.gz	Weighted mode	11	-0.000366649	0.466735	0.999389	-0.915167	0.914434	0.999633	0.40045	2.49536	1.00 (0.40-2.50)
IcwCjq	finn-b-AB1_TUBERCULOSIS	Tuberculosis || id:finn-b-AB1_TUBERCULOSIS	M32800.metal.pos.txt.gz	Inverse variance weighted	11	0.113201	0.23485	0.629797	-0.347105	0.573507	1.11986	0.706731	1.77448	1.12 (0.71-1.77)
IcwCjq	finn-b-AB1_TUBERCULOSIS	Tuberculosis || id:finn-b-AB1_TUBERCULOSIS	M32800.metal.pos.txt.gz	Weighted median	11	0.369904	0.269786	0.170343	-0.158876	0.898685	1.4476	0.853102	2.45637	1.45 (0.85-2.46)
IcwCjq	finn-b-AB1_TUBERCULOSIS	Tuberculosis || id:finn-b-AB1_TUBERCULOSIS	M32800.metal.pos.txt.gz	MR Egger	11	0.0506529	0.350084	0.888146	-0.635511	0.736817	1.05196	0.529665	2.08927	1.05 (0.53-2.09)
IcwCjq	finn-b-AB1_TUBERCULOSIS	Tuberculosis || id:finn-b-AB1_TUBERCULOSIS	M32800.metal.pos.txt.gz	Simple mode	11	0.556648	0.54158	0.328252	-0.504848	1.61814	1.74481	0.603597	5.04372	1.74 (0.60-5.04)
IcwCjq	finn-b-AB1_TUBERCULOSIS	Tuberculosis || id:finn-b-AB1_TUBERCULOSIS	M32800.metal.pos.txt.gz	Weighted mode	11	0.364523	0.274498	0.213703	-0.173493	0.90254	1.43983	0.840723	2.46586	1.44 (0.84-2.47)
US0mZB	finn-b-AB1_TUBERCULOSIS	Tuberculosis || id:finn-b-AB1_TUBERCULOSIS	M32802.metal.pos.txt.gz	Inverse variance weighted	6	0.642907	0.548722	0.241339	-0.432587	1.7184	1.902	0.648828	5.57561	1.90 (0.65- 5.58)
US0mZB	finn-b-AB1_TUBERCULOSIS	Tuberculosis || id:finn-b-AB1_TUBERCULOSIS	M32802.metal.pos.txt.gz	Weighted median	6	0.106562	0.6829	0.875998	-1.23192	1.44505	1.11245	0.291732	4.24204	1.11 (0.29- 4.24)
US0mZB	finn-b-AB1_TUBERCULOSIS	Tuberculosis || id:finn-b-AB1_TUBERCULOSIS	M32802.metal.pos.txt.gz	MR Egger	6	-0.51038	1.61722	0.768093	-3.68014	2.65938	0.600268	0.0252195	14.2874	0.60 (0.03-14.29)
US0mZB	finn-b-AB1_TUBERCULOSIS	Tuberculosis || id:finn-b-AB1_TUBERCULOSIS	M32802.metal.pos.txt.gz	Simple mode	6	0.0687499	1.01037	0.948388	-1.91158	2.04908	1.07117	0.147846	7.76079	1.07 (0.15- 7.76)
US0mZB	finn-b-AB1_TUBERCULOSIS	Tuberculosis || id:finn-b-AB1_TUBERCULOSIS	M32802.metal.pos.txt.gz	Weighted mode	6	0.0151716	0.793834	0.985491	-1.54074	1.57109	1.01529	0.214222	4.81187	1.02 (0.21- 4.81)
so9WFE	finn-b-AB1_TUBERCULOSIS	Tuberculosis || id:finn-b-AB1_TUBERCULOSIS	M32808.metal.pos.txt.gz	Inverse variance weighted	13	-0.578511	0.292521	0.0479657	-1.15185	-0.00516954	0.560733	0.316051	0.994844	0.56 (0.32-0.99)
so9WFE	finn-b-AB1_TUBERCULOSIS	Tuberculosis || id:finn-b-AB1_TUBERCULOSIS	M32808.metal.pos.txt.gz	Weighted median	13	-0.773042	0.429432	0.0718366	-1.61473	0.0686437	0.461607	0.198945	1.07105	0.46 (0.20-1.07)
so9WFE	finn-b-AB1_TUBERCULOSIS	Tuberculosis || id:finn-b-AB1_TUBERCULOSIS	M32808.metal.pos.txt.gz	MR Egger	13	-0.682265	0.563531	0.251383	-1.78679	0.422255	0.505471	0.167498	1.5254	0.51 (0.17-1.53)
so9WFE	finn-b-AB1_TUBERCULOSIS	Tuberculosis || id:finn-b-AB1_TUBERCULOSIS	M32808.metal.pos.txt.gz	Simple mode	13	-1.19628	0.71125	0.118398	-2.59033	0.197771	0.302317	0.0749953	1.21868	0.30 (0.07-1.22)
so9WFE	finn-b-AB1_TUBERCULOSIS	Tuberculosis || id:finn-b-AB1_TUBERCULOSIS	M32808.metal.pos.txt.gz	Weighted mode	13	-1.10866	0.613075	0.0956588	-2.31029	0.0929625	0.329999	0.0992323	1.09742	0.33 (0.10-1.10)
hdG3bu	finn-b-AB1_TUBERCULOSIS	Tuberculosis || id:finn-b-AB1_TUBERCULOSIS	M32814.metal.pos.txt.gz	Inverse variance weighted	14	-0.00543329	0.91483	0.995261	-1.7985	1.78763	0.994581	0.165547	5.97529	0.99 (0.17- 5.98)
hdG3bu	finn-b-AB1_TUBERCULOSIS	Tuberculosis || id:finn-b-AB1_TUBERCULOSIS	M32814.metal.pos.txt.gz	Weighted median	14	0.898387	1.30334	0.490636	-1.65615	3.45292	2.45564	0.190872	31.5926	2.46 (0.19- 31.59)
hdG3bu	finn-b-AB1_TUBERCULOSIS	Tuberculosis || id:finn-b-AB1_TUBERCULOSIS	M32814.metal.pos.txt.gz	MR Egger	14	4.84153	4.73041	0.326267	-4.43008	14.1131	126.663	0.0119135	1.34666e+06	126.66 (0.01-1346663.02)
hdG3bu	finn-b-AB1_TUBERCULOSIS	Tuberculosis || id:finn-b-AB1_TUBERCULOSIS	M32814.metal.pos.txt.gz	Simple mode	14	1.25919	2.11447	0.561726	-2.88517	5.40355	3.52257	0.0558455	222.194	3.52 (0.06- 222.19)
hdG3bu	finn-b-AB1_TUBERCULOSIS	Tuberculosis || id:finn-b-AB1_TUBERCULOSIS	M32814.metal.pos.txt.gz	Weighted mode	14	1.2004	1.78897	0.513964	-2.30597	4.70678	3.32146	0.0996621	110.695	3.32 (0.10- 110.69)
7CsRft	finn-b-AB1_TUBERCULOSIS	Tuberculosis || id:finn-b-AB1_TUBERCULOSIS	M32836.metal.pos.txt.gz	Inverse variance weighted	6	-0.0662437	0.58255	0.909465	-1.20804	1.07555	0.935903	0.298782	2.93162	0.94 (0.30-2.93)
7CsRft	finn-b-AB1_TUBERCULOSIS	Tuberculosis || id:finn-b-AB1_TUBERCULOSIS	M32836.metal.pos.txt.gz	Weighted median	6	-0.0254721	0.710669	0.971408	-1.41838	1.36744	0.97485	0.242105	3.92528	0.97 (0.24-3.93)
7CsRft	finn-b-AB1_TUBERCULOSIS	Tuberculosis || id:finn-b-AB1_TUBERCULOSIS	M32836.metal.pos.txt.gz	MR Egger	6	-2.84854	2.52271	0.321962	-7.79306	2.09597	0.0579287	0.00041259	8.13336	0.06 (0.00-8.13)
7CsRft	finn-b-AB1_TUBERCULOSIS	Tuberculosis || id:finn-b-AB1_TUBERCULOSIS	M32836.metal.pos.txt.gz	Simple mode	6	-0.0946909	0.913907	0.921506	-1.88595	1.69657	0.909654	0.151685	5.45519	0.91 (0.15-5.46)
7CsRft	finn-b-AB1_TUBERCULOSIS	Tuberculosis || id:finn-b-AB1_TUBERCULOSIS	M32836.metal.pos.txt.gz	Weighted mode	6	0.113131	0.840555	0.898185	-1.53436	1.76062	1.11978	0.215594	5.81603	1.12 (0.22-5.82)
5UudBi	finn-b-AB1_TUBERCULOSIS	Tuberculosis || id:finn-b-AB1_TUBERCULOSIS	M32838.metal.pos.txt.gz	Inverse variance weighted	11	1.09448	0.600605	0.0684098	-0.0827046	2.27167	2.98763	0.920623	9.69554	2.99 (0.92- 9.70)
5UudBi	finn-b-AB1_TUBERCULOSIS	Tuberculosis || id:finn-b-AB1_TUBERCULOSIS	M32838.metal.pos.txt.gz	Weighted median	11	0.750001	0.849148	0.377107	-0.914329	2.41433	2.117	0.400786	11.1823	2.12 (0.40-11.18)
5UudBi	finn-b-AB1_TUBERCULOSIS	Tuberculosis || id:finn-b-AB1_TUBERCULOSIS	M32838.metal.pos.txt.gz	MR Egger	11	0.344923	1.9818	0.865682	-3.5394	4.22924	1.41188	0.0290309	68.6651	1.41 (0.03-68.67)
5UudBi	finn-b-AB1_TUBERCULOSIS	Tuberculosis || id:finn-b-AB1_TUBERCULOSIS	M32838.metal.pos.txt.gz	Simple mode	11	1.03742	1.16758	0.395133	-1.25105	3.32588	2.82191	0.286205	27.8234	2.82 (0.29-27.82)
5UudBi	finn-b-AB1_TUBERCULOSIS	Tuberculosis || id:finn-b-AB1_TUBERCULOSIS	M32838.metal.pos.txt.gz	Weighted mode	11	0.804896	0.994956	0.437353	-1.14522	2.75501	2.23646	0.318155	15.7212	2.24 (0.32-15.72)
feIM2r	finn-b-AB1_TUBERCULOSIS	Tuberculosis || id:finn-b-AB1_TUBERCULOSIS	M32846.metal.pos.txt.gz	Inverse variance weighted	12	0.16567	0.150787	0.2719	-0.129873	0.461213	1.18018	0.878207	1.586	1.18 (0.88-1.59)
feIM2r	finn-b-AB1_TUBERCULOSIS	Tuberculosis || id:finn-b-AB1_TUBERCULOSIS	M32846.metal.pos.txt.gz	Weighted median	12	0.086089	0.166692	0.605535	-0.240627	0.412805	1.0899	0.786135	1.51105	1.09 (0.79-1.51)
feIM2r	finn-b-AB1_TUBERCULOSIS	Tuberculosis || id:finn-b-AB1_TUBERCULOSIS	M32846.metal.pos.txt.gz	MR Egger	12	0.0452374	0.203455	0.82852	-0.353535	0.44401	1.04628	0.702201	1.55895	1.05 (0.70-1.56)
feIM2r	finn-b-AB1_TUBERCULOSIS	Tuberculosis || id:finn-b-AB1_TUBERCULOSIS	M32846.metal.pos.txt.gz	Simple mode	12	0.340843	0.409341	0.422745	-0.461465	1.14315	1.40613	0.630359	3.13664	1.41 (0.63-3.14)
feIM2r	finn-b-AB1_TUBERCULOSIS	Tuberculosis || id:finn-b-AB1_TUBERCULOSIS	M32846.metal.pos.txt.gz	Weighted mode	12	0.0881722	0.16723	0.608488	-0.239598	0.415943	1.09218	0.786944	1.5158	1.09 (0.79-1.52)
oI5miz	finn-b-AB1_TUBERCULOSIS	Tuberculosis || id:finn-b-AB1_TUBERCULOSIS	M32847.metal.pos.txt.gz	Inverse variance weighted	12	-0.195099	0.315558	0.5364	-0.813593	0.423395	0.822753	0.443262	1.52714	0.82 (0.44-1.53)
oI5miz	finn-b-AB1_TUBERCULOSIS	Tuberculosis || id:finn-b-AB1_TUBERCULOSIS	M32847.metal.pos.txt.gz	Weighted median	12	-0.269432	0.359685	0.45381	-0.974413	0.43555	0.763814	0.377414	1.54581	0.76 (0.38-1.55)
oI5miz	finn-b-AB1_TUBERCULOSIS	Tuberculosis || id:finn-b-AB1_TUBERCULOSIS	M32847.metal.pos.txt.gz	MR Egger	12	-0.395941	0.47806	0.426868	-1.33294	0.541057	0.673047	0.263701	1.71782	0.67 (0.26-1.72)
oI5miz	finn-b-AB1_TUBERCULOSIS	Tuberculosis || id:finn-b-AB1_TUBERCULOSIS	M32847.metal.pos.txt.gz	Simple mode	12	0.280786	0.806106	0.734172	-1.29918	1.86075	1.32417	0.272755	6.42858	1.32 (0.27-6.43)
oI5miz	finn-b-AB1_TUBERCULOSIS	Tuberculosis || id:finn-b-AB1_TUBERCULOSIS	M32847.metal.pos.txt.gz	Weighted mode	12	-0.289388	0.372499	0.453611	-1.01948	0.440709	0.748722	0.360781	1.55381	0.75 (0.36-1.55)
[truncated: 1,215 more rows]

## Sheet: finn-b-TBC_RESP(RES）
	id.exposure	id.outcome	outcome	exposure	nsnp	b_Inverse.variance.weighted	se_Inverse.variance.weighted	pval_Inverse.variance.weighted	Bonferroni P	b_Weighted.median	se_Weighted.median	pval_Weighted.median	b_MR.Egger	se_MR.Egger	pval_MR.Egger	Q_MR.Egger	Q_df_MR.Egger	Q_pval_MR.Egger	Q_Inverse.variance.weighted	Q_df_Inverse.variance.weighted	Q_pval_Inverse.variance.weighted	egger_intercept	se	pval
[truncated: 485 more rows]

[truncated: 3 more sheets: finn-b-TBC_RESP(OR）, ebi-a-GCST90018892(RES), ebi-a-GCST90018892(OR)]
